# Supplementary material for: CyCoNP lncRNA establishes cis and trans RNA–RNA interactions to supervise neuron physiology
Source: Nucleic Acids Res. 2024 Jul 11;52(16):9936–52. doi: 10.1093/nar/gkae590 (PMC11381359; doi:10.1093/nar/gkae590)
Supplement: gkae590_Supplemental_Files [file gkae590_supplemental_files.zip]

Archive with 5 entries (5 files):
- New Supplementary figures proofread.pdf
- New Table S1 - Desideri et al.xlsx
- New Table S3- Desideri et al  .xls
- Table_S2_-_Desideri_et_al.xls
- Table_S4_-_Desideri_et_al.xls
