# Supplementary material for: CyCoNP lncRNA establishes cis and trans RNA–RNA interactions to supervise neuron physiology
Source: Nucleic Acids Res. 2024 Jul 11;52(16):9936–52. doi: 10.1093/nar/gkae590 (PMC11381359; doi:10.1093/nar/gkae590)
Supplement: gkae590_Supplemental_Files [file gkae590_supplemental_files.zip › New Table S1 - Desideri et al.xlsx]

## Sheet: Oligonucleotides
Oligonucleotides for RT-qPCR
Name	Sequence (5’-3’) or catalogue no.
CyCoNP Fw	ATCTAGATGAGCCTGTCCGG
CyCoNP Rv	CAGCTGCTCACCAAGGTCT
hs-NCAM1 Fw	AAAGGGCTGGGTGAGATCAG
hs-NCAM1 Rv	TTCCATCCTCTCCCATCTGC
hs-SLC18A3 Fw	ATCCTCTATGAGTTCGCCGG
hs-SLC18A3 Rv	GCAACAGCGCGTCAAAGA
hs-CHRM1 Fw	ACCCTACAGACCCCTCTTCA
hs-CHRM1 Rv	AGTGTTCATGGTGGCTAGGT
hs-RPH3A Fw	CAACAGGGTGATTGCTCGAG
hs-RPH3A Rv	CAGCCACGTTCTTCCTCATG
hs-SERPINF1 Fw	AGAACCTCAAGAGTGCCTCC
hs-SERPINF1 Rv	TGACTTTTCCAGAGGTGCCA
hs-ARHGEF28 Fw	ACCCGTCTCTTATACAGCCT
hs-ARHGEF28 Rv	GGATAGAGTGGCCGAGAGAC
hs-miR-4492	miRCURY miRNA Assay hsa-miR-4492 (Qiagen)
hs-miR-1249-5p	miRCURY miRNA Assay hsa-miR-1249-5p (Qiagen)
snRNA U6	miRCURY miRNA Assay U6 snRNA (v2) (Qiagen)
hs-GAPDH Fw	CACCATCTTCCAGGAGTGAG
hs-Pre-GAPDH Fw	CTGGGGGTAAGGAGATGCTG
hs-GAPDH and pre-GAPDH Rv	CCTTCTCCATGGTGGTGAAGAC
hs-PSMC4 Fw	CGGACAATTTCTGGAGGCTG
hs-PSMC4 Rv	CGATCGATGGTGCTCAGGAT
hs-SAMD4B Fw	GCGTCCTCAAGTCCCTAGAG
hs-SAMD4B Rv	GGAGGACACTGTAGGCCTTG
hs-UBE2V2 Fw	ACTTACAAGGTGGACAGGCA
hs-UBE2V2 Rv	GGTCCACATTCTACTTTCAGGC
hs-IGF2 Fw	ATTGGAAGAACTTGCCCACG
hs-IGF2 Rv	TGGAGACGTACTGTGCTACC
hs-CENPF Fw	ACGACTCCAGCTACAAGGTC
hs-CENPF Rv	CAGCTCTCATTTCGGCCTTG
hs-PHOX2A Fw	GTTCTGTCCTCCTTTCACCGGA
hs-PHOX2A Rv	ACAGTAGGGAGTGGAGACGGAT
hs-ATP5O Fw	ACTCGGGTTTGACCTACAGC
hs-ATP5O Rv	GGTACTGAAGCATCGCACCT
hs-ELMO1 Fw	GTGCTCACCTTTAACCTCCTG
hs-ELMO1 Rv	ACTTGCGTTTCTCCATGCTG
hs-PHOX2B Fw	ACCACCAGAGCAGTCCGTA
hs-PHOX2B Rv	GGTGAAAGTGGTGCGGATG
hs-CTSV Fw	GCCTCCGCTGTTCCAAAATT
hs-CTSV Rv	GGCTGTATTCCCCATTGTGC
Cloning oligonucleotides
Name	Sequence (5’-3’) or catalogue no.
hs-NCAM1 3'UTR XhoI Fw	TAGGCGATCGCTCGATGGGTGAAGAGAACCGAGC
hs-NCAM1 3'UTR NotI Rv	TTGCGGCCAGCGGCCGAACACAAGTATTCCGACAGAATGC
hs-NCAM1 3'UTR mutant Fw	TTAGAACTGCAAGCTTGTGC
hs-NCAM1 3'UTR mutant Rv	CTCCCATCCCCCTTAAAGTT
hs-NCAM1 CDS HindIII Fw	GTTTAAACTTAAGCTATGCTGCAAACTAAGGATCTCATC
hs-NCAM1 CDS NotI Rv	TAGACTCGAGCGGCCTCATGCTTTGCTCTCGTTCTCC
CyCoNP WT luciferase cloning oligo Fw	CTCGAGGTGGCGTGGGGGCTGAGGAG
CyCoNP WT luciferase cloning oligo Rv	GCGGCCGCTTTCTTTTCCATTGGTTTAT
CyCoNP WT HindIII Fw	GTTTAAACTTAAGCTGTGGCGTGGGGGCTGAGG
CyCoNP WT NotI Rv	TAGACTCGAGCGGCCTTTCTTTTCCATTGGTTTATTTG
CyCoNP mutant HindIII Fw	GTTTAAACTTAAGCTGTGGCGTGGGGGCTGAGG
CyCoNP mutant NotI Rv	TAGACTCGAGCGGCCTTCACTTCTGTTCCTCCACCTCAAC
CyCoNP DmiR-4492 insert XhoI Fw	CTCCCTCCAGTTCCCGGCGCCTGAATGCTCTCC
CyCoNP DmiR-4492 insert NotI Rv	GAGTAGCTTATGGGCTTCATGACTGTCAGCTGAGGC
CyCoNP DmiR-4492 Fw (inverse PCR)	GCCCATAAGCTACTCAAAGC
CyCoNP DmiR-4492 Rv (inverse PCR)	GGGAACTGGAGGGAGAGG
RNAi oligonucleotides
Name	Sequence (5’-3’) or catalogue no.
si-CyCoNP #1	hs-LOC400043 5 (Qiagen)
si-CyCoNP #2	hs-LOC400043 6 (Qiagen)
si-CyCoNP #3	hs-LOC400043 7 (Qiagen)
si-CyCoNP #4	hs-LOC400043 8 (Qiagen)
si-NCAM1	ON-TARGET plus Smart Pool human NCAM1 (Dharmacon)
si-SCR	1027310 (Qiagen)
si-SCR	ON-TARGET plus Non Targeting Pool D001810-10-20 (Dharmacon)
LNA SCR	YI00199006-ADA (Qiagen)
LNA hsa-miR-4492	YI04100018-ADA (Qiagen)
LNA hsa-miR-1249-5p	YCI0203844-ADA (Qiagen)
LNA CyCoNP	235071421 (IDT)
Mimic Negative Control	miRIDIAN microRNA Mimic Negative Control #1 (Dharmacon)
Mimic miR-4492	miRIDIAN microRNA Human hsa-miR-4492 (Dharmacon)
Biotinylated oligonucleotides for RNA Pull-Down experiments
Name	Sequence (5’-3’)
CyCoNP PD #1	TGGCGAAAAGGGAGGGTGAA
CyCoNP PD #2	GGGAACTGGAGGGAGAGGTC
CyCoNP PD #3	GGACAGAGTGGGCGCTATAG
CyCoNP PD #4	TCAAACGATTCCGGGAGGAG
CyCoNP PD #5	CTGCCAAAAGTTTGTCCTTC
CyCoNP PD #6	GACAGGCTCATCTAGATTTC
CyCoNP PD #7	TAATCAGGGGTGTTCTGCTC
CyCoNP PD #8	CTCACCAAGGTCTGGAACAA
CyCoNP PD #9	GATCCTGCGAAGCAAGTCAG
CyCoNP PD #10	ATCAGGCTCCAGGATGCAAC
CyCoNP PD #11	CAAAGACGGAAGCTGCTTCT
CyCoNP PD #12	CCCAACATGGGGGAGAAAAA
CyCoNP PD #13	AGGCATGGGGAAGGATTAGG
CyCoNP PD #14	TCAGCAGCTTTGAGGCTGAT
CyCoNP PD #15	TGGAAGGTGCAGTTCATGAC
CyCoNP PD #16	TTTGAGTAGCTTATGGGCAG
CyCoNP PD #17	TCAACTTTGACCCCCAAATG
CyCoNP PD #18	TGGCCTTGGTGTGATAAGAA
CyCoNP PD #19	TTTGTGAGGCCAGAGAACAG
CyCoNP PD #20	CCACCTCAACAAACCTTTAC
CyCoNP PD #21	ATTGCTCATTTCACTTCTGT
CyCoNP PD #22	CCGAAGCGACTGACTTCTAA
LacZ PD #1	AATGTGAGCGAGTAACAACC
LacZ PD #2	ATTAAGTTGGGTAACGCCAG
LacZ PD #3	AATAATTCGCGTCTGGCCTT
LacZ PD #4	AATTCAGACGGCAAACGCT
LacZ PD #5	ATCTTCCAGATAACTGCCGT
Gene editing oligonucleotides
Name	Sequence (5’-3’)
sgRNA 1 Fw	CACCGGAAAGCGAGAGACGTCGCCA
sgRNA 1 Rv	AAACTGGCGACGTCTCTCGCTTTCC
sgRNA 2 Fw	CACCGGAGACGTCGCCAGGGACCCA
sgRNA 2 Rv	AAACTGGGTCCCTGGCGACGTCTCC
HAR Fw	AACCTAGATCGGATCGCCAGGGACCCAGGGACC
HAR Rv	CAGTCGACGGGGATCCCATCTCCCCTCAAAAAACTTTTC
HAL Fw	GACGGCCAGTGAATTAGTGTATTAATTTGAATTAAAATT
HAL Rv	TACCGAGCTCGAATTGACGTCTCTCGCTTTCTCCAGTTT
HAR Control Fw	GGTTGCTTCCGAAACTGAGG
HAR Control Rv	CTCCCACTTTAGCCCTCGAA
HAL Control Fw	GAAGAAAGTACCACTCACCC
HAL Control Rv	CTTCACCCCGTTTACTAGCA

## Sheet: Antibodies
Name	Catalogue number
NCAM1	GTX634792 (GeneTex)
GAPDH	sc32233 (SantaCruz)
AGO2	MA5-23515 (Invitrogen)
IgG	sc-2025 (Santa Cruz)
Rabbit Anti-Mouse IgG H&L (HRP)	ab6728 (Abcam)
ISLET 1/2	AB_2314683 39.4D5 (DSHB)
MAP2	ab5392 (Abcam)
ChAT	AB144P (Millipore)
Goat anti-Mouse-Cy3	115-165-003 (Jackson Immunoresearch)
Donkey anti-chicken 488	SAB4600031 (Sigma)
Donkey anti goat 555	A21432 (Invitrogen)
DAPI	D9542 (Sigma)
