# Supplementary material for: CyCoNP lncRNA establishes cis and trans RNA–RNA interactions to supervise neuron physiology
Source: Nucleic Acids Res. 2024 Jul 11;52(16):9936–52. doi: 10.1093/nar/gkae590 (PMC11381359; doi:10.1093/nar/gkae590)
Supplement: gkae590_Supplemental_Files [file gkae590_supplemental_files.zip › New Table S3- Desideri et al .xls]

## Sheet: Description
lncCyCoNP_miRNAs: miRanda output related to miRNAs targeting lncCyCoNP (at least two binidng sites).
miRanda: miRanda output related to miR-4492 predicted targets on si-CyCoNP down-regulated mRNAs. Only predictions targeting 3'UTR were reported
PITA: PITA output related to miR-4492 predicted targets on si-CyCoNP down-regulated mRNAs. Only predictions targeting 3'UTR were reported
TargetScan: TargetScan output related to miR-4492 predicted targets on si-CyCoNP down-regulated mRNAs. Only predictions targeting 3'UTR were reported
miR4492_NCAM1_MRE: Panel showing the concordance of the used softwares (PITA, TargetScan and miRanda) for miR4492 - NCAM1 miRNA Responsive Element (MRE) described in the paper
Stoichiometry lncCyCoNP-NCAM1: The table reports FPKM abundances for lnc-CyCoNP and NCAM1 in SK-N-BE cells, GFP plus and minus samples of iPSC derived MNs (day 12) and WT iPSC derived late MN (day 12 + 7 in vitro)
lncCyCoNP_miRNAs:
Seq1: miRNA id
Seq2: ensembl transcript id (ensembl release 99) related to RNA sequence used in the analysis
Score: miRanda prediction score
Energy: thermodynamic energy (∆G) associated to predicted binding site
Position1: interaction nucleotide position in miRNA
Position2: interaction nucleotide position in tartgeted RNA
ensembl_gene_id: ensembl gene id related to the targeted RNA
external_gene_name: gene symbol related to the targeted RNA.
miRanda:
Seq1: miRNA id
Seq2: ensembl transcript id (ensembl release 99) related to RNA sequence used in the analysis
Score: miRanda prediction score
Energy: thermodynamic energy (∆G) associated to predicted binding site
Position1: interaction nucleotide position in miRNA
Position2: interaction nucleotide position in tartgeted RNA
ensembl_gene_id: ensembl gene id related to the targeted RNA
external_gene_name: gene symbol related to the targeted RNA.
PITA:
Ensembl_Transcrpt_ID: ensembl transcript id (ensembl release 99) related to RNA sequence used in the analysis
microRNA: miRNA ID
Start: start interaction nucleotide position in mRNA target
End: end interaction nucleotide position in mRNA target
dGduplex: energy related to miRNA-target duplex
ddG: difference between miRNA-target duplex energy and accessibility energy
external_gene_name: gene symbol related to the targeted RNA.
ensembl_gene_id: ensembl gene id related to the targeted RNA
TargetScan:
Gene ID: ensembl gene id related to RNA sequence used in the analysis
Gene Symbol: external gene name related to the RNA used in the analysis
Transcript ID: ensembl transcript id related to RNA sequence used in the analysis
miRNA: miRNA ID
Site Type: typology of the site based on TargetScan annotation
UTR_start: interaction start position in mRNA target 3'UTR
UTR end: interaction end position in mRNA target 3'UTR

## Sheet: lncCyCoNP_miRNAs
Seq1	Seq2	Score	Energy	Position1	Position2	ensembl_gene_id	external_gene_name
hsa-miR-1249-5p	ENST00000508564	153	-26	2 19	285 310	ENSG00000250742	LINC02381
hsa-miR-1249-5p	ENST00000508564	151	-25.21	2 16	973 996	ENSG00000250742	LINC02381
hsa-miR-1249-5p	ENST00000508564	150	-28.65	2 20	167 193	ENSG00000250742	LINC02381
hsa-miR-1249-5p	ENST00000508564	143	-20.71	2 20	30 53	ENSG00000250742	LINC02381
hsa-miR-1249-5p	ENST00000508564	140	-24.81	2 20	851 872	ENSG00000250742	LINC02381
hsa-miR-4492	ENST00000508564	143	-19.92	2 12	912 928	ENSG00000250742	LINC02381
hsa-miR-4492	ENST00000508564	146	-30.72	2 15	200 216	ENSG00000250742	LINC02381
hsa-miR-4492	ENST00000508564	152	-23.95	2 13	271 287	ENSG00000250742	LINC02381
hsa-miR-4749-3p	ENST00000508564	161	-35.76	2 14	21 40	ENSG00000250742	LINC02381
hsa-miR-4749-3p	ENST00000508564	177	-38.4	2 19	4 25	ENSG00000250742	LINC02381
hsa-miR-6721-5p	ENST00000508564	140	-22.18	2 22	490 509	ENSG00000250742	LINC02381
hsa-miR-6721-5p	ENST00000508564	146	-25.16	2 13	912 933	ENSG00000250742	LINC02381
hsa-miR-6721-5p	ENST00000508564	146	-25.86	2 22	391 421	ENSG00000250742	LINC02381
hsa-miR-4745-5p	ENST00000508564	146	-20.86	2 12	223 246	ENSG00000250742	LINC02381
hsa-miR-4745-5p	ENST00000508564	145	-36.23	2 22	314 334	ENSG00000250742	LINC02381
hsa-miR-1538	ENST00000508564	144	-30.12	3 22	269 292	ENSG00000250742	LINC02381
hsa-miR-1538	ENST00000508564	155	-25.14	2 16	184 206	ENSG00000250742	LINC02381
hsa-miR-4532	ENST00000508564	155	-28.71	2 16	352 368	ENSG00000250742	LINC02381
hsa-miR-4532	ENST00000508564	151	-25.13	2 12	188 204	ENSG00000250742	LINC02381
hsa-miR-3127-5p	ENST00000508564	150	-23.5	2 22	62 84	ENSG00000250742	LINC02381
hsa-miR-3127-5p	ENST00000508564	147	-28.91	2 21	195 219	ENSG00000250742	LINC02381
hsa-miR-2277-5p	ENST00000508564	155	-25.44	2 23	243 266	ENSG00000250742	LINC02381
hsa-miR-2277-5p	ENST00000508564	143	-26.74	2 20	268 291	ENSG00000250742	LINC02381
hsa-miR-6747-3p	ENST00000508564	142	-22.49	3 20	557 578	ENSG00000250742	LINC02381
hsa-miR-6747-3p	ENST00000508564	141	-28.32	2 19	12 34	ENSG00000250742	LINC02381
hsa-miR-4443	ENST00000508564	161	-25.64	2 14	867 883	ENSG00000250742	LINC02381
hsa-miR-4443	ENST00000508564	142	-22.3	2 15	383 399	ENSG00000250742	LINC02381
hsa-miR-654-5p	ENST00000508564	140	-22.42	2 20	189 210	ENSG00000250742	LINC02381
hsa-miR-654-5p	ENST00000508564	154	-22.06	2 20	519 542	ENSG00000250742	LINC02381
hsa-miR-30b-3p	ENST00000508564	141	-20.07	2 21	835 856	ENSG00000250742	LINC02381
hsa-miR-30b-3p	ENST00000508564	148	-24.29	2 19	904 924	ENSG00000250742	LINC02381
hsa-miR-2682-5p	ENST00000508564	144	-18.96	2 22	745 769	ENSG00000250742	LINC02381
hsa-miR-2682-5p	ENST00000508564	150	-24.34	2 18	588 614	ENSG00000250742	LINC02381
hsa-miR-6741-3p	ENST00000508564	149	-20.78	2 20	690 710	ENSG00000250742	LINC02381
hsa-miR-6741-3p	ENST00000508564	140	-15.06	2 9	413 434	ENSG00000250742	LINC02381
hsa-miR-98-5p	ENST00000508564	140	-19.74	2 13	749 770	ENSG00000250742	LINC02381
hsa-miR-98-5p	ENST00000508564	145	-16.03	2 21	1255 1276	ENSG00000250742	LINC02381
hsa-miR-664a-5p	ENST00000508564	141	-16.19	2 10	512 535	ENSG00000250742	LINC02381
hsa-miR-664a-5p	ENST00000508564	146	-19.26	2 23	951 973	ENSG00000250742	LINC02381
hsa-miR-484	ENST00000508564	141	-16	2 11	708 730	ENSG00000250742	LINC02381
hsa-miR-484	ENST00000508564	146	-17.52	2 13	486 506	ENSG00000250742	LINC02381

## Sheet: miRanda
Seq1	Seq2	Score	Energy	Position1	Position2	ensembl_gene_id	external_gene_name
hsa-miR-4492	ENST00000324941	149	-23.97	2 14	1562 1578	ENSG00000176428	VPS37D
hsa-miR-4492	ENST00000324941	142	-26.57	2 11	1144 1160	ENSG00000176428	VPS37D
hsa-miR-4492	ENST00000219334	149	-23.86	2 14	3705 3721	ENSG00000103056	SMPD3
hsa-miR-4492	ENST00000219334	141	-21.13	2 14	2409 2425	ENSG00000103056	SMPD3
hsa-miR-4492	ENST00000219334	140	-16.36	2 9	2967 2983	ENSG00000103056	SMPD3
hsa-miR-4492	ENST00000369724	165	-31.33	2 14	1805 1821	ENSG00000013392	RWDD2A
hsa-miR-4492	ENST00000498907	148	-23.59	2 15	1659 1674	ENSG00000245848	CEBPA
hsa-miR-4492	ENST00000498907	145	-23.07	2 10	2387 2403	ENSG00000245848	CEBPA
hsa-miR-4492	ENST00000256925	153	-33.2	2 15	4642 4659	ENSG00000134508	CABLES1
hsa-miR-4492	ENST00000256925	147	-25.01	2 14	2174 2189	ENSG00000134508	CABLES1
hsa-miR-4492	ENST00000256925	144	-22.09	2 13	3890 3906	ENSG00000134508	CABLES1
hsa-miR-4492	ENST00000256925	142	-18.59	2 16	4679 4698	ENSG00000134508	CABLES1
hsa-miR-4492	ENST00000256925	140	-16.74	2 9	3292 3308	ENSG00000134508	CABLES1
hsa-miR-4492	ENST00000293230	150	-28.8	2 11	1380 1396	ENSG00000161544	CYGB
hsa-miR-4492	ENST00000293230	140	-21.74	2 9	1052 1068	ENSG00000161544	CYGB
hsa-miR-4492	ENST00000374259	145	-22.88	2 10	3453 3469	ENSG00000184481	FOXO4
hsa-miR-4492	ENST00000392975	143	-28.05	2 16	910 926	ENSG00000008283	CYB561
hsa-miR-4492	ENST00000392975	141	-19.81	2 10	1945 1961	ENSG00000008283	CYB561
hsa-miR-4492	ENST00000340967	142	-21.49	2 15	1423 1439	ENSG00000177076	ACER2
hsa-miR-4492	ENST00000524189	149	-27.27	2 15	7002 7019	ENSG00000197892	KIF13B
hsa-miR-4492	ENST00000524189	142	-32.73	2 15	5543 5559	ENSG00000197892	KIF13B
hsa-miR-4492	ENST00000290866	151	-30.82	2 14	4110 4125	ENSG00000159640	ACE
hsa-miR-4492	ENST00000290866	145	-20.26	2 10	4038 4054	ENSG00000159640	ACE
hsa-miR-4492	ENST00000290866	143	-17.08	2 12	4375 4391	ENSG00000159640	ACE
hsa-miR-4492	ENST00000498737	142	-19.84	2 13	908 923	ENSG00000184983	NDUFA6
hsa-miR-4492	ENST00000584436	155	-26.04	2 16	10261 10277	ENSG00000266074	BAHCC1
hsa-miR-4492	ENST00000341105	141	-16.06	2 16	1877 1892	ENSG00000179348	GATA2
hsa-miR-4492	ENST00000219271	146	-20.06	2 15	3202 3218	ENSG00000102996	MMP15
hsa-miR-4492	ENST00000219271	143	-24.99	2 16	3711 3727	ENSG00000102996	MMP15
hsa-miR-4492	ENST00000276211	143	-19.47	2 16	2035 2051	ENSG00000147256	ARHGAP36
hsa-miR-4492	ENST00000262138	143	-19.26	2 16	2983 2999	ENSG00000075461	CACNG4
hsa-miR-4492	ENST00000645271	144	-19.94	2 13	1413 1429	ENSG00000284976	BX255925.3
hsa-miR-4492	ENST00000395105	141	-18.33	2 10	2434 2450	ENSG00000137868	STRA6
hsa-miR-4492	ENST00000420428	146	-22.04	2 15	2000 2016	ENSG00000101489	CELF4
hsa-miR-4492	ENST00000367405	150	-22	2 11	4263 4279	ENSG00000177888	ZBTB41
hsa-miR-4492	ENST00000367405	140	-16.45	2 9	5151 5167	ENSG00000177888	ZBTB41
hsa-miR-4492	ENST00000398838	147	-23.13	2 16	592 608	ENSG00000090238	YPEL3
hsa-miR-4492	ENST00000266643	150	-24.64	2 15	1764 1780	ENSG00000139266	MARCHF9
hsa-miR-4492	ENST00000266643	142	-26.79	3 15	2749 2765	ENSG00000139266	MARCHF9
hsa-miR-4492	ENST00000310758	143	-26.23	2 16	3584 3600	ENSG00000155849	ELMO1
hsa-miR-4492	ENST00000373188	147	-23.54	2 16	2384 2400	ENSG00000124615	MOCS1
hsa-miR-4492	ENST00000375645	152	-22.45	2 13	7423 7439	ENSG00000068650	ATP11A
hsa-miR-4492	ENST00000375645	149	-23.6	2 15	4312 4329	ENSG00000068650	ATP11A
hsa-miR-4492	ENST00000538259	140	-25.89	2 15	661 676	ENSG00000182809	CRIP2
hsa-miR-4492	ENST00000329542	150	-27.58	2 11	2973 2989	ENSG00000113763	UNC5A
hsa-miR-4492	ENST00000533601	151	-20.14	2 16	1154 1170	ENSG00000139998	RAB15
hsa-miR-4492	ENST00000533601	143	-21.26	2 12	3353 3369	ENSG00000139998	RAB15
hsa-miR-4492	ENST00000533601	142	-24.08	2 15	2945 2961	ENSG00000139998	RAB15
hsa-miR-4492	ENST00000617768	149	-26.17	2 14	1264 1280	ENSG00000128965	CHAC1
hsa-miR-4492	ENST00000406360	141	-24.91	2 16	5009 5027	ENSG00000118689	FOXO3
hsa-miR-4492	ENST00000406360	140	-26.92	2 13	3023 3039	ENSG00000118689	FOXO3
hsa-miR-4492	ENST00000316341	153	-30.04	2 15	3633 3650	ENSG00000124067	SLC12A4
hsa-miR-4492	ENST00000316341	151	-23.82	2 12	4575 4591	ENSG00000124067	SLC12A4
hsa-miR-4492	ENST00000316341	150	-23.58	2 15	3718 3734	ENSG00000124067	SLC12A4
hsa-miR-4492	ENST00000316341	150	-25.1	2 11	4630 4646	ENSG00000124067	SLC12A4
hsa-miR-4492	ENST00000316341	149	-27.6	2 16	4282 4297	ENSG00000124067	SLC12A4
hsa-miR-4492	ENST00000316341	141	-17.14	2 16	3428 3443	ENSG00000124067	SLC12A4
hsa-miR-4492	ENST00000547379	145	-26.88	2 14	6059 6075	ENSG00000118596	SLC16A7
hsa-miR-4492	ENST00000234256	149	-23.94	2 16	2610 2625	ENSG00000115902	SLC1A4
hsa-miR-4492	ENST00000206262	141	-19.63	2 10	5271 5287	ENSG00000091844	RGS17
hsa-miR-4492	ENST00000368911	154	-26.39	2 15	1859 1875	ENSG00000155111	CDK19
hsa-miR-4492	ENST00000379370	151	-22.69	2 16	7188 7204	ENSG00000188157	AGRN
hsa-miR-4492	ENST00000379370	150	-27.62	2 16	6715 6732	ENSG00000188157	AGRN
hsa-miR-4492	ENST00000226382	148	-29.34	2 16	1738 1754	ENSG00000109132	PHOX2B
hsa-miR-4492	ENST00000438847	146	-26.43	2 15	1860 1876	ENSG00000124302	CHST8
hsa-miR-4492	ENST00000438847	144	-25.67	2 13	1841 1857	ENSG00000124302	CHST8
hsa-miR-4492	ENST00000354670	151	-28.46	2 13	3911 3928	ENSG00000104081	BMF
hsa-miR-4492	ENST00000259470	161	-32.54	2 14	1895 1911	ENSG00000136943	CTSV
hsa-miR-4492	ENST00000333039	151	-26.18	2 12	3986 4002	ENSG00000221890	NPTXR
hsa-miR-4492	ENST00000333039	150	-28.43	2 11	2288 2304	ENSG00000221890	NPTXR
hsa-miR-4492	ENST00000333039	147	-19.54	2 16	4826 4842	ENSG00000221890	NPTXR
hsa-miR-4492	ENST00000333039	144	-27.98	2 15	4872 4887	ENSG00000221890	NPTXR
hsa-miR-4492	ENST00000333039	140	-16.46	2 9	2647 2663	ENSG00000221890	NPTXR
hsa-miR-4492	ENST00000642734	143	-21.57	2 12	3393 3409	ENSG00000145819	ARHGAP26
hsa-miR-4492	ENST00000372684	143	-20.02	2 16	5111 5127	ENSG00000117016	RIMS3
hsa-miR-4492	ENST00000361820	143	-16.79	2 12	5011 5027	ENSG00000198785	GRIN3A
hsa-miR-4492	ENST00000374810	149	-25.94	2 16	3692 3707	ENSG00000078804	TP53INP2
hsa-miR-4492	ENST00000355166	140	-19.16	2 9	2745 2761	ENSG00000062524	LTK
hsa-miR-4492	ENST00000612703	150	-25.05	2 15	1004 1020	ENSG00000116983	HPCAL4
hsa-miR-4492	ENST00000612703	141	-22.84	2 10	634 650	ENSG00000116983	HPCAL4
hsa-miR-4492	ENST00000616125	153	-24.1	2 15	2156 2173	ENSG00000187634	SAMD11
hsa-miR-4492	ENST00000616125	140	-19.73	2 9	2147 2163	ENSG00000187634	SAMD11
hsa-miR-4492	ENST00000518335	143	-30.81	2 16	4394 4410	ENSG00000087116	ADAMTS2
hsa-miR-4492	ENST00000233596	146	-19.7	2 16	1025 1042	ENSG00000115255	REEP6
hsa-miR-4492	ENST00000233596	143	-20.28	2 12	966 982	ENSG00000115255	REEP6
hsa-miR-4492	ENST00000266085	145	-19.35	2 10	1572 1588	ENSG00000100234	TIMP3
hsa-miR-4492	ENST00000400335	147	-25.7	2 12	5291 5307	ENSG00000183762	KREMEN1
hsa-miR-4492	ENST00000265381	150	-29.53	2 11	3757 3773	ENSG00000107282	APBA1
hsa-miR-4492	ENST00000265381	143	-17.35	2 16	3251 3267	ENSG00000107282	APBA1
hsa-miR-4492	ENST00000350082	151	-21.87	2 16	5240 5256	ENSG00000112144	ICK
hsa-miR-4492	ENST00000374115	145	-17.27	2 14	2038 2054	ENSG00000187714	SLC18A3
hsa-miR-4492	ENST00000609360	146	-20.22	2 15	2470 2486	ENSG00000166313	APBB1
hsa-miR-4492	ENST00000465784	152	-26.02	2 15	2966 2981	ENSG00000095383	TBC1D2
hsa-miR-4492	ENST00000224807	141	-23.58	2 14	2717 2733	ENSG00000107819	SFXN3
hsa-miR-4492	ENST00000378980	153	-24.71	2 16	1556 1571	ENSG00000122756	CNTFR
hsa-miR-4492	ENST00000407327	151	-23.49	2 16	2196 2212	ENSG00000129353	SLC44A2
hsa-miR-4492	ENST00000407327	150	-26.19	2 16	3218 3235	ENSG00000129353	SLC44A2
hsa-miR-4492	ENST00000320580	151	-25.96	2 16	4284 4300	ENSG00000175115	PACS1
hsa-miR-4492	ENST00000320580	149	-22.33	2 14	3501 3517	ENSG00000175115	PACS1
hsa-miR-4492	ENST00000320580	149	-25.94	2 16	3954 3969	ENSG00000175115	PACS1
hsa-miR-4492	ENST00000320580	147	-16.89	2 16	3274 3290	ENSG00000175115	PACS1
hsa-miR-4492	ENST00000320580	147	-20.24	2 12	4301 4317	ENSG00000175115	PACS1
hsa-miR-4492	ENST00000320580	147	-19.77	2 16	4436 4452	ENSG00000175115	PACS1
hsa-miR-4492	ENST00000392870	145	-21.37	2 14	4518 4534	ENSG00000198873	GRK5
hsa-miR-4492	ENST00000392870	142	-20.25	2 15	2144 2160	ENSG00000198873	GRK5
hsa-miR-4492	ENST00000392870	142	-20.03	2 15	3433 3449	ENSG00000198873	GRK5
hsa-miR-4492	ENST00000392870	140	-18.56	2 9	4234 4250	ENSG00000198873	GRK5
hsa-miR-4492	ENST00000264930	152	-24.49	2 13	4148 4164	ENSG00000113504	SLC12A7
hsa-miR-4492	ENST00000463592	145	-28.59	2 16	4809 4827	ENSG00000174469	CNTNAP2
hsa-miR-4492	ENST00000356189	141	-26.32	3 14	3139 3155	ENSG00000176244	ACBD7
hsa-miR-4492	ENST00000512123	151	-22.17	2 16	13111 13127	ENSG00000138759	FRAS1
hsa-miR-4492	ENST00000355173	147	-19.43	2 16	1992 2008	ENSG00000183092	BEGAIN
hsa-miR-4492	ENST00000355173	146	-21.76	2 16	1881 1899	ENSG00000183092	BEGAIN
hsa-miR-4492	ENST00000355173	145	-22.36	2 10	1922 1938	ENSG00000183092	BEGAIN
hsa-miR-4492	ENST00000398250	145	-19.13	2 15	2664 2681	ENSG00000203805	PLPP4
hsa-miR-4492	ENST00000454158	145	-22.55	2 10	1170 1186	ENSG00000181826	RELL1
hsa-miR-4492	ENST00000199280	147	-20.34	2 12	2608 2624	ENSG00000167580	AQP2
hsa-miR-4492	ENST00000199280	146	-21.32	2 15	3719 3735	ENSG00000167580	AQP2
hsa-miR-4492	ENST00000279263	149	-20.14	2 14	1496 1512	ENSG00000149809	TM7SF2
hsa-miR-4492	ENST00000258302	147	-31.07	2 16	4738 4754	ENSG00000135824	RGS8
hsa-miR-4492	ENST00000258302	145	-20.86	2 14	4175 4191	ENSG00000135824	RGS8
hsa-miR-4492	ENST00000263734	142	-18.99	2 11	4466 4482	ENSG00000116016	EPAS1
hsa-miR-4492	ENST00000518547	143	-20.62	2 16	3535 3551	ENSG00000170873	MTSS1
hsa-miR-4492	ENST00000316851	140	-18.11	2 9	4248 4264	ENSG00000149294	NCAM1
hsa-miR-4492	ENST00000295822	149	-23.66	2 14	1793 1809	ENSG00000163577	EIF5A2
hsa-miR-4492	ENST00000263207	150	-22.91	2 11	3703 3719	ENSG00000099889	ARVCF
hsa-miR-4492	ENST00000263207	141	-17.81	2 10	3818 3834	ENSG00000099889	ARVCF
hsa-miR-4492	ENST00000326080	152	-23.95	2 13	2810 2826	ENSG00000170271	FAXDC2
hsa-miR-4492	ENST00000233813	153	-24.08	2 14	1996 2012	ENSG00000115461	IGFBP5
hsa-miR-4492	ENST00000233813	151	-22.69	2 16	1624 1640	ENSG00000115461	IGFBP5
hsa-miR-4492	ENST00000233813	145	-22.99	2 15	2849 2866	ENSG00000115461	IGFBP5
hsa-miR-4492	ENST00000331462	144	-18.08	2 13	1362 1378	ENSG00000128645	HOXD1
hsa-miR-4492	ENST00000611551	154	-24.4	2 15	2964 2980	ENSG00000274180	NATD1
hsa-miR-4492	ENST00000611551	154	-30.54	2 15	3594 3610	ENSG00000274180	NATD1
hsa-miR-4492	ENST00000611551	148	-23.13	2 13	2517 2533	ENSG00000274180	NATD1
hsa-miR-4492	ENST00000611551	145	-20.06	2 10	4419 4435	ENSG00000274180	NATD1
hsa-miR-4492	ENST00000611551	143	-19.63	2 12	2693 2709	ENSG00000274180	NATD1
hsa-miR-4492	ENST00000307428	147	-21.43	2 16	1870 1886	ENSG00000169116	PARM1
hsa-miR-4492	ENST00000234453	141	-25.59	3 14	7589 7605	ENSG00000116095	PLEKHA3
hsa-miR-4492	ENST00000286234	148	-24.39	2 15	1361 1376	ENSG00000155792	DEPTOR
hsa-miR-4492	ENST00000337576	153	-27.3	2 14	2957 2973	ENSG00000088899	LZTS3
hsa-miR-4492	ENST00000453268	149	-34.69	2 14	3188 3204	ENSG00000167178	ISLR2
hsa-miR-4492	ENST00000453268	148	-20.01	2 13	3331 3347	ENSG00000167178	ISLR2
hsa-miR-4492	ENST00000453268	147	-27.11	2 16	2396 2412	ENSG00000167178	ISLR2
hsa-miR-4492	ENST00000393957	145	-23.07	2 10	903 919	ENSG00000159713	TPPP3
hsa-miR-4492	ENST00000317151	153	-27.73	2 15	3876 3893	ENSG00000114923	SLC4A3
hsa-miR-4492	ENST00000378024	154	-23.7	2 15	18117 18133	ENSG00000124942	AHNAK

## Sheet: PITA
Ensembl_Transcrpt_ID	microRNA	End	Start	dGduplex	ddG	external_gene_name	ensembl_gene_id
ENST00000355166	hsa-miR-4492 MIMAT0019027 Homo sapiens miR-4492	2766	2758	-25.4	-3.88	LTK	ENSG00000062524
ENST00000355166	hsa-miR-4492 MIMAT0019027 Homo sapiens miR-4492	2761	2754	-26.12	-9.85	LTK	ENSG00000062524
ENST00000355166	hsa-miR-4492 MIMAT0019027 Homo sapiens miR-4492	2787	2779	-23.4	-3.91	LTK	ENSG00000062524
ENST00000355166	hsa-miR-4492 MIMAT0019027 Homo sapiens miR-4492	2587	2579	-17.1	-10.21	LTK	ENSG00000062524
ENST00000395938	hsa-miR-4492 MIMAT0019027 Homo sapiens miR-4492	1175	1167	-24.3	-8.76	PMP22	ENSG00000109099
ENST00000395938	hsa-miR-4492 MIMAT0019027 Homo sapiens miR-4492	1099	1091	-16.4	-10.88	PMP22	ENSG00000109099
ENST00000341105	hsa-miR-4492 MIMAT0019027 Homo sapiens miR-4492	1907	1899	-24.1	-11.11	GATA2	ENSG00000179348
ENST00000341105	hsa-miR-4492 MIMAT0019027 Homo sapiens miR-4492	2383	2375	-22.2	-4.5	GATA2	ENSG00000179348
ENST00000341105	hsa-miR-4492 MIMAT0019027 Homo sapiens miR-4492	2555	2547	-19.4	-6.71	GATA2	ENSG00000179348
ENST00000341105	hsa-miR-4492 MIMAT0019027 Homo sapiens miR-4492	1860	1852	-19.9	-10.7	GATA2	ENSG00000179348
ENST00000341105	hsa-miR-4492 MIMAT0019027 Homo sapiens miR-4492	2430	2422	-19.33	-6.86	GATA2	ENSG00000179348
ENST00000341105	hsa-miR-4492 MIMAT0019027 Homo sapiens miR-4492	1855	1849	-16.4	-7.09	GATA2	ENSG00000179348
ENST00000341105	hsa-miR-4492 MIMAT0019027 Homo sapiens miR-4492	1892	1885	-19.5	-5.84	GATA2	ENSG00000179348
ENST00000199280	hsa-miR-4492 MIMAT0019027 Homo sapiens miR-4492	1044	1036	-33.8	-19.74	AQP2	ENSG00000167580
ENST00000199280	hsa-miR-4492 MIMAT0019027 Homo sapiens miR-4492	1841	1833	-22.4	-10.01	AQP2	ENSG00000167580
ENST00000199280	hsa-miR-4492 MIMAT0019027 Homo sapiens miR-4492	1498	1491	-22.6	-7.66	AQP2	ENSG00000167580
ENST00000199280	hsa-miR-4492 MIMAT0019027 Homo sapiens miR-4492	968	960	-21.9	-4.77	AQP2	ENSG00000167580
ENST00000199280	hsa-miR-4492 MIMAT0019027 Homo sapiens miR-4492	3119	3111	-21.4	-10.81	AQP2	ENSG00000167580
ENST00000199280	hsa-miR-4492 MIMAT0019027 Homo sapiens miR-4492	3740	3732	-21.01	-6.13	AQP2	ENSG00000167580
ENST00000199280	hsa-miR-4492 MIMAT0019027 Homo sapiens miR-4492	3735	3728	-23.6	-10.45	AQP2	ENSG00000167580
ENST00000199280	hsa-miR-4492 MIMAT0019027 Homo sapiens miR-4492	1899	1891	-21.05	-3.78	AQP2	ENSG00000167580
ENST00000199280	hsa-miR-4492 MIMAT0019027 Homo sapiens miR-4492	1146	1139	-20.4	-1.5	AQP2	ENSG00000167580
ENST00000199280	hsa-miR-4492 MIMAT0019027 Homo sapiens miR-4492	2554	2546	-23.1	-3.14	AQP2	ENSG00000167580
ENST00000199280	hsa-miR-4492 MIMAT0019027 Homo sapiens miR-4492	1985	1977	-19.2	-3.84	AQP2	ENSG00000167580
ENST00000199280	hsa-miR-4492 MIMAT0019027 Homo sapiens miR-4492	1109	1101	-20	-3.69	AQP2	ENSG00000167580
ENST00000199280	hsa-miR-4492 MIMAT0019027 Homo sapiens miR-4492	972	964	-16.5	-0.77	AQP2	ENSG00000167580
ENST00000199280	hsa-miR-4492 MIMAT0019027 Homo sapiens miR-4492	973	965	-16.7	-0.69	AQP2	ENSG00000167580
ENST00000199280	hsa-miR-4492 MIMAT0019027 Homo sapiens miR-4492	1009	1001	-18.7	-7.12	AQP2	ENSG00000167580
ENST00000199280	hsa-miR-4492 MIMAT0019027 Homo sapiens miR-4492	3455	3447	-19.7	-4.51	AQP2	ENSG00000167580
ENST00000199280	hsa-miR-4492 MIMAT0019027 Homo sapiens miR-4492	4056	4048	-17.4	-5.53	AQP2	ENSG00000167580
ENST00000199280	hsa-miR-4492 MIMAT0019027 Homo sapiens miR-4492	1266	1258	-15.31	-1.25	AQP2	ENSG00000167580
ENST00000199280	hsa-miR-4492 MIMAT0019027 Homo sapiens miR-4492	3150	3142	-15.2	-8.63	AQP2	ENSG00000167580
ENST00000199280	hsa-miR-4492 MIMAT0019027 Homo sapiens miR-4492	2624	2616	-19	-17.88	AQP2	ENSG00000167580
ENST00000199280	hsa-miR-4492 MIMAT0019027 Homo sapiens miR-4492	2076	2068	-15.9	-12.8	AQP2	ENSG00000167580
ENST00000518335	hsa-miR-4492 MIMAT0019027 Homo sapiens miR-4492	3951	3943	-31.9	-12.97	ADAMTS2	ENSG00000087116
ENST00000518335	hsa-miR-4492 MIMAT0019027 Homo sapiens miR-4492	3791	3783	-26.2	-15.45	ADAMTS2	ENSG00000087116
ENST00000518335	hsa-miR-4492 MIMAT0019027 Homo sapiens miR-4492	3896	3888	-21.4	-12.78	ADAMTS2	ENSG00000087116
ENST00000518335	hsa-miR-4492 MIMAT0019027 Homo sapiens miR-4492	4410	4403	-26.2	-8.62	ADAMTS2	ENSG00000087116
ENST00000518335	hsa-miR-4492 MIMAT0019027 Homo sapiens miR-4492	3776	3768	-22.8	-11.36	ADAMTS2	ENSG00000087116
ENST00000518335	hsa-miR-4492 MIMAT0019027 Homo sapiens miR-4492	3588	3580	-26.2	-6.88	ADAMTS2	ENSG00000087116
ENST00000518335	hsa-miR-4492 MIMAT0019027 Homo sapiens miR-4492	3593	3585	-23.2	-3.65	ADAMTS2	ENSG00000087116
ENST00000518335	hsa-miR-4492 MIMAT0019027 Homo sapiens miR-4492	3429	3421	-24.65	-11.79	ADAMTS2	ENSG00000087116
ENST00000518335	hsa-miR-4492 MIMAT0019027 Homo sapiens miR-4492	3845	3837	-19.91	-2.38	ADAMTS2	ENSG00000087116
ENST00000518335	hsa-miR-4492 MIMAT0019027 Homo sapiens miR-4492	3786	3778	-23.11	-11.21	ADAMTS2	ENSG00000087116
ENST00000518335	hsa-miR-4492 MIMAT0019027 Homo sapiens miR-4492	3769	3761	-21.3	-10.94	ADAMTS2	ENSG00000087116
ENST00000518335	hsa-miR-4492 MIMAT0019027 Homo sapiens miR-4492	3642	3634	-22.51	-4.18	ADAMTS2	ENSG00000087116
ENST00000518335	hsa-miR-4492 MIMAT0019027 Homo sapiens miR-4492	3598	3590	-26.1	-3.39	ADAMTS2	ENSG00000087116
ENST00000518335	hsa-miR-4492 MIMAT0019027 Homo sapiens miR-4492	4355	4347	-19.52	-11.23	ADAMTS2	ENSG00000087116
ENST00000518335	hsa-miR-4492 MIMAT0019027 Homo sapiens miR-4492	4356	4348	-17.16	-8.77	ADAMTS2	ENSG00000087116
ENST00000518335	hsa-miR-4492 MIMAT0019027 Homo sapiens miR-4492	4369	4361	-17.41	-11.38	ADAMTS2	ENSG00000087116
ENST00000415826	hsa-miR-4492 MIMAT0019027 Homo sapiens miR-4492	919	912	-23.12	-11.62	PLAAT3	ENSG00000176485
ENST00000043402	hsa-miR-4492 MIMAT0019027 Homo sapiens miR-4492	1867	1859	-17.05	-10.33	RTN4R	ENSG00000040608
ENST00000584436	hsa-miR-4492 MIMAT0019027 Homo sapiens miR-4492	8376	8370	-22.66	-9.49	BAHCC1	ENSG00000266074
ENST00000584436	hsa-miR-4492 MIMAT0019027 Homo sapiens miR-4492	9861	9853	-20.39	-5.95	BAHCC1	ENSG00000266074
ENST00000584436	hsa-miR-4492 MIMAT0019027 Homo sapiens miR-4492	9338	9330	-24	-7.98	BAHCC1	ENSG00000266074
ENST00000584436	hsa-miR-4492 MIMAT0019027 Homo sapiens miR-4492	9075	9067	-20	-9.71	BAHCC1	ENSG00000266074
ENST00000584436	hsa-miR-4492 MIMAT0019027 Homo sapiens miR-4492	9630	9622	-22	-14.58	BAHCC1	ENSG00000266074
ENST00000584436	hsa-miR-4492 MIMAT0019027 Homo sapiens miR-4492	10277	10270	-22.8	-5.81	BAHCC1	ENSG00000266074
ENST00000584436	hsa-miR-4492 MIMAT0019027 Homo sapiens miR-4492	10270	10262	-19.2	-3.07	BAHCC1	ENSG00000266074
ENST00000584436	hsa-miR-4492 MIMAT0019027 Homo sapiens miR-4492	10126	10118	-17.6	-2.76	BAHCC1	ENSG00000266074
ENST00000584436	hsa-miR-4492 MIMAT0019027 Homo sapiens miR-4492	8543	8535	-19.19	-6.71	BAHCC1	ENSG00000266074
ENST00000584436	hsa-miR-4492 MIMAT0019027 Homo sapiens miR-4492	8486	8479	-19.4	-7.81	BAHCC1	ENSG00000266074
ENST00000584436	hsa-miR-4492 MIMAT0019027 Homo sapiens miR-4492	10132	10124	-17.53	-3.22	BAHCC1	ENSG00000266074
ENST00000584436	hsa-miR-4492 MIMAT0019027 Homo sapiens miR-4492	9711	9703	-18.3	-10.63	BAHCC1	ENSG00000266074
ENST00000584436	hsa-miR-4492 MIMAT0019027 Homo sapiens miR-4492	10291	10283	-17.8	-2.31	BAHCC1	ENSG00000266074
ENST00000584436	hsa-miR-4492 MIMAT0019027 Homo sapiens miR-4492	8436	8428	-17.55	-4.99	BAHCC1	ENSG00000266074
ENST00000584436	hsa-miR-4492 MIMAT0019027 Homo sapiens miR-4492	8497	8489	-15.3	-9.11	BAHCC1	ENSG00000266074
ENST00000584436	hsa-miR-4492 MIMAT0019027 Homo sapiens miR-4492	9936	9928	-18.2	-3.71	BAHCC1	ENSG00000266074
ENST00000584436	hsa-miR-4492 MIMAT0019027 Homo sapiens miR-4492	10284	10276	-15.3	-1.77	BAHCC1	ENSG00000266074
ENST00000584436	hsa-miR-4492 MIMAT0019027 Homo sapiens miR-4492	8538	8530	-23.1	-5.04	BAHCC1	ENSG00000266074
ENST00000584436	hsa-miR-4492 MIMAT0019027 Homo sapiens miR-4492	8838	8830	-18.1	-8.71	BAHCC1	ENSG00000266074
ENST00000584436	hsa-miR-4492 MIMAT0019027 Homo sapiens miR-4492	8492	8484	-16.3	-7.95	BAHCC1	ENSG00000266074
ENST00000584436	hsa-miR-4492 MIMAT0019027 Homo sapiens miR-4492	8833	8825	-20	-5.8	BAHCC1	ENSG00000266074
ENST00000400335	hsa-miR-4492 MIMAT0019027 Homo sapiens miR-4492	4797	4789	-24.5	-7.61	KREMEN1	ENSG00000183762
ENST00000400335	hsa-miR-4492 MIMAT0019027 Homo sapiens miR-4492	4792	4784	-24.3	-6.68	KREMEN1	ENSG00000183762
ENST00000400335	hsa-miR-4492 MIMAT0019027 Homo sapiens miR-4492	5242	5236	-24.55	-18.79	KREMEN1	ENSG00000183762
ENST00000400335	hsa-miR-4492 MIMAT0019027 Homo sapiens miR-4492	4302	4296	-22.92	-10.42	KREMEN1	ENSG00000183762
ENST00000400335	hsa-miR-4492 MIMAT0019027 Homo sapiens miR-4492	4769	4761	-18.9	-3.2	KREMEN1	ENSG00000183762
ENST00000400335	hsa-miR-4492 MIMAT0019027 Homo sapiens miR-4492	3104	3096	-20.3	-6.49	KREMEN1	ENSG00000183762
ENST00000400335	hsa-miR-4492 MIMAT0019027 Homo sapiens miR-4492	5286	5280	-21.91	-2.16	KREMEN1	ENSG00000183762
ENST00000400335	hsa-miR-4492 MIMAT0019027 Homo sapiens miR-4492	4104	4098	-21.9	-4.02	KREMEN1	ENSG00000183762
ENST00000400335	hsa-miR-4492 MIMAT0019027 Homo sapiens miR-4492	2950	2942	-22.8	-8.18	KREMEN1	ENSG00000183762
ENST00000400335	hsa-miR-4492 MIMAT0019027 Homo sapiens miR-4492	4268	4260	-22.5	-6.13	KREMEN1	ENSG00000183762
ENST00000400335	hsa-miR-4492 MIMAT0019027 Homo sapiens miR-4492	5291	5283	-25	-6.58	KREMEN1	ENSG00000183762
ENST00000400335	hsa-miR-4492 MIMAT0019027 Homo sapiens miR-4492	2223	2215	-21.55	-4.15	KREMEN1	ENSG00000183762
ENST00000400335	hsa-miR-4492 MIMAT0019027 Homo sapiens miR-4492	2816	2808	-21.46	-9.86	KREMEN1	ENSG00000183762
ENST00000400335	hsa-miR-4492 MIMAT0019027 Homo sapiens miR-4492	4252	4244	-21	-6.33	KREMEN1	ENSG00000183762
ENST00000400335	hsa-miR-4492 MIMAT0019027 Homo sapiens miR-4492	2358	2350	-22.2	-2.49	KREMEN1	ENSG00000183762
ENST00000400335	hsa-miR-4492 MIMAT0019027 Homo sapiens miR-4492	4176	4168	-16.8	-6.63	KREMEN1	ENSG00000183762
ENST00000400335	hsa-miR-4492 MIMAT0019027 Homo sapiens miR-4492	2277	2270	-21.65	-7.18	KREMEN1	ENSG00000183762
ENST00000400335	hsa-miR-4492 MIMAT0019027 Homo sapiens miR-4492	3414	3406	-18.8	-1.09	KREMEN1	ENSG00000183762
ENST00000400335	hsa-miR-4492 MIMAT0019027 Homo sapiens miR-4492	4039	4031	-22.32	-5.6	KREMEN1	ENSG00000183762
ENST00000400335	hsa-miR-4492 MIMAT0019027 Homo sapiens miR-4492	5032	5024	-17.96	-9.04	KREMEN1	ENSG00000183762
ENST00000400335	hsa-miR-4492 MIMAT0019027 Homo sapiens miR-4492	3035	3028	-20.25	-7.14	KREMEN1	ENSG00000183762
ENST00000400335	hsa-miR-4492 MIMAT0019027 Homo sapiens miR-4492	1675	1667	-24	-12.27	KREMEN1	ENSG00000183762
ENST00000400335	hsa-miR-4492 MIMAT0019027 Homo sapiens miR-4492	5378	5370	-17	-4.5	KREMEN1	ENSG00000183762
ENST00000400335	hsa-miR-4492 MIMAT0019027 Homo sapiens miR-4492	4365	4357	-16.89	-2.78	KREMEN1	ENSG00000183762
ENST00000400335	hsa-miR-4492 MIMAT0019027 Homo sapiens miR-4492	5307	5299	-22.8	-5.85	KREMEN1	ENSG00000183762
ENST00000400335	hsa-miR-4492 MIMAT0019027 Homo sapiens miR-4492	4121	4113	-16.4	-7.91	KREMEN1	ENSG00000183762
ENST00000400335	hsa-miR-4492 MIMAT0019027 Homo sapiens miR-4492	3745	3737	-17.8	-1.31	KREMEN1	ENSG00000183762
ENST00000400335	hsa-miR-4492 MIMAT0019027 Homo sapiens miR-4492	3520	3512	-15.15	-5.96	KREMEN1	ENSG00000183762
ENST00000240100	hsa-miR-4492 MIMAT0019027 Homo sapiens miR-4492	1700	1692	-19.5	-5.81	DUSP4	ENSG00000120875
ENST00000240100	hsa-miR-4492 MIMAT0019027 Homo sapiens miR-4492	4609	4601	-21.4	-8.5	DUSP4	ENSG00000120875
ENST00000240100	hsa-miR-4492 MIMAT0019027 Homo sapiens miR-4492	5088	5081	-16.01	-3.48	DUSP4	ENSG00000120875
ENST00000240100	hsa-miR-4492 MIMAT0019027 Homo sapiens miR-4492	5094	5086	-19.9	-8.39	DUSP4	ENSG00000120875
ENST00000260386	hsa-miR-4492 MIMAT0019027 Homo sapiens miR-4492	1765	1757	-19.95	-12.55	ITPKA	ENSG00000137825
ENST00000260386	hsa-miR-4492 MIMAT0019027 Homo sapiens miR-4492	1632	1624	-19.5	-6.69	ITPKA	ENSG00000137825
ENST00000260386	hsa-miR-4492 MIMAT0019027 Homo sapiens miR-4492	1700	1693	-17.4	-0.73	ITPKA	ENSG00000137825
ENST00000260386	hsa-miR-4492 MIMAT0019027 Homo sapiens miR-4492	1625	1617	-17.6	-2.29	ITPKA	ENSG00000137825
ENST00000260386	hsa-miR-4492 MIMAT0019027 Homo sapiens miR-4492	1626	1618	-17.2	-2.74	ITPKA	ENSG00000137825
ENST00000239243	hsa-miR-4492 MIMAT0019027 Homo sapiens miR-4492	1069	1061	-21.8	-7.21	MSX2	ENSG00000120149
ENST00000239243	hsa-miR-4492 MIMAT0019027 Homo sapiens miR-4492	2022	2016	-15.9	-3.82	MSX2	ENSG00000120149
ENST00000504595	hsa-miR-4492 MIMAT0019027 Homo sapiens miR-4492	2283	2275	-22.7	-12.83	FBXL7	ENSG00000183580
ENST00000504595	hsa-miR-4492 MIMAT0019027 Homo sapiens miR-4492	2668	2660	-16.99	-7.2	FBXL7	ENSG00000183580
ENST00000504595	hsa-miR-4492 MIMAT0019027 Homo sapiens miR-4492	3026	3018	-15.9	-12.26	FBXL7	ENSG00000183580
ENST00000504595	hsa-miR-4492 MIMAT0019027 Homo sapiens miR-4492	2322	2314	-17.16	-12.09	FBXL7	ENSG00000183580
ENST00000504595	hsa-miR-4492 MIMAT0019027 Homo sapiens miR-4492	3692	3684	-16.3	-9.88	FBXL7	ENSG00000183580
ENST00000504595	hsa-miR-4492 MIMAT0019027 Homo sapiens miR-4492	4277	4269	-16.9	-8.16	FBXL7	ENSG00000183580
ENST00000453097	hsa-miR-4492 MIMAT0019027 Homo sapiens miR-4492	9622	9614	-30	-17.57	SLC4A8	ENSG00000050438
ENST00000453097	hsa-miR-4492 MIMAT0019027 Homo sapiens miR-4492	7557	7549	-28.1	-18.74	SLC4A8	ENSG00000050438
ENST00000453097	hsa-miR-4492 MIMAT0019027 Homo sapiens miR-4492	9755	9747	-26.7	-12.01	SLC4A8	ENSG00000050438
ENST00000453097	hsa-miR-4492 MIMAT0019027 Homo sapiens miR-4492	6318	6310	-24.7	-9.35	SLC4A8	ENSG00000050438
ENST00000453097	hsa-miR-4492 MIMAT0019027 Homo sapiens miR-4492	6183	6175	-22	-4.73	SLC4A8	ENSG00000050438
ENST00000453097	hsa-miR-4492 MIMAT0019027 Homo sapiens miR-4492	5253	5245	-17.9	-4.39	SLC4A8	ENSG00000050438
ENST00000453097	hsa-miR-4492 MIMAT0019027 Homo sapiens miR-4492	3553	3545	-19.15	-8.1	SLC4A8	ENSG00000050438
ENST00000453097	hsa-miR-4492 MIMAT0019027 Homo sapiens miR-4492	7439	7431	-19.2	-4.67	SLC4A8	ENSG00000050438
ENST00000453097	hsa-miR-4492 MIMAT0019027 Homo sapiens miR-4492	3930	3924	-18.23	-2.84	SLC4A8	ENSG00000050438
ENST00000453097	hsa-miR-4492 MIMAT0019027 Homo sapiens miR-4492	7642	7634	-15.4	-3.28	SLC4A8	ENSG00000050438
ENST00000453097	hsa-miR-4492 MIMAT0019027 Homo sapiens miR-4492	9820	9812	-17.4	-6.1	SLC4A8	ENSG00000050438
ENST00000453097	hsa-miR-4492 MIMAT0019027 Homo sapiens miR-4492	6400	6393	-18.3	-5.94	SLC4A8	ENSG00000050438
ENST00000453097	hsa-miR-4492 MIMAT0019027 Homo sapiens miR-4492	6739	6733	-16.7	-6.45	SLC4A8	ENSG00000050438
ENST00000453097	hsa-miR-4492 MIMAT0019027 Homo sapiens miR-4492	11107	11099	-16.6	-10.54	SLC4A8	ENSG00000050438
ENST00000453097	hsa-miR-4492 MIMAT0019027 Homo sapiens miR-4492	6151	6143	-17.02	-0.84	SLC4A8	ENSG00000050438
ENST00000512123	hsa-miR-4492 MIMAT0019027 Homo sapiens miR-4492	13127	13119	-21.66	-10.51	FRAS1	ENSG00000138759
ENST00000512123	hsa-miR-4492 MIMAT0019027 Homo sapiens miR-4492	13373	13365	-16	-6.07	FRAS1	ENSG00000138759
ENST00000512123	hsa-miR-4492 MIMAT0019027 Homo sapiens miR-4492	15077	15069	-15.15	-5.08	FRAS1	ENSG00000138759
ENST00000512123	hsa-miR-4492 MIMAT0019027 Homo sapiens miR-4492	15584	15576	-16.4	-5.38	FRAS1	ENSG00000138759
ENST00000266744	hsa-miR-4492 MIMAT0019027 Homo sapiens miR-4492	1790	1782	-18.63	-15.32	ASCL1	ENSG00000139352
ENST00000266744	hsa-miR-4492 MIMAT0019027 Homo sapiens miR-4492	1839	1831	-17.3	-9.43	ASCL1	ENSG00000139352
ENST00000269346	hsa-miR-4492 MIMAT0019027 Homo sapiens miR-4492	1812	1805	-22.9	-14.68	TTYH2	ENSG00000141540
ENST00000269346	hsa-miR-4492 MIMAT0019027 Homo sapiens miR-4492	1830	1822	-20.36	-12.25	TTYH2	ENSG00000141540
ENST00000269346	hsa-miR-4492 MIMAT0019027 Homo sapiens miR-4492	1905	1897	-20.8	-1.28	TTYH2	ENSG00000141540
ENST00000269346	hsa-miR-4492 MIMAT0019027 Homo sapiens miR-4492	2869	2861	-21.9	-10.87	TTYH2	ENSG00000141540
ENST00000269346	hsa-miR-4492 MIMAT0019027 Homo sapiens miR-4492	1922	1914	-19.65	-1.09	TTYH2	ENSG00000141540
ENST00000269346	hsa-miR-4492 MIMAT0019027 Homo sapiens miR-4492	2031	2025	-18.72	-6.74	TTYH2	ENSG00000141540
ENST00000269346	hsa-miR-4492 MIMAT0019027 Homo sapiens miR-4492	2157	2151	-18.29	-3.23	TTYH2	ENSG00000141540
ENST00000269346	hsa-miR-4492 MIMAT0019027 Homo sapiens miR-4492	2875	2867	-17.3	-9.31	TTYH2	ENSG00000141540
ENST00000269346	hsa-miR-4492 MIMAT0019027 Homo sapiens miR-4492	2906	2898	-19.8	-7.91	TTYH2	ENSG00000141540
ENST00000269346	hsa-miR-4492 MIMAT0019027 Homo sapiens miR-4492	2036	2028	-20.7	-7.25	TTYH2	ENSG00000141540
ENST00000269346	hsa-miR-4492 MIMAT0019027 Homo sapiens miR-4492	2864	2856	-15.7	-4.57	TTYH2	ENSG00000141540
ENST00000269346	hsa-miR-4492 MIMAT0019027 Homo sapiens miR-4492	2073	2065	-15.1	-3.01	TTYH2	ENSG00000141540
ENST00000374103	hsa-miR-4492 MIMAT0019027 Homo sapiens miR-4492	3452	3444	-23.8	-13.54	OGDHL	ENSG00000197444
ENST00000374103	hsa-miR-4492 MIMAT0019027 Homo sapiens miR-4492	3460	3454	-21.9	-7.09	OGDHL	ENSG00000197444
ENST00000374103	hsa-miR-4492 MIMAT0019027 Homo sapiens miR-4492	3482	3474	-18.4	-2.31	OGDHL	ENSG00000197444
ENST00000374103	hsa-miR-4492 MIMAT0019027 Homo sapiens miR-4492	3361	3353	-17.8	-3.31	OGDHL	ENSG00000197444
ENST00000219271	hsa-miR-4492 MIMAT0019027 Homo sapiens miR-4492	3531	3523	-27.2	-1.08	MMP15	ENSG00000102996
ENST00000219271	hsa-miR-4492 MIMAT0019027 Homo sapiens miR-4492	3727	3719	-26.7	-10.4	MMP15	ENSG00000102996
ENST00000219271	hsa-miR-4492 MIMAT0019027 Homo sapiens miR-4492	3242	3234	-25	-14.91	MMP15	ENSG00000102996
ENST00000219271	hsa-miR-4492 MIMAT0019027 Homo sapiens miR-4492	3080	3072	-23.9	-6.07	MMP15	ENSG00000102996
ENST00000219271	hsa-miR-4492 MIMAT0019027 Homo sapiens miR-4492	3363	3355	-20.3	-5.99	MMP15	ENSG00000102996
ENST00000219271	hsa-miR-4492 MIMAT0019027 Homo sapiens miR-4492	3235	3229	-19.71	-9.87	MMP15	ENSG00000102996
ENST00000219271	hsa-miR-4492 MIMAT0019027 Homo sapiens miR-4492	3468	3461	-19.7	-6.57	MMP15	ENSG00000102996
ENST00000219271	hsa-miR-4492 MIMAT0019027 Homo sapiens miR-4492	3223	3215	-19.3	-5.43	MMP15	ENSG00000102996
ENST00000219271	hsa-miR-4492 MIMAT0019027 Homo sapiens miR-4492	3249	3241	-15.6	-7.23	MMP15	ENSG00000102996
ENST00000219271	hsa-miR-4492 MIMAT0019027 Homo sapiens miR-4492	2732	2724	-20.6	-12.13	MMP15	ENSG00000102996
ENST00000219271	hsa-miR-4492 MIMAT0019027 Homo sapiens miR-4492	3500	3492	-18.5	-8.95	MMP15	ENSG00000102996
ENST00000219271	hsa-miR-4492 MIMAT0019027 Homo sapiens miR-4492	2619	2611	-19.89	-3.55	MMP15	ENSG00000102996
ENST00000219271	hsa-miR-4492 MIMAT0019027 Homo sapiens miR-4492	2708	2700	-21	-1.26	MMP15	ENSG00000102996
ENST00000219271	hsa-miR-4492 MIMAT0019027 Homo sapiens miR-4492	3074	3068	-15.91	-1.52	MMP15	ENSG00000102996
ENST00000219271	hsa-miR-4492 MIMAT0019027 Homo sapiens miR-4492	3218	3210	-23.1	-13.56	MMP15	ENSG00000102996
ENST00000370435	hsa-miR-4492 MIMAT0019027 Homo sapiens miR-4492	6676	6669	-24.8	-5.77	OGFRL1	ENSG00000119900
ENST00000370435	hsa-miR-4492 MIMAT0019027 Homo sapiens miR-4492	1953	1945	-17.2	-1.24	OGFRL1	ENSG00000119900
ENST00000438447	hsa-miR-4492 MIMAT0019027 Homo sapiens miR-4492	11255	11247	-18.8	-7.15	PDZD2	ENSG00000133401
ENST00000438447	hsa-miR-4492 MIMAT0019027 Homo sapiens miR-4492	9400	9392	-21.3	-8.18	PDZD2	ENSG00000133401
ENST00000611551	hsa-miR-4492 MIMAT0019027 Homo sapiens miR-4492	3473	3465	-26.68	-13.1	NATD1	ENSG00000274180
ENST00000611551	hsa-miR-4492 MIMAT0019027 Homo sapiens miR-4492	1002	994	-22.6	-10.04	NATD1	ENSG00000274180
ENST00000611551	hsa-miR-4492 MIMAT0019027 Homo sapiens miR-4492	3798	3790	-25.9	-9.13	NATD1	ENSG00000274180
ENST00000611551	hsa-miR-4492 MIMAT0019027 Homo sapiens miR-4492	3610	3602	-27.49	-16.71	NATD1	ENSG00000274180
ENST00000611551	hsa-miR-4492 MIMAT0019027 Homo sapiens miR-4492	3670	3662	-21.9	-6.79	NATD1	ENSG00000274180
ENST00000611551	hsa-miR-4492 MIMAT0019027 Homo sapiens miR-4492	1304	1296	-19.6	-4.3	NATD1	ENSG00000274180
ENST00000611551	hsa-miR-4492 MIMAT0019027 Homo sapiens miR-4492	4295	4287	-19.9	-6.28	NATD1	ENSG00000274180
ENST00000611551	hsa-miR-4492 MIMAT0019027 Homo sapiens miR-4492	2985	2977	-20.41	-9.47	NATD1	ENSG00000274180
ENST00000611551	hsa-miR-4492 MIMAT0019027 Homo sapiens miR-4492	1585	1578	-20.6	-1.52	NATD1	ENSG00000274180
ENST00000611551	hsa-miR-4492 MIMAT0019027 Homo sapiens miR-4492	3027	3019	-16.7	-2.87	NATD1	ENSG00000274180
ENST00000611551	hsa-miR-4492 MIMAT0019027 Homo sapiens miR-4492	2533	2526	-23.1	-6.32	NATD1	ENSG00000274180
ENST00000611551	hsa-miR-4492 MIMAT0019027 Homo sapiens miR-4492	2654	2646	-16.2	-7.8	NATD1	ENSG00000274180
ENST00000611551	hsa-miR-4492 MIMAT0019027 Homo sapiens miR-4492	3485	3477	-15.65	-2.96	NATD1	ENSG00000274180
ENST00000611551	hsa-miR-4492 MIMAT0019027 Homo sapiens miR-4492	2980	2972	-25.3	-13.15	NATD1	ENSG00000274180
ENST00000611551	hsa-miR-4492 MIMAT0019027 Homo sapiens miR-4492	2769	2761	-20.8	-1.12	NATD1	ENSG00000274180
ENST00000611551	hsa-miR-4492 MIMAT0019027 Homo sapiens miR-4492	4440	4432	-21.1	-8.84	NATD1	ENSG00000274180
ENST00000611551	hsa-miR-4492 MIMAT0019027 Homo sapiens miR-4492	3480	3472	-15.36	-1.76	NATD1	ENSG00000274180
ENST00000611551	hsa-miR-4492 MIMAT0019027 Homo sapiens miR-4492	710	702	-17.63	-4.25	NATD1	ENSG00000274180
ENST00000611551	hsa-miR-4492 MIMAT0019027 Homo sapiens miR-4492	4246	4238	-15.3	-6.25	NATD1	ENSG00000274180
ENST00000611551	hsa-miR-4492 MIMAT0019027 Homo sapiens miR-4492	780	773	-19.3	-5.69	NATD1	ENSG00000274180
ENST00000611551	hsa-miR-4492 MIMAT0019027 Homo sapiens miR-4492	3901	3893	-19.02	-6.06	NATD1	ENSG00000274180
ENST00000611551	hsa-miR-4492 MIMAT0019027 Homo sapiens miR-4492	2069	2061	-19	-5.81	NATD1	ENSG00000274180
ENST00000611551	hsa-miR-4492 MIMAT0019027 Homo sapiens miR-4492	2709	2702	-20.7	-10.94	NATD1	ENSG00000274180
ENST00000611551	hsa-miR-4492 MIMAT0019027 Homo sapiens miR-4492	3873	3865	-17.4	-10.37	NATD1	ENSG00000274180
ENST00000611551	hsa-miR-4492 MIMAT0019027 Homo sapiens miR-4492	3665	3657	-16.41	-3.66	NATD1	ENSG00000274180
ENST00000611551	hsa-miR-4492 MIMAT0019027 Homo sapiens miR-4492	4435	4427	-23.3	-10.2	NATD1	ENSG00000274180
ENST00000611551	hsa-miR-4492 MIMAT0019027 Homo sapiens miR-4492	1529	1521	-16.5	-3.48	NATD1	ENSG00000274180
ENST00000611551	hsa-miR-4492 MIMAT0019027 Homo sapiens miR-4492	1228	1220	-15.5	-4.06	NATD1	ENSG00000274180
ENST00000611551	hsa-miR-4492 MIMAT0019027 Homo sapiens miR-4492	1672	1664	-17.53	-10.02	NATD1	ENSG00000274180
ENST00000611551	hsa-miR-4492 MIMAT0019027 Homo sapiens miR-4492	1983	1977	-15.81	-11.74	NATD1	ENSG00000274180
ENST00000611551	hsa-miR-4492 MIMAT0019027 Homo sapiens miR-4492	1534	1526	-18.5	-6.7	NATD1	ENSG00000274180
ENST00000265381	hsa-miR-4492 MIMAT0019027 Homo sapiens miR-4492	2910	2902	-23.9	-15.65	APBA1	ENSG00000107282
ENST00000265381	hsa-miR-4492 MIMAT0019027 Homo sapiens miR-4492	3773	3765	-28.7	-12.99	APBA1	ENSG00000107282
ENST00000265381	hsa-miR-4492 MIMAT0019027 Homo sapiens miR-4492	5916	5908	-15.7	-10.4	APBA1	ENSG00000107282
ENST00000265381	hsa-miR-4492 MIMAT0019027 Homo sapiens miR-4492	5321	5313	-17	-5.58	APBA1	ENSG00000107282
ENST00000265381	hsa-miR-4492 MIMAT0019027 Homo sapiens miR-4492	3267	3260	-19.2	-6.39	APBA1	ENSG00000107282
ENST00000265381	hsa-miR-4492 MIMAT0019027 Homo sapiens miR-4492	4772	4765	-15.8	-5.21	APBA1	ENSG00000107282
ENST00000446248	hsa-miR-4492 MIMAT0019027 Homo sapiens miR-4492	3963	3955	-26.1	-5.75	CAMSAP3	ENSG00000076826
ENST00000446248	hsa-miR-4492 MIMAT0019027 Homo sapiens miR-4492	4081	4074	-19.29	-4.54	CAMSAP3	ENSG00000076826
ENST00000498907	hsa-miR-4492 MIMAT0019027 Homo sapiens miR-4492	1232	1225	-27.26	-7.39	CEBPA	ENSG00000245848
ENST00000498907	hsa-miR-4492 MIMAT0019027 Homo sapiens miR-4492	1674	1667	-21	-9.37	CEBPA	ENSG00000245848
ENST00000498907	hsa-miR-4492 MIMAT0019027 Homo sapiens miR-4492	1680	1672	-21.7	-7.62	CEBPA	ENSG00000245848
ENST00000498907	hsa-miR-4492 MIMAT0019027 Homo sapiens miR-4492	2403	2395	-20.81	-8.03	CEBPA	ENSG00000245848
ENST00000498907	hsa-miR-4492 MIMAT0019027 Homo sapiens miR-4492	1828	1820	-17.5	-0.033	CEBPA	ENSG00000245848
ENST00000329542	hsa-miR-4492 MIMAT0019027 Homo sapiens miR-4492	3557	3549	-26.8	-11.5	UNC5A	ENSG00000113763
ENST00000329542	hsa-miR-4492 MIMAT0019027 Homo sapiens miR-4492	2736	2728	-23.6	-6.65	UNC5A	ENSG00000113763
ENST00000329542	hsa-miR-4492 MIMAT0019027 Homo sapiens miR-4492	2984	2976	-21.7	-2.98	UNC5A	ENSG00000113763
ENST00000329542	hsa-miR-4492 MIMAT0019027 Homo sapiens miR-4492	2914	2906	-22.1	-11.31	UNC5A	ENSG00000113763
ENST00000329542	hsa-miR-4492 MIMAT0019027 Homo sapiens miR-4492	3036	3028	-19.73	-5.32	UNC5A	ENSG00000113763
ENST00000329542	hsa-miR-4492 MIMAT0019027 Homo sapiens miR-4492	3479	3471	-22.8	-14.52	UNC5A	ENSG00000113763
ENST00000329542	hsa-miR-4492 MIMAT0019027 Homo sapiens miR-4492	2989	2981	-26.6	-10.41	UNC5A	ENSG00000113763
ENST00000329542	hsa-miR-4492 MIMAT0019027 Homo sapiens miR-4492	3672	3664	-22	-12.62	UNC5A	ENSG00000113763
ENST00000329542	hsa-miR-4492 MIMAT0019027 Homo sapiens miR-4492	3446	3438	-19.4	-10.03	UNC5A	ENSG00000113763
ENST00000329542	hsa-miR-4492 MIMAT0019027 Homo sapiens miR-4492	2845	2837	-20.3	-8.94	UNC5A	ENSG00000113763
ENST00000329542	hsa-miR-4492 MIMAT0019027 Homo sapiens miR-4492	3516	3508	-17.31	-6.03	UNC5A	ENSG00000113763
ENST00000329542	hsa-miR-4492 MIMAT0019027 Homo sapiens miR-4492	3452	3444	-18.4	-9.38	UNC5A	ENSG00000113763
ENST00000329542	hsa-miR-4492 MIMAT0019027 Homo sapiens miR-4492	3667	3659	-17.4	-7.51	UNC5A	ENSG00000113763
ENST00000329542	hsa-miR-4492 MIMAT0019027 Homo sapiens miR-4492	2882	2874	-17.89	-9.47	UNC5A	ENSG00000113763
ENST00000329542	hsa-miR-4492 MIMAT0019027 Homo sapiens miR-4492	3464	3456	-16.83	-10.17	UNC5A	ENSG00000113763
ENST00000371222	hsa-miR-4492 MIMAT0019027 Homo sapiens miR-4492	3011	3005	-18.62	-3.91	JUN	ENSG00000177606
ENST00000519728	hsa-miR-4492 MIMAT0019027 Homo sapiens miR-4492	5417	5409	-25.5	-14.51	LYN	ENSG00000254087
ENST00000519728	hsa-miR-4492 MIMAT0019027 Homo sapiens miR-4492	4823	4817	-17.1	-5.28	LYN	ENSG00000254087
ENST00000519728	hsa-miR-4492 MIMAT0019027 Homo sapiens miR-4492	4783	4775	-16.6	-6.2	LYN	ENSG00000254087
ENST00000519728	hsa-miR-4492 MIMAT0019027 Homo sapiens miR-4492	4526	4518	-20.8	-12.38	LYN	ENSG00000254087
ENST00000519728	hsa-miR-4492 MIMAT0019027 Homo sapiens miR-4492	4312	4304	-17.5	-5.45	LYN	ENSG00000254087
ENST00000519728	hsa-miR-4492 MIMAT0019027 Homo sapiens miR-4492	3934	3927	-16.2	-7.56	LYN	ENSG00000254087
ENST00000519728	hsa-miR-4492 MIMAT0019027 Homo sapiens miR-4492	4236	4229	-16.4	-2.65	LYN	ENSG00000254087
ENST00000519728	hsa-miR-4492 MIMAT0019027 Homo sapiens miR-4492	5477	5469	-15.2	-6.02	LYN	ENSG00000254087
ENST00000290866	hsa-miR-4492 MIMAT0019027 Homo sapiens miR-4492	4400	4394	-28.35	-17.45	ACE	ENSG00000159640
ENST00000290866	hsa-miR-4492 MIMAT0019027 Homo sapiens miR-4492	4391	4384	-29	-15.78	ACE	ENSG00000159640
ENST00000290866	hsa-miR-4492 MIMAT0019027 Homo sapiens miR-4492	4428	4422	-22.8	-9.64	ACE	ENSG00000159640
ENST00000290866	hsa-miR-4492 MIMAT0019027 Homo sapiens miR-4492	3983	3975	-23.7	-7.03	ACE	ENSG00000159640
ENST00000290866	hsa-miR-4492 MIMAT0019027 Homo sapiens miR-4492	4059	4051	-19.31	-17.89	ACE	ENSG00000159640
ENST00000290866	hsa-miR-4492 MIMAT0019027 Homo sapiens miR-4492	4125	4117	-26.7	-19.7	ACE	ENSG00000159640
ENST00000290866	hsa-miR-4492 MIMAT0019027 Homo sapiens miR-4492	4645	4638	-19.92	-5.17	ACE	ENSG00000159640
ENST00000290866	hsa-miR-4492 MIMAT0019027 Homo sapiens miR-4492	4166	4158	-15.3	-5.12	ACE	ENSG00000159640
ENST00000290866	hsa-miR-4492 MIMAT0019027 Homo sapiens miR-4492	4678	4671	-18.2	-8.17	ACE	ENSG00000159640
ENST00000290866	hsa-miR-4492 MIMAT0019027 Homo sapiens miR-4492	4160	4152	-17.5	-5.68	ACE	ENSG00000159640
ENST00000290866	hsa-miR-4492 MIMAT0019027 Homo sapiens miR-4492	4357	4349	-17.8	-8.68	ACE	ENSG00000159640
ENST00000290866	hsa-miR-4492 MIMAT0019027 Homo sapiens miR-4492	4054	4046	-24.35	-16.37	ACE	ENSG00000159640
ENST00000290866	hsa-miR-4492 MIMAT0019027 Homo sapiens miR-4492	4063	4055	-15.1	-9.74	ACE	ENSG00000159640
ENST00000290866	hsa-miR-4492 MIMAT0019027 Homo sapiens miR-4492	4077	4069	-15.3	-7.92	ACE	ENSG00000159640
ENST00000290866	hsa-miR-4492 MIMAT0019027 Homo sapiens miR-4492	4138	4130	-15.64	-10.54	ACE	ENSG00000159640
ENST00000290866	hsa-miR-4492 MIMAT0019027 Homo sapiens miR-4492	4100	4092	-15.9	-12.45	ACE	ENSG00000159640
ENST00000343516	hsa-miR-4492 MIMAT0019027 Homo sapiens miR-4492	4507	4499	-27.8	-4.97	CASKIN1	ENSG00000167971
ENST00000343516	hsa-miR-4492 MIMAT0019027 Homo sapiens miR-4492	4785	4777	-26.5	-9.18	CASKIN1	ENSG00000167971
ENST00000343516	hsa-miR-4492 MIMAT0019027 Homo sapiens miR-4492	4791	4783	-25.7	-13.17	CASKIN1	ENSG00000167971
ENST00000343516	hsa-miR-4492 MIMAT0019027 Homo sapiens miR-4492	5412	5406	-24.7	-7.3	CASKIN1	ENSG00000167971
ENST00000343516	hsa-miR-4492 MIMAT0019027 Homo sapiens miR-4492	4599	4592	-26.11	-13.43	CASKIN1	ENSG00000167971
ENST00000343516	hsa-miR-4492 MIMAT0019027 Homo sapiens miR-4492	5730	5722	-24.7	-11.35	CASKIN1	ENSG00000167971
ENST00000343516	hsa-miR-4492 MIMAT0019027 Homo sapiens miR-4492	4508	4500	-25.3	-2.65	CASKIN1	ENSG00000167971
ENST00000343516	hsa-miR-4492 MIMAT0019027 Homo sapiens miR-4492	5699	5691	-19.69	-7	CASKIN1	ENSG00000167971
ENST00000343516	hsa-miR-4492 MIMAT0019027 Homo sapiens miR-4492	4786	4778	-24.5	-6.55	CASKIN1	ENSG00000167971
ENST00000343516	hsa-miR-4492 MIMAT0019027 Homo sapiens miR-4492	4489	4481	-23.5	-11.14	CASKIN1	ENSG00000167971
ENST00000343516	hsa-miR-4492 MIMAT0019027 Homo sapiens miR-4492	4818	4810	-24.4	-8.38	CASKIN1	ENSG00000167971
ENST00000343516	hsa-miR-4492 MIMAT0019027 Homo sapiens miR-4492	4872	4864	-20.25	-2.81	CASKIN1	ENSG00000167971
ENST00000343516	hsa-miR-4492 MIMAT0019027 Homo sapiens miR-4492	5742	5734	-20.2	-4.76	CASKIN1	ENSG00000167971
ENST00000343516	hsa-miR-4492 MIMAT0019027 Homo sapiens miR-4492	5076	5068	-17	-2.2	CASKIN1	ENSG00000167971
ENST00000226382	hsa-miR-4492 MIMAT0019027 Homo sapiens miR-4492	1754	1747	-25	-8.61	PHOX2B	ENSG00000109132
ENST00000226382	hsa-miR-4492 MIMAT0019027 Homo sapiens miR-4492	2044	2036	-19.3	-13.71	PHOX2B	ENSG00000109132
ENST00000226382	hsa-miR-4492 MIMAT0019027 Homo sapiens miR-4492	1249	1241	-18.02	-14.36	PHOX2B	ENSG00000109132
ENST00000226382	hsa-miR-4492 MIMAT0019027 Homo sapiens miR-4492	1255	1247	-17.21	-14.33	PHOX2B	ENSG00000109132
ENST00000226382	hsa-miR-4492 MIMAT0019027 Homo sapiens miR-4492	1918	1910	-15.6	-9.03	PHOX2B	ENSG00000109132
ENST00000256015	hsa-miR-4492 MIMAT0019027 Homo sapiens miR-4492	1490	1483	-18.7	-7	BTG1	ENSG00000133639
ENST00000256015	hsa-miR-4492 MIMAT0019027 Homo sapiens miR-4492	4302	4294	-19.6	-10.24	BTG1	ENSG00000133639
ENST00000338732	hsa-miR-4492 MIMAT0019027 Homo sapiens miR-4492	1269	1261	-26	-12.17	LFNG	ENSG00000106003
ENST00000338732	hsa-miR-4492 MIMAT0019027 Homo sapiens miR-4492	1815	1807	-22	-10.56	LFNG	ENSG00000106003
ENST00000338732	hsa-miR-4492 MIMAT0019027 Homo sapiens miR-4492	1202	1194	-16.9	-8.49	LFNG	ENSG00000106003
ENST00000338732	hsa-miR-4492 MIMAT0019027 Homo sapiens miR-4492	1394	1386	-19.5	-8.42	LFNG	ENSG00000106003
ENST00000338732	hsa-miR-4492 MIMAT0019027 Homo sapiens miR-4492	1775	1767	-16.2	-6.76	LFNG	ENSG00000106003
ENST00000350082	hsa-miR-4492 MIMAT0019027 Homo sapiens miR-4492	3805	3797	-25.8	-14.83	ICK	ENSG00000112144
ENST00000350082	hsa-miR-4492 MIMAT0019027 Homo sapiens miR-4492	3939	3931	-22	-11.83	ICK	ENSG00000112144
ENST00000350082	hsa-miR-4492 MIMAT0019027 Homo sapiens miR-4492	5256	5248	-22.7	-17.89	ICK	ENSG00000112144
ENST00000373188	hsa-miR-4492 MIMAT0019027 Homo sapiens miR-4492	2581	2573	-25	-15.74	MOCS1	ENSG00000124615
ENST00000373188	hsa-miR-4492 MIMAT0019027 Homo sapiens miR-4492	2737	2729	-15.56	-3.59	MOCS1	ENSG00000124615
ENST00000373188	hsa-miR-4492 MIMAT0019027 Homo sapiens miR-4492	3354	3347	-21.71	-12.9	MOCS1	ENSG00000124615
ENST00000373188	hsa-miR-4492 MIMAT0019027 Homo sapiens miR-4492	3300	3292	-21.1	-8.43	MOCS1	ENSG00000124615
ENST00000373188	hsa-miR-4492 MIMAT0019027 Homo sapiens miR-4492	2400	2393	-24.3	-12.09	MOCS1	ENSG00000124615
ENST00000373188	hsa-miR-4492 MIMAT0019027 Homo sapiens miR-4492	2586	2578	-19.3	-11.25	MOCS1	ENSG00000124615
ENST00000373188	hsa-miR-4492 MIMAT0019027 Homo sapiens miR-4492	2576	2568	-19.14	-10.28	MOCS1	ENSG00000124615
ENST00000373188	hsa-miR-4492 MIMAT0019027 Homo sapiens miR-4492	2095	2087	-19.4	-7.04	MOCS1	ENSG00000124615
ENST00000373188	hsa-miR-4492 MIMAT0019027 Homo sapiens miR-4492	2801	2793	-17.1	-7.7	MOCS1	ENSG00000124615
ENST00000373188	hsa-miR-4492 MIMAT0019027 Homo sapiens miR-4492	3315	3307	-15.5	-8.02	MOCS1	ENSG00000124615
ENST00000373188	hsa-miR-4492 MIMAT0019027 Homo sapiens miR-4492	1731	1724	-16.2	-7.42	MOCS1	ENSG00000124615
ENST00000373188	hsa-miR-4492 MIMAT0019027 Homo sapiens miR-4492	1581	1573	-15.6	-4.27	MOCS1	ENSG00000124615
ENST00000376510	hsa-miR-4492 MIMAT0019027 Homo sapiens miR-4492	1172	1164	-19.4	-6.6	MSRB2	ENSG00000148450
ENST00000382395	hsa-miR-4492 MIMAT0019027 Homo sapiens miR-4492	4665	4658	-16.9	-9.24	CPEB2	ENSG00000137449
ENST00000382395	hsa-miR-4492 MIMAT0019027 Homo sapiens miR-4492	3133	3125	-15.87	-4.2	CPEB2	ENSG00000137449
ENST00000398250	hsa-miR-4492 MIMAT0019027 Homo sapiens miR-4492	2547	2541	-21.49	-8.28	PLPP4	ENSG00000203805
ENST00000398250	hsa-miR-4492 MIMAT0019027 Homo sapiens miR-4492	2414	2406	-16.6	-6.54	PLPP4	ENSG00000203805
ENST00000398250	hsa-miR-4492 MIMAT0019027 Homo sapiens miR-4492	2681	2674	-22.4	-7.06	PLPP4	ENSG00000203805
ENST00000398250	hsa-miR-4492 MIMAT0019027 Homo sapiens miR-4492	1266	1258	-21.1	-4.41	PLPP4	ENSG00000203805
ENST00000398250	hsa-miR-4492 MIMAT0019027 Homo sapiens miR-4492	2671	2665	-18.41	-5.85	PLPP4	ENSG00000203805
ENST00000398250	hsa-miR-4492 MIMAT0019027 Homo sapiens miR-4492	2666	2658	-17.21	-6.63	PLPP4	ENSG00000203805
ENST00000407775	hsa-miR-4492 MIMAT0019027 Homo sapiens miR-4492	4020	4013	-16.02	-5.57	ZFPM2	ENSG00000169946
ENST00000547379	hsa-miR-4492 MIMAT0019027 Homo sapiens miR-4492	6075	6067	-31.3	-14.99	SLC16A7	ENSG00000118596
ENST00000547379	hsa-miR-4492 MIMAT0019027 Homo sapiens miR-4492	6442	6435	-21.71	-5.87	SLC16A7	ENSG00000118596
ENST00000547379	hsa-miR-4492 MIMAT0019027 Homo sapiens miR-4492	5795	5787	-19.2	-7.88	SLC16A7	ENSG00000118596
ENST00000547379	hsa-miR-4492 MIMAT0019027 Homo sapiens miR-4492	6356	6348	-19.1	-4.31	SLC16A7	ENSG00000118596
ENST00000547379	hsa-miR-4492 MIMAT0019027 Homo sapiens miR-4492	4755	4747	-17.2	-10.7	SLC16A7	ENSG00000118596
ENST00000262188	hsa-miR-4492 MIMAT0019027 Homo sapiens miR-4492	1913	1905	-22	-12.31	SMARCD3	ENSG00000082014
ENST00000262188	hsa-miR-4492 MIMAT0019027 Homo sapiens miR-4492	1914	1906	-21.5	-8.91	SMARCD3	ENSG00000082014
ENST00000262188	hsa-miR-4492 MIMAT0019027 Homo sapiens miR-4492	1920	1912	-19.5	-6	SMARCD3	ENSG00000082014
ENST00000258302	hsa-miR-4492 MIMAT0019027 Homo sapiens miR-4492	4754	4746	-31.9	-12.89	RGS8	ENSG00000135824
ENST00000258302	hsa-miR-4492 MIMAT0019027 Homo sapiens miR-4492	1146	1139	-19.5	-8.77	RGS8	ENSG00000135824
ENST00000258302	hsa-miR-4492 MIMAT0019027 Homo sapiens miR-4492	3425	3417	-19.2	-8.3	RGS8	ENSG00000135824
ENST00000258302	hsa-miR-4492 MIMAT0019027 Homo sapiens miR-4492	4191	4184	-20.6	-5.24	RGS8	ENSG00000135824
ENST00000258302	hsa-miR-4492 MIMAT0019027 Homo sapiens miR-4492	1548	1540	-15.2	-2.6	RGS8	ENSG00000135824
ENST00000258302	hsa-miR-4492 MIMAT0019027 Homo sapiens miR-4492	4609	4601	-15.8	-2.58	RGS8	ENSG00000135824
ENST00000258302	hsa-miR-4492 MIMAT0019027 Homo sapiens miR-4492	852	844	-17	-1.11	RGS8	ENSG00000135824
ENST00000258302	hsa-miR-4492 MIMAT0019027 Homo sapiens miR-4492	2497	2489	-19.01	-3.71	RGS8	ENSG00000135824
ENST00000258302	hsa-miR-4492 MIMAT0019027 Homo sapiens miR-4492	5058	5050	-15.89	-9.15	RGS8	ENSG00000135824
ENST00000258302	hsa-miR-4492 MIMAT0019027 Homo sapiens miR-4492	3332	3324	-16.4	-10.14	RGS8	ENSG00000135824
ENST00000298231	hsa-miR-4492 MIMAT0019027 Homo sapiens miR-4492	1443	1435	-19.3	-9.12	PHOX2A	ENSG00000165462
ENST00000298231	hsa-miR-4492 MIMAT0019027 Homo sapiens miR-4492	1373	1365	-18.4	-4.48	PHOX2A	ENSG00000165462
ENST00000298231	hsa-miR-4492 MIMAT0019027 Homo sapiens miR-4492	1096	1090	-15.71	-6.25	PHOX2A	ENSG00000165462
ENST00000298231	hsa-miR-4492 MIMAT0019027 Homo sapiens miR-4492	1077	1069	-17	-6.13	PHOX2A	ENSG00000165462
ENST00000298231	hsa-miR-4492 MIMAT0019027 Homo sapiens miR-4492	1535	1527	-19.4	-6.06	PHOX2A	ENSG00000165462
ENST00000223145	hsa-miR-4492 MIMAT0019027 Homo sapiens miR-4492	2691	2683	-20	-16.25	GLCCI1	ENSG00000106415
ENST00000453268	hsa-miR-4492 MIMAT0019027 Homo sapiens miR-4492	3204	3196	-33.1	-16.96	ISLR2	ENSG00000167178
ENST00000453268	hsa-miR-4492 MIMAT0019027 Homo sapiens miR-4492	3841	3833	-27	-18.15	ISLR2	ENSG00000167178
ENST00000453268	hsa-miR-4492 MIMAT0019027 Homo sapiens miR-4492	2412	2405	-26.8	-12.45	ISLR2	ENSG00000167178
ENST00000453268	hsa-miR-4492 MIMAT0019027 Homo sapiens miR-4492	2421	2413	-20.4	-8.33	ISLR2	ENSG00000167178
ENST00000453268	hsa-miR-4492 MIMAT0019027 Homo sapiens miR-4492	3842	3834	-22.9	-15.35	ISLR2	ENSG00000167178
ENST00000453268	hsa-miR-4492 MIMAT0019027 Homo sapiens miR-4492	3803	3795	-23.13	-4.63	ISLR2	ENSG00000167178
ENST00000453268	hsa-miR-4492 MIMAT0019027 Homo sapiens miR-4492	2738	2730	-20.6	-12.27	ISLR2	ENSG00000167178
ENST00000453268	hsa-miR-4492 MIMAT0019027 Homo sapiens miR-4492	3347	3340	-22.9	-11.09	ISLR2	ENSG00000167178
ENST00000453268	hsa-miR-4492 MIMAT0019027 Homo sapiens miR-4492	2573	2566	-19.2	-4.15	ISLR2	ENSG00000167178
ENST00000453268	hsa-miR-4492 MIMAT0019027 Homo sapiens miR-4492	3662	3654	-17.85	-5.51	ISLR2	ENSG00000167178
ENST00000453268	hsa-miR-4492 MIMAT0019027 Homo sapiens miR-4492	3657	3649	-18.43	-4.93	ISLR2	ENSG00000167178
ENST00000453268	hsa-miR-4492 MIMAT0019027 Homo sapiens miR-4492	3851	3843	-17.4	-6.46	ISLR2	ENSG00000167178
ENST00000453268	hsa-miR-4492 MIMAT0019027 Homo sapiens miR-4492	4095	4089	-18.02	-5.94	ISLR2	ENSG00000167178
ENST00000453268	hsa-miR-4492 MIMAT0019027 Homo sapiens miR-4492	3713	3705	-19.45	-2.75	ISLR2	ENSG00000167178
ENST00000453268	hsa-miR-4492 MIMAT0019027 Homo sapiens miR-4492	2403	2395	-16.2	-2.05	ISLR2	ENSG00000167178
ENST00000453268	hsa-miR-4492 MIMAT0019027 Homo sapiens miR-4492	2733	2725	-18.75	-6.23	ISLR2	ENSG00000167178
ENST00000453268	hsa-miR-4492 MIMAT0019027 Homo sapiens miR-4492	3451	3443	-20.16	-9.88	ISLR2	ENSG00000167178
ENST00000264716	hsa-miR-4492 MIMAT0019027 Homo sapiens miR-4492	2926	2920	-24.11	-6.52	FOSL2	ENSG00000075426
ENST00000264716	hsa-miR-4492 MIMAT0019027 Homo sapiens miR-4492	4127	4119	-17.1	-2.13	FOSL2	ENSG00000075426
ENST00000264716	hsa-miR-4492 MIMAT0019027 Homo sapiens miR-4492	5596	5588	-22.35	-15.02	FOSL2	ENSG00000075426
ENST00000264716	hsa-miR-4492 MIMAT0019027 Homo sapiens miR-4492	3029	3021	-20.53	-3.78	FOSL2	ENSG00000075426
ENST00000264716	hsa-miR-4492 MIMAT0019027 Homo sapiens miR-4492	2691	2683	-21.3	-11.12	FOSL2	ENSG00000075426
ENST00000264716	hsa-miR-4492 MIMAT0019027 Homo sapiens miR-4492	3390	3382	-19.8	-6.76	FOSL2	ENSG00000075426
ENST00000264716	hsa-miR-4492 MIMAT0019027 Homo sapiens miR-4492	2217	2209	-19.3	-8.19	FOSL2	ENSG00000075426
ENST00000264716	hsa-miR-4492 MIMAT0019027 Homo sapiens miR-4492	2464	2456	-18.6	-1.53	FOSL2	ENSG00000075426
ENST00000264716	hsa-miR-4492 MIMAT0019027 Homo sapiens miR-4492	2849	2841	-15.4	-3.97	FOSL2	ENSG00000075426
ENST00000264716	hsa-miR-4492 MIMAT0019027 Homo sapiens miR-4492	3489	3482	-17.3	-7.33	FOSL2	ENSG00000075426
ENST00000264716	hsa-miR-4492 MIMAT0019027 Homo sapiens miR-4492	4286	4278	-15.72	-0.66	FOSL2	ENSG00000075426
ENST00000264716	hsa-miR-4492 MIMAT0019027 Homo sapiens miR-4492	1853	1845	-16.7	-5.72	FOSL2	ENSG00000075426
ENST00000264716	hsa-miR-4492 MIMAT0019027 Homo sapiens miR-4492	3151	3143	-15.85	-14.12	FOSL2	ENSG00000075426
ENST00000264716	hsa-miR-4492 MIMAT0019027 Homo sapiens miR-4492	1870	1862	-18.2	-8.65	FOSL2	ENSG00000075426
ENST00000310758	hsa-miR-4492 MIMAT0019027 Homo sapiens miR-4492	2846	2838	-22.7	-10.69	ELMO1	ENSG00000155849
ENST00000310758	hsa-miR-4492 MIMAT0019027 Homo sapiens miR-4492	3184	3178	-19.6	-2.23	ELMO1	ENSG00000155849
ENST00000310758	hsa-miR-4492 MIMAT0019027 Homo sapiens miR-4492	3428	3420	-18.5	-3.64	ELMO1	ENSG00000155849
ENST00000310758	hsa-miR-4492 MIMAT0019027 Homo sapiens miR-4492	3600	3592	-22.4	-15.99	ELMO1	ENSG00000155849
ENST00000310758	hsa-miR-4492 MIMAT0019027 Homo sapiens miR-4492	3190	3182	-15.8	-3.69	ELMO1	ENSG00000155849
ENST00000310758	hsa-miR-4492 MIMAT0019027 Homo sapiens miR-4492	2994	2988	-16.2	-6.47	ELMO1	ENSG00000155849
ENST00000310758	hsa-miR-4492 MIMAT0019027 Homo sapiens miR-4492	3562	3554	-18.7	-4.07	ELMO1	ENSG00000155849
ENST00000310758	hsa-miR-4492 MIMAT0019027 Homo sapiens miR-4492	2978	2971	-17.1	-10.93	ELMO1	ENSG00000155849
ENST00000310758	hsa-miR-4492 MIMAT0019027 Homo sapiens miR-4492	3137	3129	-18.6	-9.71	ELMO1	ENSG00000155849
ENST00000310758	hsa-miR-4492 MIMAT0019027 Homo sapiens miR-4492	3556	3548	-15.7	-2.35	ELMO1	ENSG00000155849
ENST00000367339	hsa-miR-4492 MIMAT0019027 Homo sapiens miR-4492	1345	1337	-30.6	-13.15	ULBP3	ENSG00000131019
ENST00000367339	hsa-miR-4492 MIMAT0019027 Homo sapiens miR-4492	1086	1078	-22.4	-5.93	ULBP3	ENSG00000131019
ENST00000310045	hsa-miR-4492 MIMAT0019027 Homo sapiens miR-4492	7081	7074	-22.5	-4.32	DSEL	ENSG00000171451
ENST00000310045	hsa-miR-4492 MIMAT0019027 Homo sapiens miR-4492	6997	6989	-22.01	-6.47	DSEL	ENSG00000171451
ENST00000310045	hsa-miR-4492 MIMAT0019027 Homo sapiens miR-4492	6857	6849	-19.56	-6.21	DSEL	ENSG00000171451
ENST00000310045	hsa-miR-4492 MIMAT0019027 Homo sapiens miR-4492	7540	7532	-18.2	-6.84	DSEL	ENSG00000171451
ENST00000310045	hsa-miR-4492 MIMAT0019027 Homo sapiens miR-4492	7590	7582	-16.1	-7.08	DSEL	ENSG00000171451
ENST00000518547	hsa-miR-4492 MIMAT0019027 Homo sapiens miR-4492	4047	4039	-16	-7.8	MTSS1	ENSG00000170873
ENST00000518547	hsa-miR-4492 MIMAT0019027 Homo sapiens miR-4492	3551	3544	-16.7	-9.54	MTSS1	ENSG00000170873
ENST00000332884	hsa-miR-4492 MIMAT0019027 Homo sapiens miR-4492	3365	3357	-19	-10.51	CYP2U1	ENSG00000155016
ENST00000332884	hsa-miR-4492 MIMAT0019027 Homo sapiens miR-4492	2696	2688	-18.3	-2.19	CYP2U1	ENSG00000155016
ENST00000374115	hsa-miR-4492 MIMAT0019027 Homo sapiens miR-4492	2384	2376	-22.6	-8.23	SLC18A3	ENSG00000187714
ENST00000374115	hsa-miR-4492 MIMAT0019027 Homo sapiens miR-4492	2124	2116	-18.5	-6.27	SLC18A3	ENSG00000187714
ENST00000374115	hsa-miR-4492 MIMAT0019027 Homo sapiens miR-4492	2106	2099	-18.83	-8.2	SLC18A3	ENSG00000187714
ENST00000374115	hsa-miR-4492 MIMAT0019027 Homo sapiens miR-4492	2145	2137	-21.5	-15.67	SLC18A3	ENSG00000187714
ENST00000374115	hsa-miR-4492 MIMAT0019027 Homo sapiens miR-4492	2349	2341	-16.1	-9.28	SLC18A3	ENSG00000187714
ENST00000374115	hsa-miR-4492 MIMAT0019027 Homo sapiens miR-4492	2054	2047	-18.86	-13.56	SLC18A3	ENSG00000187714
ENST00000395863	hsa-miR-4492 MIMAT0019027 Homo sapiens miR-4492	2809	2802	-22.23	-5.12	BMP7	ENSG00000101144
ENST00000395863	hsa-miR-4492 MIMAT0019027 Homo sapiens miR-4492	3730	3723	-20.3	-5.43	BMP7	ENSG00000101144
ENST00000395863	hsa-miR-4492 MIMAT0019027 Homo sapiens miR-4492	2890	2882	-20.2	-3.17	BMP7	ENSG00000101144
ENST00000395863	hsa-miR-4492 MIMAT0019027 Homo sapiens miR-4492	2623	2615	-15.4	-5.97	BMP7	ENSG00000101144
ENST00000260599	hsa-miR-4492 MIMAT0019027 Homo sapiens miR-4492	2103	2095	-28	-13.12	KHK	ENSG00000138030
ENST00000260599	hsa-miR-4492 MIMAT0019027 Homo sapiens miR-4492	1983	1975	-29.01	-10.61	KHK	ENSG00000138030
ENST00000260599	hsa-miR-4492 MIMAT0019027 Homo sapiens miR-4492	1978	1970	-24	-3.78	KHK	ENSG00000138030
ENST00000260599	hsa-miR-4492 MIMAT0019027 Homo sapiens miR-4492	1991	1984	-25.62	-8.79	KHK	ENSG00000138030
ENST00000260599	hsa-miR-4492 MIMAT0019027 Homo sapiens miR-4492	1803	1795	-20.1	-3.23	KHK	ENSG00000138030
ENST00000260599	hsa-miR-4492 MIMAT0019027 Homo sapiens miR-4492	1798	1791	-21.3	-6.4	KHK	ENSG00000138030
ENST00000260599	hsa-miR-4492 MIMAT0019027 Homo sapiens miR-4492	1486	1479	-20.13	-3.79	KHK	ENSG00000138030
ENST00000260599	hsa-miR-4492 MIMAT0019027 Homo sapiens miR-4492	1739	1731	-19.4	-12.54	KHK	ENSG00000138030
ENST00000260599	hsa-miR-4492 MIMAT0019027 Homo sapiens miR-4492	1740	1732	-17.9	-10.43	KHK	ENSG00000138030
ENST00000260599	hsa-miR-4492 MIMAT0019027 Homo sapiens miR-4492	2408	2400	-16.9	-12.66	KHK	ENSG00000138030
ENST00000264896	hsa-miR-4492 MIMAT0019027 Homo sapiens miR-4492	3858	3850	-27.1	-13.4	SCARB2	ENSG00000138760
ENST00000264896	hsa-miR-4492 MIMAT0019027 Homo sapiens miR-4492	3942	3934	-18.3	-9.95	SCARB2	ENSG00000138760
ENST00000264896	hsa-miR-4492 MIMAT0019027 Homo sapiens miR-4492	3814	3806	-16.7	-8.13	SCARB2	ENSG00000138760
ENST00000314641	hsa-miR-4492 MIMAT0019027 Homo sapiens miR-4492	4958	4952	-24.05	-9.15	BVES	ENSG00000112276
ENST00000314641	hsa-miR-4492 MIMAT0019027 Homo sapiens miR-4492	2011	2003	-25.9	-12.03	BVES	ENSG00000112276
ENST00000314641	hsa-miR-4492 MIMAT0019027 Homo sapiens miR-4492	4908	4902	-22.8	-10.9	BVES	ENSG00000112276
ENST00000314641	hsa-miR-4492 MIMAT0019027 Homo sapiens miR-4492	1893	1885	-19.2	-1.59	BVES	ENSG00000112276
ENST00000314641	hsa-miR-4492 MIMAT0019027 Homo sapiens miR-4492	3305	3298	-20.33	-5.7	BVES	ENSG00000112276
ENST00000314641	hsa-miR-4492 MIMAT0019027 Homo sapiens miR-4492	2623	2615	-18.2	-10.98	BVES	ENSG00000112276
ENST00000314641	hsa-miR-4492 MIMAT0019027 Homo sapiens miR-4492	2217	2209	-19.75	-9.66	BVES	ENSG00000112276
ENST00000314641	hsa-miR-4492 MIMAT0019027 Homo sapiens miR-4492	3380	3372	-18.66	-0.094	BVES	ENSG00000112276
ENST00000314641	hsa-miR-4492 MIMAT0019027 Homo sapiens miR-4492	3465	3458	-18.1	-8.9	BVES	ENSG00000112276
ENST00000314641	hsa-miR-4492 MIMAT0019027 Homo sapiens miR-4492	3739	3733	-16.7	-3.88	BVES	ENSG00000112276
ENST00000397800	hsa-miR-4492 MIMAT0019027 Homo sapiens miR-4492	6935	6927	-19.63	-6.27	CBFA2T2	ENSG00000078699
ENST00000397800	hsa-miR-4492 MIMAT0019027 Homo sapiens miR-4492	7052	7046	-24.16	-6.54	CBFA2T2	ENSG00000078699
ENST00000397800	hsa-miR-4492 MIMAT0019027 Homo sapiens miR-4492	3588	3580	-25.8	-19.56	CBFA2T2	ENSG00000078699
ENST00000397800	hsa-miR-4492 MIMAT0019027 Homo sapiens miR-4492	5723	5715	-20.8	-7.6	CBFA2T2	ENSG00000078699
ENST00000397800	hsa-miR-4492 MIMAT0019027 Homo sapiens miR-4492	2495	2487	-18.5	-1.44	CBFA2T2	ENSG00000078699
ENST00000397800	hsa-miR-4492 MIMAT0019027 Homo sapiens miR-4492	6705	6699	-21.25	-4.46	CBFA2T2	ENSG00000078699
ENST00000397800	hsa-miR-4492 MIMAT0019027 Homo sapiens miR-4492	4029	4021	-21.46	-7.11	CBFA2T2	ENSG00000078699
ENST00000397800	hsa-miR-4492 MIMAT0019027 Homo sapiens miR-4492	5492	5484	-24.64	-5.56	CBFA2T2	ENSG00000078699
ENST00000397800	hsa-miR-4492 MIMAT0019027 Homo sapiens miR-4492	2421	2413	-21.1	-12.15	CBFA2T2	ENSG00000078699
ENST00000397800	hsa-miR-4492 MIMAT0019027 Homo sapiens miR-4492	2102	2094	-17	-5.85	CBFA2T2	ENSG00000078699
ENST00000397800	hsa-miR-4492 MIMAT0019027 Homo sapiens miR-4492	6710	6702	-21.9	-2.98	CBFA2T2	ENSG00000078699
ENST00000397800	hsa-miR-4492 MIMAT0019027 Homo sapiens miR-4492	7058	7050	-19.26	-5.47	CBFA2T2	ENSG00000078699
ENST00000397800	hsa-miR-4492 MIMAT0019027 Homo sapiens miR-4492	2285	2278	-20.25	-3.41	CBFA2T2	ENSG00000078699
ENST00000397800	hsa-miR-4492 MIMAT0019027 Homo sapiens miR-4492	5941	5933	-17.7	-6.35	CBFA2T2	ENSG00000078699
ENST00000397800	hsa-miR-4492 MIMAT0019027 Homo sapiens miR-4492	3470	3462	-17.66	-8.64	CBFA2T2	ENSG00000078699
ENST00000397800	hsa-miR-4492 MIMAT0019027 Homo sapiens miR-4492	6290	6282	-15.9	-6.84	CBFA2T2	ENSG00000078699
ENST00000397800	hsa-miR-4492 MIMAT0019027 Homo sapiens miR-4492	4254	4247	-18.1	-6.74	CBFA2T2	ENSG00000078699
ENST00000397800	hsa-miR-4492 MIMAT0019027 Homo sapiens miR-4492	2374	2367	-16.3	-10.29	CBFA2T2	ENSG00000078699
ENST00000397800	hsa-miR-4492 MIMAT0019027 Homo sapiens miR-4492	6557	6549	-16	-0.75	CBFA2T2	ENSG00000078699
ENST00000397800	hsa-miR-4492 MIMAT0019027 Homo sapiens miR-4492	2350	2343	-15.4	-3.63	CBFA2T2	ENSG00000078699
ENST00000572045	hsa-miR-4492 MIMAT0019027 Homo sapiens miR-4492	2054	2046	-26.8	-7.19	KREMEN2	ENSG00000131650
ENST00000572045	hsa-miR-4492 MIMAT0019027 Homo sapiens miR-4492	1878	1870	-23.4	-5.19	KREMEN2	ENSG00000131650
ENST00000572045	hsa-miR-4492 MIMAT0019027 Homo sapiens miR-4492	1860	1854	-21.3	-4.59	KREMEN2	ENSG00000131650
ENST00000572045	hsa-miR-4492 MIMAT0019027 Homo sapiens miR-4492	1883	1875	-20.2	-3.92	KREMEN2	ENSG00000131650
ENST00000572045	hsa-miR-4492 MIMAT0019027 Homo sapiens miR-4492	1902	1894	-15.4	-1.16	KREMEN2	ENSG00000131650
ENST00000327946	hsa-miR-4492 MIMAT0019027 Homo sapiens miR-4492	4095	4087	-21.6	-9.88	GRID1	ENSG00000182771
ENST00000327946	hsa-miR-4492 MIMAT0019027 Homo sapiens miR-4492	3462	3454	-19.4	-14.57	GRID1	ENSG00000182771
ENST00000327946	hsa-miR-4492 MIMAT0019027 Homo sapiens miR-4492	5545	5537	-21.9	-7.04	GRID1	ENSG00000182771
ENST00000327946	hsa-miR-4492 MIMAT0019027 Homo sapiens miR-4492	5252	5245	-19.3	-9.13	GRID1	ENSG00000182771
ENST00000301015	hsa-miR-4492 MIMAT0019027 Homo sapiens miR-4492	7965	7957	-21.9	-10.44	PIEZO1	ENSG00000103335
ENST00000301015	hsa-miR-4492 MIMAT0019027 Homo sapiens miR-4492	7922	7914	-20.65	-2.62	PIEZO1	ENSG00000103335
ENST00000301015	hsa-miR-4492 MIMAT0019027 Homo sapiens miR-4492	7901	7893	-20.2	-1.86	PIEZO1	ENSG00000103335
ENST00000264036	hsa-miR-4492 MIMAT0019027 Homo sapiens miR-4492	2206	2198	-17	-9.96	MCAM	ENSG00000076706
ENST00000264036	hsa-miR-4492 MIMAT0019027 Homo sapiens miR-4492	2842	2835	-20.9	-6.41	MCAM	ENSG00000076706
ENST00000264036	hsa-miR-4492 MIMAT0019027 Homo sapiens miR-4492	2757	2749	-20.76	-4.84	MCAM	ENSG00000076706
ENST00000264036	hsa-miR-4492 MIMAT0019027 Homo sapiens miR-4492	2170	2163	-20	-4.6	MCAM	ENSG00000076706
ENST00000264036	hsa-miR-4492 MIMAT0019027 Homo sapiens miR-4492	3110	3102	-17.8	-3.66	MCAM	ENSG00000076706
ENST00000264036	hsa-miR-4492 MIMAT0019027 Homo sapiens miR-4492	2025	2017	-16.1	-8.94	MCAM	ENSG00000076706
ENST00000264036	hsa-miR-4492 MIMAT0019027 Homo sapiens miR-4492	2018	2010	-16.2	-8.18	MCAM	ENSG00000076706
ENST00000264703	hsa-miR-4492 MIMAT0019027 Homo sapiens miR-4492	1549	1543	-19.5	-6.96	FNDC4	ENSG00000115226
ENST00000264703	hsa-miR-4492 MIMAT0019027 Homo sapiens miR-4492	1192	1184	-15.4	-5.58	FNDC4	ENSG00000115226
ENST00000264703	hsa-miR-4492 MIMAT0019027 Homo sapiens miR-4492	1386	1378	-16.1	-3.48	FNDC4	ENSG00000115226
ENST00000279263	hsa-miR-4492 MIMAT0019027 Homo sapiens miR-4492	1512	1504	-23.6	-8.43	TM7SF2	ENSG00000149809
ENST00000329474	hsa-miR-4492 MIMAT0019027 Homo sapiens miR-4492	4678	4670	-18.46	-16.49	CARMIL1	ENSG00000079691
ENST00000333751	hsa-miR-4492 MIMAT0019027 Homo sapiens miR-4492	2331	2325	-27.4	-11.02	KCTD11	ENSG00000213859
ENST00000333751	hsa-miR-4492 MIMAT0019027 Homo sapiens miR-4492	1779	1771	-16.06	-2.66	KCTD11	ENSG00000213859
ENST00000373461	hsa-miR-4492 MIMAT0019027 Homo sapiens miR-4492	946	938	-22.7	-11.76	VSTM2L	ENSG00000132821
ENST00000373461	hsa-miR-4492 MIMAT0019027 Homo sapiens miR-4492	1661	1653	-19.8	-9.33	VSTM2L	ENSG00000132821
ENST00000373461	hsa-miR-4492 MIMAT0019027 Homo sapiens miR-4492	1820	1812	-19.8	-6.23	VSTM2L	ENSG00000132821
ENST00000373461	hsa-miR-4492 MIMAT0019027 Homo sapiens miR-4492	1219	1211	-23.2	-7.46	VSTM2L	ENSG00000132821
ENST00000373461	hsa-miR-4492 MIMAT0019027 Homo sapiens miR-4492	1637	1629	-19.8	-2.68	VSTM2L	ENSG00000132821
ENST00000373461	hsa-miR-4492 MIMAT0019027 Homo sapiens miR-4492	856	848	-18.15	-8.39	VSTM2L	ENSG00000132821
ENST00000373461	hsa-miR-4492 MIMAT0019027 Homo sapiens miR-4492	862	854	-18.9	-12.34	VSTM2L	ENSG00000132821
ENST00000373461	hsa-miR-4492 MIMAT0019027 Homo sapiens miR-4492	1020	1012	-15.1	-9.15	VSTM2L	ENSG00000132821
ENST00000302517	hsa-miR-4492 MIMAT0019027 Homo sapiens miR-4492	2355	2347	-16.8	-1.07	CXXC5	ENSG00000171604
ENST00000302517	hsa-miR-4492 MIMAT0019027 Homo sapiens miR-4492	2508	2500	-20.6	-2.29	CXXC5	ENSG00000171604
ENST00000361820	hsa-miR-4492 MIMAT0019027 Homo sapiens miR-4492	6208	6202	-24.63	-14.35	GRIN3A	ENSG00000198785
ENST00000361820	hsa-miR-4492 MIMAT0019027 Homo sapiens miR-4492	6496	6488	-19.59	-5.39	GRIN3A	ENSG00000198785
ENST00000361820	hsa-miR-4492 MIMAT0019027 Homo sapiens miR-4492	4293	4285	-18.31	-6.92	GRIN3A	ENSG00000198785
ENST00000361820	hsa-miR-4492 MIMAT0019027 Homo sapiens miR-4492	5027	5020	-18.06	-10.5	GRIN3A	ENSG00000198785
ENST00000521654	hsa-miR-4492 MIMAT0019027 Homo sapiens miR-4492	6761	6753	-17.2	-5.88	RNF217	ENSG00000146373
ENST00000521654	hsa-miR-4492 MIMAT0019027 Homo sapiens miR-4492	7858	7850	-20.7	-10.77	RNF217	ENSG00000146373
ENST00000266085	hsa-miR-4492 MIMAT0019027 Homo sapiens miR-4492	960	952	-17.2	-12.17	TIMP3	ENSG00000100234
ENST00000266085	hsa-miR-4492 MIMAT0019027 Homo sapiens miR-4492	954	946	-21.2	-15.43	TIMP3	ENSG00000100234
ENST00000266085	hsa-miR-4492 MIMAT0019027 Homo sapiens miR-4492	1641	1633	-21.6	-7.7	TIMP3	ENSG00000100234
ENST00000266085	hsa-miR-4492 MIMAT0019027 Homo sapiens miR-4492	1129	1121	-19	-3.25	TIMP3	ENSG00000100234
ENST00000266085	hsa-miR-4492 MIMAT0019027 Homo sapiens miR-4492	4075	4067	-15.4	-7.07	TIMP3	ENSG00000100234
ENST00000266085	hsa-miR-4492 MIMAT0019027 Homo sapiens miR-4492	1588	1580	-19.64	-9.44	TIMP3	ENSG00000100234
ENST00000266643	hsa-miR-4492 MIMAT0019027 Homo sapiens miR-4492	2765	2757	-28	-13.51	MARCHF9	ENSG00000139266
ENST00000266643	hsa-miR-4492 MIMAT0019027 Homo sapiens miR-4492	1780	1773	-21.6	-8.44	MARCHF9	ENSG00000139266
ENST00000266643	hsa-miR-4492 MIMAT0019027 Homo sapiens miR-4492	1788	1780	-19.6	-4.86	MARCHF9	ENSG00000139266
ENST00000263207	hsa-miR-4492 MIMAT0019027 Homo sapiens miR-4492	3326	3318	-26.3	-8.44	ARVCF	ENSG00000099889
ENST00000263207	hsa-miR-4492 MIMAT0019027 Homo sapiens miR-4492	3337	3329	-22.7	-9.94	ARVCF	ENSG00000099889
ENST00000263207	hsa-miR-4492 MIMAT0019027 Homo sapiens miR-4492	3719	3711	-28.9	-5.77	ARVCF	ENSG00000099889
ENST00000263207	hsa-miR-4492 MIMAT0019027 Homo sapiens miR-4492	3332	3324	-26	-11.07	ARVCF	ENSG00000099889
ENST00000263207	hsa-miR-4492 MIMAT0019027 Homo sapiens miR-4492	3777	3769	-17.6	-4.85	ARVCF	ENSG00000099889
ENST00000263207	hsa-miR-4492 MIMAT0019027 Homo sapiens miR-4492	3219	3211	-22.5	-1.97	ARVCF	ENSG00000099889
ENST00000263207	hsa-miR-4492 MIMAT0019027 Homo sapiens miR-4492	3225	3217	-23.9	-2.87	ARVCF	ENSG00000099889
ENST00000263207	hsa-miR-4492 MIMAT0019027 Homo sapiens miR-4492	3834	3827	-21.89	-10.17	ARVCF	ENSG00000099889
ENST00000263207	hsa-miR-4492 MIMAT0019027 Homo sapiens miR-4492	3370	3362	-15.9	-10.77	ARVCF	ENSG00000099889
ENST00000369724	hsa-miR-4492 MIMAT0019027 Homo sapiens miR-4492	1688	1680	-28.1	-13.22	RWDD2A	ENSG00000013392
ENST00000369724	hsa-miR-4492 MIMAT0019027 Homo sapiens miR-4492	1821	1813	-32.7	-19.81	RWDD2A	ENSG00000013392
ENST00000369724	hsa-miR-4492 MIMAT0019027 Homo sapiens miR-4492	3355	3347	-18.1	-6.78	RWDD2A	ENSG00000013392
ENST00000369724	hsa-miR-4492 MIMAT0019027 Homo sapiens miR-4492	2308	2300	-17.1	-8.91	RWDD2A	ENSG00000013392
ENST00000369724	hsa-miR-4492 MIMAT0019027 Homo sapiens miR-4492	2647	2639	-15.5	-5.19	RWDD2A	ENSG00000013392
ENST00000369724	hsa-miR-4492 MIMAT0019027 Homo sapiens miR-4492	1219	1211	-20.4	-10.1	RWDD2A	ENSG00000013392
ENST00000233813	hsa-miR-4492 MIMAT0019027 Homo sapiens miR-4492	2054	2048	-27	-13.14	IGFBP5	ENSG00000115461
ENST00000233813	hsa-miR-4492 MIMAT0019027 Homo sapiens miR-4492	2465	2459	-26	-13.46	IGFBP5	ENSG00000115461
ENST00000233813	hsa-miR-4492 MIMAT0019027 Homo sapiens miR-4492	5660	5652	-22.2	-13.52	IGFBP5	ENSG00000115461
ENST00000233813	hsa-miR-4492 MIMAT0019027 Homo sapiens miR-4492	4755	4747	-20	-10.68	IGFBP5	ENSG00000115461
ENST00000233813	hsa-miR-4492 MIMAT0019027 Homo sapiens miR-4492	3768	3760	-17.3	-2.84	IGFBP5	ENSG00000115461
ENST00000233813	hsa-miR-4492 MIMAT0019027 Homo sapiens miR-4492	5204	5196	-21.8	-9.09	IGFBP5	ENSG00000115461
ENST00000233813	hsa-miR-4492 MIMAT0019027 Homo sapiens miR-4492	2012	2005	-24	-10.85	IGFBP5	ENSG00000115461
ENST00000233813	hsa-miR-4492 MIMAT0019027 Homo sapiens miR-4492	2866	2859	-23.1	-11.3	IGFBP5	ENSG00000115461
ENST00000233813	hsa-miR-4492 MIMAT0019027 Homo sapiens miR-4492	5673	5666	-19.71	-7.32	IGFBP5	ENSG00000115461
ENST00000233813	hsa-miR-4492 MIMAT0019027 Homo sapiens miR-4492	4031	4023	-15.9	-6.7	IGFBP5	ENSG00000115461
ENST00000233813	hsa-miR-4492 MIMAT0019027 Homo sapiens miR-4492	5263	5256	-21.2	-7.49	IGFBP5	ENSG00000115461
ENST00000233813	hsa-miR-4492 MIMAT0019027 Homo sapiens miR-4492	1612	1604	-15.3	-7.09	IGFBP5	ENSG00000115461
ENST00000233813	hsa-miR-4492 MIMAT0019027 Homo sapiens miR-4492	4871	4863	-21.4	-4.69	IGFBP5	ENSG00000115461
ENST00000233813	hsa-miR-4492 MIMAT0019027 Homo sapiens miR-4492	5665	5657	-15.7	-4.95	IGFBP5	ENSG00000115461
ENST00000233813	hsa-miR-4492 MIMAT0019027 Homo sapiens miR-4492	3524	3517	-17.4	-5.31	IGFBP5	ENSG00000115461
ENST00000233813	hsa-miR-4492 MIMAT0019027 Homo sapiens miR-4492	4534	4526	-17.8	-2.02	IGFBP5	ENSG00000115461
ENST00000233813	hsa-miR-4492 MIMAT0019027 Homo sapiens miR-4492	1634	1626	-15.68	-11.88	IGFBP5	ENSG00000115461
ENST00000233813	hsa-miR-4492 MIMAT0019027 Homo sapiens miR-4492	2989	2982	-15.9	-6.55	IGFBP5	ENSG00000115461
ENST00000233813	hsa-miR-4492 MIMAT0019027 Homo sapiens miR-4492	3545	3538	-15.3	-3.27	IGFBP5	ENSG00000115461
ENST00000233813	hsa-miR-4492 MIMAT0019027 Homo sapiens miR-4492	3000	2992	-17.6	-11.64	IGFBP5	ENSG00000115461
ENST00000233813	hsa-miR-4492 MIMAT0019027 Homo sapiens miR-4492	1640	1632	-18.2	-14.22	IGFBP5	ENSG00000115461
ENST00000233813	hsa-miR-4492 MIMAT0019027 Homo sapiens miR-4492	4245	4237	-16.8	-8.55	IGFBP5	ENSG00000115461
ENST00000334634	hsa-miR-4492 MIMAT0019027 Homo sapiens miR-4492	2522	2514	-18.4	-13.54	TRIM46	ENSG00000163462
ENST00000334634	hsa-miR-4492 MIMAT0019027 Homo sapiens miR-4492	2585	2577	-15.9	-5.29	TRIM46	ENSG00000163462
ENST00000334634	hsa-miR-4492 MIMAT0019027 Homo sapiens miR-4492	2776	2768	-17.6	-5.88	TRIM46	ENSG00000163462
ENST00000334634	hsa-miR-4492 MIMAT0019027 Homo sapiens miR-4492	2628	2620	-18.1	-7.15	TRIM46	ENSG00000163462
ENST00000334634	hsa-miR-4492 MIMAT0019027 Homo sapiens miR-4492	2725	2717	-18.6	-8.54	TRIM46	ENSG00000163462
ENST00000334634	hsa-miR-4492 MIMAT0019027 Homo sapiens miR-4492	2771	2764	-18.2	-8.42	TRIM46	ENSG00000163462
ENST00000334634	hsa-miR-4492 MIMAT0019027 Homo sapiens miR-4492	2799	2791	-19.7	-6.63	TRIM46	ENSG00000163462
ENST00000334634	hsa-miR-4492 MIMAT0019027 Homo sapiens miR-4492	2782	2774	-17.4	-5.62	TRIM46	ENSG00000163462
ENST00000334634	hsa-miR-4492 MIMAT0019027 Homo sapiens miR-4492	2635	2627	-15.9	-4.72	TRIM46	ENSG00000163462
ENST00000334634	hsa-miR-4492 MIMAT0019027 Homo sapiens miR-4492	3019	3011	-17.01	-5.06	TRIM46	ENSG00000163462
ENST00000334634	hsa-miR-4492 MIMAT0019027 Homo sapiens miR-4492	2412	2404	-15.11	-4.19	TRIM46	ENSG00000163462
ENST00000256497	hsa-miR-4492 MIMAT0019027 Homo sapiens miR-4492	5560	5553	-17.1	-4.62	EDEM1	ENSG00000134109
ENST00000262768	hsa-miR-4492 MIMAT0019027 Homo sapiens miR-4492	1660	1653	-22.3	-3.54	TIMP2	ENSG00000035862
ENST00000262768	hsa-miR-4492 MIMAT0019027 Homo sapiens miR-4492	1504	1496	-21.3	-11.9	TIMP2	ENSG00000035862
ENST00000262768	hsa-miR-4492 MIMAT0019027 Homo sapiens miR-4492	1691	1683	-20.2	-13.95	TIMP2	ENSG00000035862
ENST00000262768	hsa-miR-4492 MIMAT0019027 Homo sapiens miR-4492	2057	2050	-21.3	-12.08	TIMP2	ENSG00000035862
ENST00000262768	hsa-miR-4492 MIMAT0019027 Homo sapiens miR-4492	2566	2560	-18.6	-3.25	TIMP2	ENSG00000035862
ENST00000262768	hsa-miR-4492 MIMAT0019027 Homo sapiens miR-4492	1966	1958	-18.5	-5.63	TIMP2	ENSG00000035862
ENST00000262768	hsa-miR-4492 MIMAT0019027 Homo sapiens miR-4492	1030	1023	-18.6	-9.49	TIMP2	ENSG00000035862
ENST00000262768	hsa-miR-4492 MIMAT0019027 Homo sapiens miR-4492	1252	1244	-21.6	-2.27	TIMP2	ENSG00000035862
ENST00000262768	hsa-miR-4492 MIMAT0019027 Homo sapiens miR-4492	1456	1448	-18.4	-8.98	TIMP2	ENSG00000035862
ENST00000262768	hsa-miR-4492 MIMAT0019027 Homo sapiens miR-4492	2656	2648	-18.2	-6.42	TIMP2	ENSG00000035862
ENST00000262768	hsa-miR-4492 MIMAT0019027 Homo sapiens miR-4492	1308	1300	-16.72	-2.4	TIMP2	ENSG00000035862
ENST00000262768	hsa-miR-4492 MIMAT0019027 Homo sapiens miR-4492	1712	1704	-16.3	-10.14	TIMP2	ENSG00000035862
ENST00000287218	hsa-miR-4492 MIMAT0019027 Homo sapiens miR-4492	1018	1011	-24.8	-14.85	ZFAND3	ENSG00000156639
ENST00000287218	hsa-miR-4492 MIMAT0019027 Homo sapiens miR-4492	2074	2066	-26.6	-10.44	ZFAND3	ENSG00000156639
ENST00000287218	hsa-miR-4492 MIMAT0019027 Homo sapiens miR-4492	2737	2729	-19.1	-12.37	ZFAND3	ENSG00000156639
ENST00000287218	hsa-miR-4492 MIMAT0019027 Homo sapiens miR-4492	2773	2765	-27.81	-10.86	ZFAND3	ENSG00000156639
ENST00000287218	hsa-miR-4492 MIMAT0019027 Homo sapiens miR-4492	1655	1647	-21	-11.38	ZFAND3	ENSG00000156639
ENST00000287218	hsa-miR-4492 MIMAT0019027 Homo sapiens miR-4492	1870	1862	-19.2	-5.45	ZFAND3	ENSG00000156639
ENST00000287218	hsa-miR-4492 MIMAT0019027 Homo sapiens miR-4492	2792	2784	-22.16	-5.88	ZFAND3	ENSG00000156639
ENST00000287218	hsa-miR-4492 MIMAT0019027 Homo sapiens miR-4492	2793	2785	-19.42	-2.95	ZFAND3	ENSG00000156639
ENST00000287218	hsa-miR-4492 MIMAT0019027 Homo sapiens miR-4492	2652	2644	-20.9	-4.21	ZFAND3	ENSG00000156639
ENST00000287218	hsa-miR-4492 MIMAT0019027 Homo sapiens miR-4492	1948	1942	-18.36	-9.8	ZFAND3	ENSG00000156639
ENST00000287218	hsa-miR-4492 MIMAT0019027 Homo sapiens miR-4492	2715	2709	-17.91	-4.48	ZFAND3	ENSG00000156639
ENST00000287218	hsa-miR-4492 MIMAT0019027 Homo sapiens miR-4492	2678	2670	-17.19	-8.1	ZFAND3	ENSG00000156639
ENST00000287218	hsa-miR-4492 MIMAT0019027 Homo sapiens miR-4492	2575	2567	-19.3	-14.82	ZFAND3	ENSG00000156639
ENST00000287218	hsa-miR-4492 MIMAT0019027 Homo sapiens miR-4492	1971	1963	-17.4	-4.88	ZFAND3	ENSG00000156639
ENST00000315323	hsa-miR-4492 MIMAT0019027 Homo sapiens miR-4492	1947	1939	-21.5	-6.71	FZD2	ENSG00000180340
ENST00000315323	hsa-miR-4492 MIMAT0019027 Homo sapiens miR-4492	3290	3282	-19.8	-0.46	FZD2	ENSG00000180340
ENST00000315323	hsa-miR-4492 MIMAT0019027 Homo sapiens miR-4492	1920	1912	-21.7	-2.45	FZD2	ENSG00000180340
ENST00000315323	hsa-miR-4492 MIMAT0019027 Homo sapiens miR-4492	2728	2722	-18.7	-8.68	FZD2	ENSG00000180340
ENST00000315323	hsa-miR-4492 MIMAT0019027 Homo sapiens miR-4492	2306	2298	-22.5	-5.59	FZD2	ENSG00000180340
ENST00000406360	hsa-miR-4492 MIMAT0019027 Homo sapiens miR-4492	3039	3032	-27.8	-16.5	FOXO3	ENSG00000118689
ENST00000406360	hsa-miR-4492 MIMAT0019027 Homo sapiens miR-4492	4075	4067	-17.7	-3.44	FOXO3	ENSG00000118689
ENST00000406360	hsa-miR-4492 MIMAT0019027 Homo sapiens miR-4492	6183	6176	-21.9	-3.02	FOXO3	ENSG00000118689
ENST00000406360	hsa-miR-4492 MIMAT0019027 Homo sapiens miR-4492	5812	5804	-19.3	-8.88	FOXO3	ENSG00000118689
ENST00000406360	hsa-miR-4492 MIMAT0019027 Homo sapiens miR-4492	3986	3978	-19.3	-11.65	FOXO3	ENSG00000118689
ENST00000406360	hsa-miR-4492 MIMAT0019027 Homo sapiens miR-4492	6098	6090	-20.9	-7.75	FOXO3	ENSG00000118689
ENST00000406360	hsa-miR-4492 MIMAT0019027 Homo sapiens miR-4492	5764	5756	-17.41	-2.7	FOXO3	ENSG00000118689
ENST00000406360	hsa-miR-4492 MIMAT0019027 Homo sapiens miR-4492	6018	6011	-19.8	-11.87	FOXO3	ENSG00000118689
ENST00000406360	hsa-miR-4492 MIMAT0019027 Homo sapiens miR-4492	3090	3082	-17.9	-4.13	FOXO3	ENSG00000118689
ENST00000406360	hsa-miR-4492 MIMAT0019027 Homo sapiens miR-4492	5027	5020	-20.1	-4.52	FOXO3	ENSG00000118689
ENST00000555181	hsa-miR-4492 MIMAT0019027 Homo sapiens miR-4492	1016	1009	-16.9	-7.69	GSKIP	ENSG00000100744
ENST00000438847	hsa-miR-4492 MIMAT0019027 Homo sapiens miR-4492	1721	1713	-26.9	-4.09	CHST8	ENSG00000124302
ENST00000438847	hsa-miR-4492 MIMAT0019027 Homo sapiens miR-4492	1857	1849	-29.5	-7.98	CHST8	ENSG00000124302
ENST00000438847	hsa-miR-4492 MIMAT0019027 Homo sapiens miR-4492	1876	1868	-24.54	-5.95	CHST8	ENSG00000124302
ENST00000438847	hsa-miR-4492 MIMAT0019027 Homo sapiens miR-4492	1953	1945	-18.1	-4.36	CHST8	ENSG00000124302
ENST00000265770	hsa-miR-4492 MIMAT0019027 Homo sapiens miR-4492	801	793	-26.6	-10.33	STMN4	ENSG00000015592
ENST00000265770	hsa-miR-4492 MIMAT0019027 Homo sapiens miR-4492	1140	1132	-23.3	-9.39	STMN4	ENSG00000015592
ENST00000265770	hsa-miR-4492 MIMAT0019027 Homo sapiens miR-4492	781	773	-20	-7.63	STMN4	ENSG00000015592
ENST00000265770	hsa-miR-4492 MIMAT0019027 Homo sapiens miR-4492	993	985	-18	-3.78	STMN4	ENSG00000015592
ENST00000265770	hsa-miR-4492 MIMAT0019027 Homo sapiens miR-4492	988	980	-17.2	-3.55	STMN4	ENSG00000015592
ENST00000494857	hsa-miR-4492 MIMAT0019027 Homo sapiens miR-4492	6921	6913	-18	-7.11	SLC7A2	ENSG00000003989
ENST00000494857	hsa-miR-4492 MIMAT0019027 Homo sapiens miR-4492	6892	6886	-15.61	-5.54	SLC7A2	ENSG00000003989
ENST00000494857	hsa-miR-4492 MIMAT0019027 Homo sapiens miR-4492	5020	5013	-15.74	-4.91	SLC7A2	ENSG00000003989
ENST00000494857	hsa-miR-4492 MIMAT0019027 Homo sapiens miR-4492	2987	2979	-15.9	-5.08	SLC7A2	ENSG00000003989
ENST00000494857	hsa-miR-4492 MIMAT0019027 Homo sapiens miR-4492	6882	6874	-15.4	-6.88	SLC7A2	ENSG00000003989
ENST00000524189	hsa-miR-4492 MIMAT0019027 Homo sapiens miR-4492	5559	5551	-28.6	-13.87	KIF13B	ENSG00000197892
ENST00000524189	hsa-miR-4492 MIMAT0019027 Homo sapiens miR-4492	7102	7094	-27.4	-1.71	KIF13B	ENSG00000197892
ENST00000524189	hsa-miR-4492 MIMAT0019027 Homo sapiens miR-4492	5585	5579	-21.39	-8.41	KIF13B	ENSG00000197892
ENST00000524189	hsa-miR-4492 MIMAT0019027 Homo sapiens miR-4492	7571	7563	-22.7	-3.72	KIF13B	ENSG00000197892
ENST00000524189	hsa-miR-4492 MIMAT0019027 Homo sapiens miR-4492	8131	8123	-23.09	-7.03	KIF13B	ENSG00000197892
ENST00000524189	hsa-miR-4492 MIMAT0019027 Homo sapiens miR-4492	7019	7011	-27	-8.44	KIF13B	ENSG00000197892
ENST00000524189	hsa-miR-4492 MIMAT0019027 Homo sapiens miR-4492	6716	6708	-20.4	-0.46	KIF13B	ENSG00000197892
ENST00000524189	hsa-miR-4492 MIMAT0019027 Homo sapiens miR-4492	7138	7130	-17	-1.41	KIF13B	ENSG00000197892
ENST00000524189	hsa-miR-4492 MIMAT0019027 Homo sapiens miR-4492	7999	7991	-18.13	-1.39	KIF13B	ENSG00000197892
ENST00000524189	hsa-miR-4492 MIMAT0019027 Homo sapiens miR-4492	6149	6141	-16.8	-2.27	KIF13B	ENSG00000197892
ENST00000524189	hsa-miR-4492 MIMAT0019027 Homo sapiens miR-4492	7206	7198	-16.5	-11.25	KIF13B	ENSG00000197892
ENST00000524189	hsa-miR-4492 MIMAT0019027 Homo sapiens miR-4492	7678	7670	-18.2	-3.39	KIF13B	ENSG00000197892
ENST00000524189	hsa-miR-4492 MIMAT0019027 Homo sapiens miR-4492	5992	5984	-20.3	-17.04	KIF13B	ENSG00000197892
ENST00000524189	hsa-miR-4492 MIMAT0019027 Homo sapiens miR-4492	7231	7223	-16.1	-8.56	KIF13B	ENSG00000197892
ENST00000524189	hsa-miR-4492 MIMAT0019027 Homo sapiens miR-4492	6044	6036	-19.3	-2.99	KIF13B	ENSG00000197892
ENST00000227471	hsa-miR-4492 MIMAT0019027 Homo sapiens miR-4492	2123	2115	-25.2	-12.41	UNC93B1	ENSG00000110057
ENST00000227471	hsa-miR-4492 MIMAT0019027 Homo sapiens miR-4492	2178	2170	-15.76	-0.5	UNC93B1	ENSG00000110057
ENST00000227471	hsa-miR-4492 MIMAT0019027 Homo sapiens miR-4492	2158	2150	-27.5	-10.28	UNC93B1	ENSG00000110057
ENST00000227471	hsa-miR-4492 MIMAT0019027 Homo sapiens miR-4492	2228	2220	-18.06	-6.52	UNC93B1	ENSG00000110057
ENST00000227471	hsa-miR-4492 MIMAT0019027 Homo sapiens miR-4492	2003	1995	-19.8	-9.21	UNC93B1	ENSG00000110057
ENST00000227471	hsa-miR-4492 MIMAT0019027 Homo sapiens miR-4492	2024	2016	-18.1	-4.63	UNC93B1	ENSG00000110057
ENST00000382263	hsa-miR-4492 MIMAT0019027 Homo sapiens miR-4492	2817	2809	-20	-6.41	TNFRSF19	ENSG00000127863
ENST00000382263	hsa-miR-4492 MIMAT0019027 Homo sapiens miR-4492	2173	2167	-16.4	-5.39	TNFRSF19	ENSG00000127863
ENST00000216492	hsa-miR-4492 MIMAT0019027 Homo sapiens miR-4492	1704	1697	-22.9	-2.6	CHGA	ENSG00000100604
ENST00000216492	hsa-miR-4492 MIMAT0019027 Homo sapiens miR-4492	1719	1711	-21.7	-10.32	CHGA	ENSG00000100604
ENST00000216492	hsa-miR-4492 MIMAT0019027 Homo sapiens miR-4492	1714	1706	-19.5	-3.59	CHGA	ENSG00000100604
ENST00000263549	hsa-miR-4492 MIMAT0019027 Homo sapiens miR-4492	2641	2635	-18.8	-2.57	PARP12	ENSG00000059378
ENST00000333039	hsa-miR-4492 MIMAT0019027 Homo sapiens miR-4492	3962	3954	-20.9	-4.5	NPTXR	ENSG00000221890
ENST00000333039	hsa-miR-4492 MIMAT0019027 Homo sapiens miR-4492	4887	4880	-24.7	-4.27	NPTXR	ENSG00000221890
ENST00000333039	hsa-miR-4492 MIMAT0019027 Homo sapiens miR-4492	1861	1853	-20.4	-6.49	NPTXR	ENSG00000221890
ENST00000333039	hsa-miR-4492 MIMAT0019027 Homo sapiens miR-4492	5586	5578	-20.8	-0.028	NPTXR	ENSG00000221890
ENST00000333039	hsa-miR-4492 MIMAT0019027 Homo sapiens miR-4492	5433	5425	-20.9	-14.24	NPTXR	ENSG00000221890
ENST00000333039	hsa-miR-4492 MIMAT0019027 Homo sapiens miR-4492	4978	4972	-20	-10.76	NPTXR	ENSG00000221890
ENST00000333039	hsa-miR-4492 MIMAT0019027 Homo sapiens miR-4492	2310	2302	-17.2	-9.86	NPTXR	ENSG00000221890
ENST00000333039	hsa-miR-4492 MIMAT0019027 Homo sapiens miR-4492	2493	2487	-19.6	-0.41	NPTXR	ENSG00000221890
ENST00000333039	hsa-miR-4492 MIMAT0019027 Homo sapiens miR-4492	2304	2296	-25.48	-15.17	NPTXR	ENSG00000221890
ENST00000333039	hsa-miR-4492 MIMAT0019027 Homo sapiens miR-4492	4311	4303	-15.51	-6.79	NPTXR	ENSG00000221890
ENST00000333039	hsa-miR-4492 MIMAT0019027 Homo sapiens miR-4492	5104	5096	-18.4	-5.66	NPTXR	ENSG00000221890
ENST00000333039	hsa-miR-4492 MIMAT0019027 Homo sapiens miR-4492	3260	3252	-19.6	-7.51	NPTXR	ENSG00000221890
ENST00000333039	hsa-miR-4492 MIMAT0019027 Homo sapiens miR-4492	5665	5657	-17.8	-7.12	NPTXR	ENSG00000221890
ENST00000333039	hsa-miR-4492 MIMAT0019027 Homo sapiens miR-4492	3345	3338	-19.2	-8.77	NPTXR	ENSG00000221890
ENST00000333039	hsa-miR-4492 MIMAT0019027 Homo sapiens miR-4492	1841	1833	-19.5	-11.09	NPTXR	ENSG00000221890
ENST00000333039	hsa-miR-4492 MIMAT0019027 Homo sapiens miR-4492	5371	5365	-17.3	-8.71	NPTXR	ENSG00000221890
ENST00000333039	hsa-miR-4492 MIMAT0019027 Homo sapiens miR-4492	5328	5320	-18.71	-8.95	NPTXR	ENSG00000221890
ENST00000333039	hsa-miR-4492 MIMAT0019027 Homo sapiens miR-4492	5402	5394	-17.3	-8.52	NPTXR	ENSG00000221890
ENST00000333039	hsa-miR-4492 MIMAT0019027 Homo sapiens miR-4492	2701	2693	-18.71	-6.61	NPTXR	ENSG00000221890
ENST00000333039	hsa-miR-4492 MIMAT0019027 Homo sapiens miR-4492	4002	3994	-22.8	-16.58	NPTXR	ENSG00000221890
ENST00000333039	hsa-miR-4492 MIMAT0019027 Homo sapiens miR-4492	5353	5345	-20.8	-10.24	NPTXR	ENSG00000221890
ENST00000333039	hsa-miR-4492 MIMAT0019027 Homo sapiens miR-4492	5525	5517	-15.6	-8.7	NPTXR	ENSG00000221890
ENST00000333039	hsa-miR-4492 MIMAT0019027 Homo sapiens miR-4492	2344	2337	-17.9	-4.67	NPTXR	ENSG00000221890
ENST00000333039	hsa-miR-4492 MIMAT0019027 Homo sapiens miR-4492	4516	4508	-17.5	-2.49	NPTXR	ENSG00000221890
ENST00000333039	hsa-miR-4492 MIMAT0019027 Homo sapiens miR-4492	3126	3118	-16.6	-2.77	NPTXR	ENSG00000221890
ENST00000333039	hsa-miR-4492 MIMAT0019027 Homo sapiens miR-4492	5126	5118	-16.92	-8.28	NPTXR	ENSG00000221890
ENST00000333039	hsa-miR-4492 MIMAT0019027 Homo sapiens miR-4492	3695	3687	-15.7	-9.92	NPTXR	ENSG00000221890
ENST00000333039	hsa-miR-4492 MIMAT0019027 Homo sapiens miR-4492	2659	2651	-16.37	-5.94	NPTXR	ENSG00000221890
ENST00000333039	hsa-miR-4492 MIMAT0019027 Homo sapiens miR-4492	2663	2656	-17.85	-5.52	NPTXR	ENSG00000221890
ENST00000333039	hsa-miR-4492 MIMAT0019027 Homo sapiens miR-4492	4842	4834	-21.62	-6.78	NPTXR	ENSG00000221890
ENST00000333039	hsa-miR-4492 MIMAT0019027 Homo sapiens miR-4492	5660	5652	-18.45	-7.81	NPTXR	ENSG00000221890
ENST00000333039	hsa-miR-4492 MIMAT0019027 Homo sapiens miR-4492	1955	1947	-16.33	-2.77	NPTXR	ENSG00000221890
ENST00000333039	hsa-miR-4492 MIMAT0019027 Homo sapiens miR-4492	2338	2330	-16.75	-5	NPTXR	ENSG00000221890
ENST00000333039	hsa-miR-4492 MIMAT0019027 Homo sapiens miR-4492	2983	2975	-17.4	-7.94	NPTXR	ENSG00000221890
ENST00000370466	hsa-miR-4492 MIMAT0019027 Homo sapiens miR-4492	2079	2072	-20.6	-10.31	GBP2	ENSG00000162645
ENST00000370466	hsa-miR-4492 MIMAT0019027 Homo sapiens miR-4492	2773	2765	-15.1	-11.07	GBP2	ENSG00000162645
ENST00000379370	hsa-miR-4492 MIMAT0019027 Homo sapiens miR-4492	6645	6637	-22.3	-10.84	AGRN	ENSG00000188157
ENST00000379370	hsa-miR-4492 MIMAT0019027 Homo sapiens miR-4492	6486	6480	-22.2	-4.92	AGRN	ENSG00000188157
ENST00000379370	hsa-miR-4492 MIMAT0019027 Homo sapiens miR-4492	6443	6435	-21.4	-6.75	AGRN	ENSG00000188157
ENST00000379370	hsa-miR-4492 MIMAT0019027 Homo sapiens miR-4492	6732	6725	-24.7	-11.02	AGRN	ENSG00000188157
ENST00000379370	hsa-miR-4492 MIMAT0019027 Homo sapiens miR-4492	6738	6730	-21.6	-6.81	AGRN	ENSG00000188157
ENST00000379370	hsa-miR-4492 MIMAT0019027 Homo sapiens miR-4492	6437	6429	-21.36	-2.83	AGRN	ENSG00000188157
ENST00000379370	hsa-miR-4492 MIMAT0019027 Homo sapiens miR-4492	6806	6798	-25	-14.41	AGRN	ENSG00000188157
ENST00000379370	hsa-miR-4492 MIMAT0019027 Homo sapiens miR-4492	6701	6693	-16.9	-4.74	AGRN	ENSG00000188157
ENST00000379370	hsa-miR-4492 MIMAT0019027 Homo sapiens miR-4492	6801	6793	-22	-11.32	AGRN	ENSG00000188157
ENST00000379370	hsa-miR-4492 MIMAT0019027 Homo sapiens miR-4492	6422	6414	-18.3	-6.06	AGRN	ENSG00000188157
ENST00000379370	hsa-miR-4492 MIMAT0019027 Homo sapiens miR-4492	7215	7207	-22	-12.58	AGRN	ENSG00000188157
ENST00000379370	hsa-miR-4492 MIMAT0019027 Homo sapiens miR-4492	7170	7162	-15.4	-9.6	AGRN	ENSG00000188157
ENST00000379370	hsa-miR-4492 MIMAT0019027 Homo sapiens miR-4492	7210	7202	-23.2	-16.79	AGRN	ENSG00000188157
ENST00000379370	hsa-miR-4492 MIMAT0019027 Homo sapiens miR-4492	6845	6837	-16.85	-4.9	AGRN	ENSG00000188157
ENST00000379370	hsa-miR-4492 MIMAT0019027 Homo sapiens miR-4492	6846	6838	-15.3	-4.32	AGRN	ENSG00000188157
ENST00000379370	hsa-miR-4492 MIMAT0019027 Homo sapiens miR-4492	7204	7196	-18.2	-6.95	AGRN	ENSG00000188157
ENST00000219334	hsa-miR-4492 MIMAT0019027 Homo sapiens miR-4492	4748	4740	-24	-2.59	SMPD3	ENSG00000103056
ENST00000219334	hsa-miR-4492 MIMAT0019027 Homo sapiens miR-4492	4272	4264	-28.22	-10.49	SMPD3	ENSG00000103056
ENST00000219334	hsa-miR-4492 MIMAT0019027 Homo sapiens miR-4492	4277	4269	-21.54	-1.92	SMPD3	ENSG00000103056
ENST00000219334	hsa-miR-4492 MIMAT0019027 Homo sapiens miR-4492	2445	2437	-21.5	-1.66	SMPD3	ENSG00000103056
ENST00000219334	hsa-miR-4492 MIMAT0019027 Homo sapiens miR-4492	4385	4378	-24.1	-10.35	SMPD3	ENSG00000103056
ENST00000219334	hsa-miR-4492 MIMAT0019027 Homo sapiens miR-4492	4649	4641	-23	-0.88	SMPD3	ENSG00000103056
ENST00000219334	hsa-miR-4492 MIMAT0019027 Homo sapiens miR-4492	4650	4642	-20.7	-0.31	SMPD3	ENSG00000103056
ENST00000219334	hsa-miR-4492 MIMAT0019027 Homo sapiens miR-4492	2920	2913	-21.2	-8.68	SMPD3	ENSG00000103056
ENST00000219334	hsa-miR-4492 MIMAT0019027 Homo sapiens miR-4492	2440	2434	-20.85	-2.33	SMPD3	ENSG00000103056
ENST00000219334	hsa-miR-4492 MIMAT0019027 Homo sapiens miR-4492	4552	4544	-17.81	-7.8	SMPD3	ENSG00000103056
ENST00000219334	hsa-miR-4492 MIMAT0019027 Homo sapiens miR-4492	4205	4197	-21.9	-6.88	SMPD3	ENSG00000103056
ENST00000219334	hsa-miR-4492 MIMAT0019027 Homo sapiens miR-4492	3504	3496	-17.81	-7.08	SMPD3	ENSG00000103056
ENST00000219334	hsa-miR-4492 MIMAT0019027 Homo sapiens miR-4492	3769	3761	-19.5	-9.4	SMPD3	ENSG00000103056
ENST00000219334	hsa-miR-4492 MIMAT0019027 Homo sapiens miR-4492	4193	4185	-20.9	-5.61	SMPD3	ENSG00000103056
ENST00000219334	hsa-miR-4492 MIMAT0019027 Homo sapiens miR-4492	3498	3490	-20.8	-1.65	SMPD3	ENSG00000103056
ENST00000219334	hsa-miR-4492 MIMAT0019027 Homo sapiens miR-4492	4267	4259	-18.7	-1.47	SMPD3	ENSG00000103056
ENST00000219334	hsa-miR-4492 MIMAT0019027 Homo sapiens miR-4492	3499	3491	-19.7	-2.94	SMPD3	ENSG00000103056
ENST00000219334	hsa-miR-4492 MIMAT0019027 Homo sapiens miR-4492	3460	3452	-19.27	-6.83	SMPD3	ENSG00000103056
ENST00000219334	hsa-miR-4492 MIMAT0019027 Homo sapiens miR-4492	4200	4192	-19.1	-4.71	SMPD3	ENSG00000103056
ENST00000219334	hsa-miR-4492 MIMAT0019027 Homo sapiens miR-4492	3916	3908	-23.7	-4.69	SMPD3	ENSG00000103056
ENST00000219334	hsa-miR-4492 MIMAT0019027 Homo sapiens miR-4492	2425	2418	-22	-6.99	SMPD3	ENSG00000103056
ENST00000219334	hsa-miR-4492 MIMAT0019027 Homo sapiens miR-4492	3983	3977	-18.1	-1.82	SMPD3	ENSG00000103056
ENST00000219334	hsa-miR-4492 MIMAT0019027 Homo sapiens miR-4492	2593	2585	-17.91	-5	SMPD3	ENSG00000103056
ENST00000219334	hsa-miR-4492 MIMAT0019027 Homo sapiens miR-4492	4194	4186	-20.2	-5.47	SMPD3	ENSG00000103056
ENST00000219334	hsa-miR-4492 MIMAT0019027 Homo sapiens miR-4492	3738	3732	-16.8	-12.24	SMPD3	ENSG00000103056
ENST00000219334	hsa-miR-4492 MIMAT0019027 Homo sapiens miR-4492	3721	3714	-19.7	-11.25	SMPD3	ENSG00000103056
ENST00000219334	hsa-miR-4492 MIMAT0019027 Homo sapiens miR-4492	3745	3737	-17.7	-9.88	SMPD3	ENSG00000103056
ENST00000219334	hsa-miR-4492 MIMAT0019027 Homo sapiens miR-4492	2983	2976	-19.82	-6.35	SMPD3	ENSG00000103056
ENST00000219334	hsa-miR-4492 MIMAT0019027 Homo sapiens miR-4492	4871	4863	-15.2	-2.45	SMPD3	ENSG00000103056
ENST00000219334	hsa-miR-4492 MIMAT0019027 Homo sapiens miR-4492	3746	3738	-15.3	-8.17	SMPD3	ENSG00000103056
ENST00000219334	hsa-miR-4492 MIMAT0019027 Homo sapiens miR-4492	4729	4721	-16.9	-0.63	SMPD3	ENSG00000103056
ENST00000219334	hsa-miR-4492 MIMAT0019027 Homo sapiens miR-4492	3522	3514	-18.41	-12.42	SMPD3	ENSG00000103056
ENST00000219334	hsa-miR-4492 MIMAT0019027 Homo sapiens miR-4492	3136	3128	-17.4	-3.81	SMPD3	ENSG00000103056
ENST00000256925	hsa-miR-4492 MIMAT0019027 Homo sapiens miR-4492	4659	4651	-29.2	-16.91	CABLES1	ENSG00000134508
ENST00000256925	hsa-miR-4492 MIMAT0019027 Homo sapiens miR-4492	2152	2144	-24.66	-5.08	CABLES1	ENSG00000134508
ENST00000256925	hsa-miR-4492 MIMAT0019027 Homo sapiens miR-4492	2447	2441	-22.65	-2.15	CABLES1	ENSG00000134508
ENST00000256925	hsa-miR-4492 MIMAT0019027 Homo sapiens miR-4492	4387	4381	-20.7	-2.44	CABLES1	ENSG00000134508
ENST00000256925	hsa-miR-4492 MIMAT0019027 Homo sapiens miR-4492	4477	4469	-24.8	-9.9	CABLES1	ENSG00000134508
ENST00000256925	hsa-miR-4492 MIMAT0019027 Homo sapiens miR-4492	4472	4464	-19.1	-2.46	CABLES1	ENSG00000134508
ENST00000256925	hsa-miR-4492 MIMAT0019027 Homo sapiens miR-4492	4698	4691	-23.2	-9.47	CABLES1	ENSG00000134508
ENST00000256925	hsa-miR-4492 MIMAT0019027 Homo sapiens miR-4492	4403	4395	-20.46	-10.75	CABLES1	ENSG00000134508
ENST00000256925	hsa-miR-4492 MIMAT0019027 Homo sapiens miR-4492	2189	2181	-25.4	-13.66	CABLES1	ENSG00000134508
ENST00000256925	hsa-miR-4492 MIMAT0019027 Homo sapiens miR-4492	3906	3899	-21.7	-13.19	CABLES1	ENSG00000134508
ENST00000256925	hsa-miR-4492 MIMAT0019027 Homo sapiens miR-4492	4688	4680	-19.8	-5.23	CABLES1	ENSG00000134508
ENST00000256925	hsa-miR-4492 MIMAT0019027 Homo sapiens miR-4492	4436	4429	-18.1	-7.72	CABLES1	ENSG00000134508
ENST00000256925	hsa-miR-4492 MIMAT0019027 Homo sapiens miR-4492	2487	2481	-17.4	-8.06	CABLES1	ENSG00000134508
ENST00000256925	hsa-miR-4492 MIMAT0019027 Homo sapiens miR-4492	3308	3301	-18.8	-9.33	CABLES1	ENSG00000134508
ENST00000256925	hsa-miR-4492 MIMAT0019027 Homo sapiens miR-4492	4536	4529	-15.19	-2.22	CABLES1	ENSG00000134508
ENST00000429770	hsa-miR-4492 MIMAT0019027 Homo sapiens miR-4492	4546	4538	-23.1	-16.46	CACNA2D2	ENSG00000007402
ENST00000429770	hsa-miR-4492 MIMAT0019027 Homo sapiens miR-4492	4661	4653	-17.3	-2.41	CACNA2D2	ENSG00000007402
ENST00000429770	hsa-miR-4492 MIMAT0019027 Homo sapiens miR-4492	3678	3670	-17.6	-6.75	CACNA2D2	ENSG00000007402
ENST00000429770	hsa-miR-4492 MIMAT0019027 Homo sapiens miR-4492	3570	3562	-18.4	-0.8	CACNA2D2	ENSG00000007402
ENST00000429770	hsa-miR-4492 MIMAT0019027 Homo sapiens miR-4492	3452	3444	-18.8	-13.51	CACNA2D2	ENSG00000007402
ENST00000429770	hsa-miR-4492 MIMAT0019027 Homo sapiens miR-4492	3800	3792	-16.7	-2.68	CACNA2D2	ENSG00000007402
ENST00000429770	hsa-miR-4492 MIMAT0019027 Homo sapiens miR-4492	4564	4556	-16.86	-16.73	CACNA2D2	ENSG00000007402
ENST00000429770	hsa-miR-4492 MIMAT0019027 Homo sapiens miR-4492	3458	3450	-16.5	-11.12	CACNA2D2	ENSG00000007402
ENST00000429770	hsa-miR-4492 MIMAT0019027 Homo sapiens miR-4492	4323	4315	-16.5	-2.71	CACNA2D2	ENSG00000007402
ENST00000429770	hsa-miR-4492 MIMAT0019027 Homo sapiens miR-4492	4707	4699	-19.3	-2.34	CACNA2D2	ENSG00000007402
ENST00000484875	hsa-miR-4492 MIMAT0019027 Homo sapiens miR-4492	4181	4173	-17.4	-8.79	SULF2	ENSG00000196562
ENST00000618550	hsa-miR-4492 MIMAT0019027 Homo sapiens miR-4492	4360	4352	-20.91	-13.12	PRR36	ENSG00000183248
ENST00000618550	hsa-miR-4492 MIMAT0019027 Homo sapiens miR-4492	4424	4416	-22.8	-11.82	PRR36	ENSG00000183248
ENST00000618550	hsa-miR-4492 MIMAT0019027 Homo sapiens miR-4492	4433	4425	-19.32	-10.64	PRR36	ENSG00000183248
ENST00000618550	hsa-miR-4492 MIMAT0019027 Homo sapiens miR-4492	4347	4339	-16.77	-7.19	PRR36	ENSG00000183248
ENST00000618550	hsa-miR-4492 MIMAT0019027 Homo sapiens miR-4492	4174	4166	-17.47	-8	PRR36	ENSG00000183248
ENST00000618550	hsa-miR-4492 MIMAT0019027 Homo sapiens miR-4492	4239	4231	-16.5	-10.76	PRR36	ENSG00000183248
ENST00000618550	hsa-miR-4492 MIMAT0019027 Homo sapiens miR-4492	4341	4333	-16.06	-2.5	PRR36	ENSG00000183248
ENST00000618550	hsa-miR-4492 MIMAT0019027 Homo sapiens miR-4492	4189	4181	-15.5	-9.63	PRR36	ENSG00000183248
ENST00000042381	hsa-miR-4492 MIMAT0019027 Homo sapiens miR-4492	4026	4018	-26.6	-14.78	RIPOR1	ENSG00000039523
ENST00000042381	hsa-miR-4492 MIMAT0019027 Homo sapiens miR-4492	3960	3952	-23.3	-13.07	RIPOR1	ENSG00000039523
ENST00000042381	hsa-miR-4492 MIMAT0019027 Homo sapiens miR-4492	3971	3963	-16.3	-2.6	RIPOR1	ENSG00000039523
ENST00000263734	hsa-miR-4492 MIMAT0019027 Homo sapiens miR-4492	3259	3251	-19.5	-6.64	EPAS1	ENSG00000116016
ENST00000263734	hsa-miR-4492 MIMAT0019027 Homo sapiens miR-4492	4258	4251	-19.91	-9.11	EPAS1	ENSG00000116016
ENST00000263734	hsa-miR-4492 MIMAT0019027 Homo sapiens miR-4492	4392	4384	-18.5	-3.58	EPAS1	ENSG00000116016
ENST00000263734	hsa-miR-4492 MIMAT0019027 Homo sapiens miR-4492	4482	4475	-20.95	-5.23	EPAS1	ENSG00000116016
ENST00000263734	hsa-miR-4492 MIMAT0019027 Homo sapiens miR-4492	4546	4538	-18.65	-4.46	EPAS1	ENSG00000116016
ENST00000329565	hsa-miR-4492 MIMAT0019027 Homo sapiens miR-4492	1869	1861	-23.4	-12.54	SNN	ENSG00000184602
ENST00000329565	hsa-miR-4492 MIMAT0019027 Homo sapiens miR-4492	1260	1252	-22.5	-10.98	SNN	ENSG00000184602
ENST00000329565	hsa-miR-4492 MIMAT0019027 Homo sapiens miR-4492	1550	1543	-22.3	-10.29	SNN	ENSG00000184602
ENST00000329565	hsa-miR-4492 MIMAT0019027 Homo sapiens miR-4492	1892	1886	-20.5	-8.48	SNN	ENSG00000184602
ENST00000329565	hsa-miR-4492 MIMAT0019027 Homo sapiens miR-4492	1754	1746	-15.6	-3.24	SNN	ENSG00000184602
ENST00000329565	hsa-miR-4492 MIMAT0019027 Homo sapiens miR-4492	1563	1555	-19.9	-10.38	SNN	ENSG00000184602
ENST00000329565	hsa-miR-4492 MIMAT0019027 Homo sapiens miR-4492	2561	2553	-15.82	-6.09	SNN	ENSG00000184602
ENST00000329565	hsa-miR-4492 MIMAT0019027 Homo sapiens miR-4492	1641	1634	-16.51	-0.31	SNN	ENSG00000184602
ENST00000373758	hsa-miR-4492 MIMAT0019027 Homo sapiens miR-4492	3050	3042	-25.9	-15.76	REEP3	ENSG00000165476
ENST00000373758	hsa-miR-4492 MIMAT0019027 Homo sapiens miR-4492	2917	2909	-23.2	-16.64	REEP3	ENSG00000165476
ENST00000559228	hsa-miR-4492 MIMAT0019027 Homo sapiens miR-4492	3162	3154	-25	-10.6	MINDY2	ENSG00000128923
ENST00000559228	hsa-miR-4492 MIMAT0019027 Homo sapiens miR-4492	3080	3073	-22.23	-6.17	MINDY2	ENSG00000128923
ENST00000559228	hsa-miR-4492 MIMAT0019027 Homo sapiens miR-4492	4774	4766	-21.5	-5.28	MINDY2	ENSG00000128923
ENST00000559228	hsa-miR-4492 MIMAT0019027 Homo sapiens miR-4492	7676	7668	-19.86	-9.5	MINDY2	ENSG00000128923
ENST00000559228	hsa-miR-4492 MIMAT0019027 Homo sapiens miR-4492	7730	7723	-20.33	-8.86	MINDY2	ENSG00000128923
ENST00000559228	hsa-miR-4492 MIMAT0019027 Homo sapiens miR-4492	3245	3238	-20	-3.85	MINDY2	ENSG00000128923
ENST00000559228	hsa-miR-4492 MIMAT0019027 Homo sapiens miR-4492	2500	2494	-18.4	-11.62	MINDY2	ENSG00000128923
ENST00000559228	hsa-miR-4492 MIMAT0019027 Homo sapiens miR-4492	4693	4686	-19.7	-6.9	MINDY2	ENSG00000128923
ENST00000559228	hsa-miR-4492 MIMAT0019027 Homo sapiens miR-4492	7814	7806	-20.96	-8.24	MINDY2	ENSG00000128923
ENST00000559228	hsa-miR-4492 MIMAT0019027 Homo sapiens miR-4492	7899	7892	-18.1	-5.95	MINDY2	ENSG00000128923
ENST00000331462	hsa-miR-4492 MIMAT0019027 Homo sapiens miR-4492	1383	1375	-24.9	-13.87	HOXD1	ENSG00000128645
ENST00000331462	hsa-miR-4492 MIMAT0019027 Homo sapiens miR-4492	1378	1371	-25.3	-13.55	HOXD1	ENSG00000128645
ENST00000331462	hsa-miR-4492 MIMAT0019027 Homo sapiens miR-4492	1371	1363	-21.8	-10.19	HOXD1	ENSG00000128645
ENST00000355173	hsa-miR-4492 MIMAT0019027 Homo sapiens miR-4492	2464	2456	-16.45	-2.31	BEGAIN	ENSG00000183092
ENST00000355173	hsa-miR-4492 MIMAT0019027 Homo sapiens miR-4492	2056	2048	-26.1	-15.92	BEGAIN	ENSG00000183092
ENST00000355173	hsa-miR-4492 MIMAT0019027 Homo sapiens miR-4492	1899	1892	-24.32	-10.63	BEGAIN	ENSG00000183092
ENST00000355173	hsa-miR-4492 MIMAT0019027 Homo sapiens miR-4492	2520	2512	-18.6	-6.52	BEGAIN	ENSG00000183092
ENST00000355173	hsa-miR-4492 MIMAT0019027 Homo sapiens miR-4492	2062	2054	-25.51	-11.46	BEGAIN	ENSG00000183092
ENST00000355173	hsa-miR-4492 MIMAT0019027 Homo sapiens miR-4492	2453	2445	-18.3	-3.34	BEGAIN	ENSG00000183092
ENST00000355173	hsa-miR-4492 MIMAT0019027 Homo sapiens miR-4492	2190	2183	-17.7	-4.21	BEGAIN	ENSG00000183092
ENST00000355173	hsa-miR-4492 MIMAT0019027 Homo sapiens miR-4492	1955	1947	-17.8	-10.25	BEGAIN	ENSG00000183092
ENST00000355173	hsa-miR-4492 MIMAT0019027 Homo sapiens miR-4492	1961	1953	-19	-11.34	BEGAIN	ENSG00000183092
ENST00000355173	hsa-miR-4492 MIMAT0019027 Homo sapiens miR-4492	1938	1930	-21.57	-9.73	BEGAIN	ENSG00000183092
ENST00000355173	hsa-miR-4492 MIMAT0019027 Homo sapiens miR-4492	2008	2000	-19.1	-12.26	BEGAIN	ENSG00000183092
ENST00000374810	hsa-miR-4492 MIMAT0019027 Homo sapiens miR-4492	3644	3637	-20.51	-13.42	TP53INP2	ENSG00000078804
ENST00000374810	hsa-miR-4492 MIMAT0019027 Homo sapiens miR-4492	2405	2398	-20.5	-2.08	TP53INP2	ENSG00000078804
ENST00000374810	hsa-miR-4492 MIMAT0019027 Homo sapiens miR-4492	3629	3622	-20	-9.81	TP53INP2	ENSG00000078804
ENST00000374810	hsa-miR-4492 MIMAT0019027 Homo sapiens miR-4492	3714	3706	-19.11	-6.92	TP53INP2	ENSG00000078804
ENST00000374810	hsa-miR-4492 MIMAT0019027 Homo sapiens miR-4492	3707	3699	-24.12	-13.92	TP53INP2	ENSG00000078804
ENST00000374810	hsa-miR-4492 MIMAT0019027 Homo sapiens miR-4492	1804	1796	-15.57	-1.54	TP53INP2	ENSG00000078804
ENST00000374810	hsa-miR-4492 MIMAT0019027 Homo sapiens miR-4492	3293	3287	-16.7	-4.74	TP53INP2	ENSG00000078804
ENST00000374810	hsa-miR-4492 MIMAT0019027 Homo sapiens miR-4492	1311	1304	-16.9	-12.32	TP53INP2	ENSG00000078804
ENST00000374810	hsa-miR-4492 MIMAT0019027 Homo sapiens miR-4492	1355	1348	-16.4	-11.99	TP53INP2	ENSG00000078804
ENST00000374810	hsa-miR-4492 MIMAT0019027 Homo sapiens miR-4492	2826	2819	-16.5	-10.04	TP53INP2	ENSG00000078804
ENST00000374810	hsa-miR-4492 MIMAT0019027 Homo sapiens miR-4492	2932	2925	-16.3	-8.57	TP53INP2	ENSG00000078804
ENST00000532485	hsa-miR-4492 MIMAT0019027 Homo sapiens miR-4492	6243	6235	-27.1	-16.59	ACER3	ENSG00000078124
ENST00000532485	hsa-miR-4492 MIMAT0019027 Homo sapiens miR-4492	4500	4492	-24.7	-9.98	ACER3	ENSG00000078124
ENST00000532485	hsa-miR-4492 MIMAT0019027 Homo sapiens miR-4492	4365	4357	-21.46	-7.41	ACER3	ENSG00000078124
ENST00000532485	hsa-miR-4492 MIMAT0019027 Homo sapiens miR-4492	1471	1463	-15.9	-6.4	ACER3	ENSG00000078124
ENST00000532485	hsa-miR-4492 MIMAT0019027 Homo sapiens miR-4492	4585	4578	-20.6	-8.58	ACER3	ENSG00000078124
ENST00000532485	hsa-miR-4492 MIMAT0019027 Homo sapiens miR-4492	2899	2891	-15.16	-9.77	ACER3	ENSG00000078124
ENST00000532485	hsa-miR-4492 MIMAT0019027 Homo sapiens miR-4492	4966	4958	-17.7	-4.96	ACER3	ENSG00000078124
ENST00000532485	hsa-miR-4492 MIMAT0019027 Homo sapiens miR-4492	2543	2535	-16.5	-7.71	ACER3	ENSG00000078124
ENST00000532485	hsa-miR-4492 MIMAT0019027 Homo sapiens miR-4492	1614	1607	-15.1	-5.46	ACER3	ENSG00000078124
ENST00000324941	hsa-miR-4492 MIMAT0019027 Homo sapiens miR-4492	1342	1334	-16.5	-7.35	VPS37D	ENSG00000176428
ENST00000324941	hsa-miR-4492 MIMAT0019027 Homo sapiens miR-4492	1160	1153	-21.1	-7.22	VPS37D	ENSG00000176428
ENST00000324941	hsa-miR-4492 MIMAT0019027 Homo sapiens miR-4492	1583	1575	-16.5	-3.62	VPS37D	ENSG00000176428
ENST00000324941	hsa-miR-4492 MIMAT0019027 Homo sapiens miR-4492	1578	1570	-21	-11.56	VPS37D	ENSG00000176428
ENST00000234453	hsa-miR-4492 MIMAT0019027 Homo sapiens miR-4492	8969	8961	-24.6	-11.97	PLEKHA3	ENSG00000116095
ENST00000234453	hsa-miR-4492 MIMAT0019027 Homo sapiens miR-4492	7605	7597	-26.5	-15.38	PLEKHA3	ENSG00000116095
ENST00000234453	hsa-miR-4492 MIMAT0019027 Homo sapiens miR-4492	7470	7462	-23.2	-13.14	PLEKHA3	ENSG00000116095
ENST00000234453	hsa-miR-4492 MIMAT0019027 Homo sapiens miR-4492	10507	10499	-19.2	-3.79	PLEKHA3	ENSG00000116095
ENST00000234453	hsa-miR-4492 MIMAT0019027 Homo sapiens miR-4492	7348	7340	-21.5	-5.91	PLEKHA3	ENSG00000116095
ENST00000234453	hsa-miR-4492 MIMAT0019027 Homo sapiens miR-4492	6411	6403	-15.7	-5.98	PLEKHA3	ENSG00000116095
ENST00000234453	hsa-miR-4492 MIMAT0019027 Homo sapiens miR-4492	6211	6204	-18.7	-7.72	PLEKHA3	ENSG00000116095
ENST00000234453	hsa-miR-4492 MIMAT0019027 Homo sapiens miR-4492	10200	10192	-16.4	-5.42	PLEKHA3	ENSG00000116095
ENST00000270221	hsa-miR-4492 MIMAT0019027 Homo sapiens miR-4492	578	570	-25.1	-7.33	EMP3	ENSG00000142227
ENST00000270221	hsa-miR-4492 MIMAT0019027 Homo sapiens miR-4492	597	589	-22.5	-8.1	EMP3	ENSG00000142227
ENST00000270221	hsa-miR-4492 MIMAT0019027 Homo sapiens miR-4492	598	590	-20.2	-7.6	EMP3	ENSG00000142227
ENST00000270221	hsa-miR-4492 MIMAT0019027 Homo sapiens miR-4492	608	600	-21.6	-13.67	EMP3	ENSG00000142227
ENST00000276211	hsa-miR-4492 MIMAT0019027 Homo sapiens miR-4492	2051	2044	-18.61	-2.73	ARHGAP36	ENSG00000147256
ENST00000375645	hsa-miR-4492 MIMAT0019027 Homo sapiens miR-4492	5463	5457	-25.5	-10.53	ATP11A	ENSG00000068650
ENST00000375645	hsa-miR-4492 MIMAT0019027 Homo sapiens miR-4492	7706	7699	-24.2	-3.92	ATP11A	ENSG00000068650
ENST00000375645	hsa-miR-4492 MIMAT0019027 Homo sapiens miR-4492	5421	5413	-24.1	-9.7	ATP11A	ENSG00000068650
ENST00000375645	hsa-miR-4492 MIMAT0019027 Homo sapiens miR-4492	4329	4322	-24.8	-9.28	ATP11A	ENSG00000068650
ENST00000375645	hsa-miR-4492 MIMAT0019027 Homo sapiens miR-4492	5416	5410	-21.5	-5.94	ATP11A	ENSG00000068650
ENST00000375645	hsa-miR-4492 MIMAT0019027 Homo sapiens miR-4492	7961	7954	-22.3	-7.4	ATP11A	ENSG00000068650
ENST00000375645	hsa-miR-4492 MIMAT0019027 Homo sapiens miR-4492	3920	3912	-22.8	-6.07	ATP11A	ENSG00000068650
ENST00000375645	hsa-miR-4492 MIMAT0019027 Homo sapiens miR-4492	7756	7748	-21.7	-10.94	ATP11A	ENSG00000068650
ENST00000375645	hsa-miR-4492 MIMAT0019027 Homo sapiens miR-4492	7597	7590	-21.15	-5.78	ATP11A	ENSG00000068650
ENST00000375645	hsa-miR-4492 MIMAT0019027 Homo sapiens miR-4492	4609	4601	-19.7	-8.85	ATP11A	ENSG00000068650
ENST00000375645	hsa-miR-4492 MIMAT0019027 Homo sapiens miR-4492	4041	4033	-23.2	-14.69	ATP11A	ENSG00000068650
ENST00000375645	hsa-miR-4492 MIMAT0019027 Homo sapiens miR-4492	7765	7757	-24.79	-15.62	ATP11A	ENSG00000068650
ENST00000375645	hsa-miR-4492 MIMAT0019027 Homo sapiens miR-4492	3811	3803	-20.2	-5.59	ATP11A	ENSG00000068650
ENST00000375645	hsa-miR-4492 MIMAT0019027 Homo sapiens miR-4492	3776	3768	-19.7	-2.11	ATP11A	ENSG00000068650
ENST00000375645	hsa-miR-4492 MIMAT0019027 Homo sapiens miR-4492	4180	4172	-19.1	-9.93	ATP11A	ENSG00000068650
ENST00000375645	hsa-miR-4492 MIMAT0019027 Homo sapiens miR-4492	5380	5372	-21.21	-0.73	ATP11A	ENSG00000068650
ENST00000375645	hsa-miR-4492 MIMAT0019027 Homo sapiens miR-4492	3886	3878	-16.86	-3.03	ATP11A	ENSG00000068650
ENST00000375645	hsa-miR-4492 MIMAT0019027 Homo sapiens miR-4492	4585	4577	-17.7	-8.16	ATP11A	ENSG00000068650
ENST00000375645	hsa-miR-4492 MIMAT0019027 Homo sapiens miR-4492	4647	4639	-16.93	-15.29	ATP11A	ENSG00000068650
ENST00000375645	hsa-miR-4492 MIMAT0019027 Homo sapiens miR-4492	7439	7431	-24.4	-4.83	ATP11A	ENSG00000068650
ENST00000375645	hsa-miR-4492 MIMAT0019027 Homo sapiens miR-4492	7628	7620	-20.9	-12.13	ATP11A	ENSG00000068650
ENST00000375645	hsa-miR-4492 MIMAT0019027 Homo sapiens miR-4492	4217	4209	-17.8	-6.42	ATP11A	ENSG00000068650
ENST00000375645	hsa-miR-4492 MIMAT0019027 Homo sapiens miR-4492	3513	3505	-17.2	-2.89	ATP11A	ENSG00000068650
ENST00000375645	hsa-miR-4492 MIMAT0019027 Homo sapiens miR-4492	6439	6431	-19.34	-10.28	ATP11A	ENSG00000068650
ENST00000375645	hsa-miR-4492 MIMAT0019027 Homo sapiens miR-4492	6498	6490	-19.34	-10.18	ATP11A	ENSG00000068650
ENST00000375645	hsa-miR-4492 MIMAT0019027 Homo sapiens miR-4492	5984	5976	-18.5	-6.21	ATP11A	ENSG00000068650
ENST00000375645	hsa-miR-4492 MIMAT0019027 Homo sapiens miR-4492	5056	5049	-16.7	-3.29	ATP11A	ENSG00000068650
ENST00000375645	hsa-miR-4492 MIMAT0019027 Homo sapiens miR-4492	6380	6372	-16.1	-7.64	ATP11A	ENSG00000068650
ENST00000392975	hsa-miR-4492 MIMAT0019027 Homo sapiens miR-4492	922	914	-28.6	-11.59	CYB561	ENSG00000008283
ENST00000392975	hsa-miR-4492 MIMAT0019027 Homo sapiens miR-4492	926	919	-27.9	-11.47	CYB561	ENSG00000008283
ENST00000392975	hsa-miR-4492 MIMAT0019027 Homo sapiens miR-4492	1495	1487	-25.1	-8.5	CYB561	ENSG00000008283
ENST00000392975	hsa-miR-4492 MIMAT0019027 Homo sapiens miR-4492	1663	1657	-21.5	-0.95	CYB561	ENSG00000008283
ENST00000392975	hsa-miR-4492 MIMAT0019027 Homo sapiens miR-4492	2228	2221	-23.4	-7.39	CYB561	ENSG00000008283
ENST00000392975	hsa-miR-4492 MIMAT0019027 Homo sapiens miR-4492	1620	1612	-21.9	-2.81	CYB561	ENSG00000008283
ENST00000392975	hsa-miR-4492 MIMAT0019027 Homo sapiens miR-4492	2151	2143	-22.8	-5.31	CYB561	ENSG00000008283
ENST00000392975	hsa-miR-4492 MIMAT0019027 Homo sapiens miR-4492	2594	2586	-19.5	-1.11	CYB561	ENSG00000008283
ENST00000392975	hsa-miR-4492 MIMAT0019027 Homo sapiens miR-4492	1961	1954	-22.3	-11.49	CYB561	ENSG00000008283
ENST00000392975	hsa-miR-4492 MIMAT0019027 Homo sapiens miR-4492	1741	1733	-16.4	-9.12	CYB561	ENSG00000008283
ENST00000392975	hsa-miR-4492 MIMAT0019027 Homo sapiens miR-4492	1346	1339	-18.2	-7.63	CYB561	ENSG00000008283
ENST00000395105	hsa-miR-4492 MIMAT0019027 Homo sapiens miR-4492	2577	2571	-20	-1.25	STRA6	ENSG00000137868
ENST00000395105	hsa-miR-4492 MIMAT0019027 Homo sapiens miR-4492	2557	2549	-20.15	-1.51	STRA6	ENSG00000137868
ENST00000395105	hsa-miR-4492 MIMAT0019027 Homo sapiens miR-4492	2455	2447	-20.43	-11.21	STRA6	ENSG00000137868
ENST00000395105	hsa-miR-4492 MIMAT0019027 Homo sapiens miR-4492	2184	2176	-16.9	-8.6	STRA6	ENSG00000137868
ENST00000395105	hsa-miR-4492 MIMAT0019027 Homo sapiens miR-4492	2450	2443	-18.94	-10.23	STRA6	ENSG00000137868
ENST00000261861	hsa-miR-4492 MIMAT0019027 Homo sapiens miR-4492	2876	2868	-22.8	-8.51	CORO2B	ENSG00000103647
ENST00000261861	hsa-miR-4492 MIMAT0019027 Homo sapiens miR-4492	2890	2882	-21.16	-15.62	CORO2B	ENSG00000103647
ENST00000261861	hsa-miR-4492 MIMAT0019027 Homo sapiens miR-4492	2057	2049	-20.4	-8.25	CORO2B	ENSG00000103647
ENST00000261861	hsa-miR-4492 MIMAT0019027 Homo sapiens miR-4492	2288	2280	-15.62	-11.16	CORO2B	ENSG00000103647
ENST00000261861	hsa-miR-4492 MIMAT0019027 Homo sapiens miR-4492	3318	3310	-17.5	-4.64	CORO2B	ENSG00000103647
ENST00000261861	hsa-miR-4492 MIMAT0019027 Homo sapiens miR-4492	2200	2192	-17.11	-14.96	CORO2B	ENSG00000103647
ENST00000261861	hsa-miR-4492 MIMAT0019027 Homo sapiens miR-4492	1725	1717	-18.65	-8.1	CORO2B	ENSG00000103647
ENST00000261861	hsa-miR-4492 MIMAT0019027 Homo sapiens miR-4492	2218	2212	-16.55	-12.68	CORO2B	ENSG00000103647
ENST00000261861	hsa-miR-4492 MIMAT0019027 Homo sapiens miR-4492	1933	1927	-16.5	-2.87	CORO2B	ENSG00000103647
ENST00000261861	hsa-miR-4492 MIMAT0019027 Homo sapiens miR-4492	3367	3359	-19.31	-15.81	CORO2B	ENSG00000103647
ENST00000261861	hsa-miR-4492 MIMAT0019027 Homo sapiens miR-4492	1843	1835	-15.36	-2.36	CORO2B	ENSG00000103647
ENST00000337576	hsa-miR-4492 MIMAT0019027 Homo sapiens miR-4492	3571	3563	-20.4	-5.79	LZTS3	ENSG00000088899
ENST00000337576	hsa-miR-4492 MIMAT0019027 Homo sapiens miR-4492	4000	3992	-20.1	-13.5	LZTS3	ENSG00000088899
ENST00000337576	hsa-miR-4492 MIMAT0019027 Homo sapiens miR-4492	2742	2734	-23.7	-8.23	LZTS3	ENSG00000088899
ENST00000337576	hsa-miR-4492 MIMAT0019027 Homo sapiens miR-4492	3183	3177	-19.4	-0.74	LZTS3	ENSG00000088899
ENST00000337576	hsa-miR-4492 MIMAT0019027 Homo sapiens miR-4492	2973	2965	-25.6	-9.3	LZTS3	ENSG00000088899
ENST00000337576	hsa-miR-4492 MIMAT0019027 Homo sapiens miR-4492	3933	3925	-18.61	-7.35	LZTS3	ENSG00000088899
ENST00000337576	hsa-miR-4492 MIMAT0019027 Homo sapiens miR-4492	3726	3718	-22.4	-8.7	LZTS3	ENSG00000088899
ENST00000337576	hsa-miR-4492 MIMAT0019027 Homo sapiens miR-4492	3274	3266	-19.2	-4.94	LZTS3	ENSG00000088899
ENST00000337576	hsa-miR-4492 MIMAT0019027 Homo sapiens miR-4492	4043	4035	-18.3	-3.87	LZTS3	ENSG00000088899
ENST00000337576	hsa-miR-4492 MIMAT0019027 Homo sapiens miR-4492	2593	2587	-18.41	-5.45	LZTS3	ENSG00000088899
ENST00000337576	hsa-miR-4492 MIMAT0019027 Homo sapiens miR-4492	3450	3442	-20.6	-12.31	LZTS3	ENSG00000088899
ENST00000337576	hsa-miR-4492 MIMAT0019027 Homo sapiens miR-4492	2814	2806	-16.3	-2.78	LZTS3	ENSG00000088899
ENST00000337576	hsa-miR-4492 MIMAT0019027 Homo sapiens miR-4492	3332	3324	-19.64	-16.73	LZTS3	ENSG00000088899
ENST00000337576	hsa-miR-4492 MIMAT0019027 Homo sapiens miR-4492	3841	3834	-16.17	-10.68	LZTS3	ENSG00000088899
ENST00000337576	hsa-miR-4492 MIMAT0019027 Homo sapiens miR-4492	3830	3822	-18.7	-13.72	LZTS3	ENSG00000088899
ENST00000264930	hsa-miR-4492 MIMAT0019027 Homo sapiens miR-4492	4260	4254	-25.81	-19.28	SLC12A7	ENSG00000113504
ENST00000264930	hsa-miR-4492 MIMAT0019027 Homo sapiens miR-4492	5140	5132	-19.4	-9.16	SLC12A7	ENSG00000113504
ENST00000264930	hsa-miR-4492 MIMAT0019027 Homo sapiens miR-4492	3771	3765	-20.1	-9.08	SLC12A7	ENSG00000113504
ENST00000264930	hsa-miR-4492 MIMAT0019027 Homo sapiens miR-4492	5079	5073	-19.26	-5.21	SLC12A7	ENSG00000113504
ENST00000264930	hsa-miR-4492 MIMAT0019027 Homo sapiens miR-4492	4064	4056	-20.4	-8.73	SLC12A7	ENSG00000113504
ENST00000264930	hsa-miR-4492 MIMAT0019027 Homo sapiens miR-4492	4356	4348	-19.1	-9.18	SLC12A7	ENSG00000113504
ENST00000264930	hsa-miR-4492 MIMAT0019027 Homo sapiens miR-4492	4164	4156	-25.4	-14.7	SLC12A7	ENSG00000113504
ENST00000264930	hsa-miR-4492 MIMAT0019027 Homo sapiens miR-4492	5146	5138	-19.9	-6.64	SLC12A7	ENSG00000113504
ENST00000264930	hsa-miR-4492 MIMAT0019027 Homo sapiens miR-4492	4764	4758	-17.01	-8.4	SLC12A7	ENSG00000113504
ENST00000264930	hsa-miR-4492 MIMAT0019027 Homo sapiens miR-4492	4289	4281	-15.4	-8.58	SLC12A7	ENSG00000113504
ENST00000220597	hsa-miR-4492 MIMAT0019027 Homo sapiens miR-4492	2219	2211	-23.2	-8.31	PAG1	ENSG00000076641
ENST00000220597	hsa-miR-4492 MIMAT0019027 Homo sapiens miR-4492	2577	2569	-25.5	-14.32	PAG1	ENSG00000076641
ENST00000220597	hsa-miR-4492 MIMAT0019027 Homo sapiens miR-4492	8180	8172	-19.56	-3.49	PAG1	ENSG00000076641
ENST00000220597	hsa-miR-4492 MIMAT0019027 Homo sapiens miR-4492	7748	7740	-16.3	-4.21	PAG1	ENSG00000076641
ENST00000220597	hsa-miR-4492 MIMAT0019027 Homo sapiens miR-4492	2585	2578	-19.2	-5.14	PAG1	ENSG00000076641
ENST00000220597	hsa-miR-4492 MIMAT0019027 Homo sapiens miR-4492	9296	9288	-17.9	-9.46	PAG1	ENSG00000076641
ENST00000220597	hsa-miR-4492 MIMAT0019027 Homo sapiens miR-4492	6303	6295	-21.6	-9.78	PAG1	ENSG00000076641
ENST00000220597	hsa-miR-4492 MIMAT0019027 Homo sapiens miR-4492	7743	7735	-17	-4.03	PAG1	ENSG00000076641
ENST00000220597	hsa-miR-4492 MIMAT0019027 Homo sapiens miR-4492	8403	8396	-18.1	-1.77	PAG1	ENSG00000076641
ENST00000316341	hsa-miR-4492 MIMAT0019027 Homo sapiens miR-4492	3650	3642	-30.2	-15.15	SLC12A4	ENSG00000124067
ENST00000316341	hsa-miR-4492 MIMAT0019027 Homo sapiens miR-4492	3645	3637	-28.2	-13.56	SLC12A4	ENSG00000124067
ENST00000316341	hsa-miR-4492 MIMAT0019027 Homo sapiens miR-4492	3734	3727	-24.3	-8.57	SLC12A4	ENSG00000124067
ENST00000316341	hsa-miR-4492 MIMAT0019027 Homo sapiens miR-4492	4225	4217	-15.23	-7.74	SLC12A4	ENSG00000124067
ENST00000316341	hsa-miR-4492 MIMAT0019027 Homo sapiens miR-4492	4630	4622	-25.72	-14.11	SLC12A4	ENSG00000124067
ENST00000316341	hsa-miR-4492 MIMAT0019027 Homo sapiens miR-4492	3347	3339	-21.11	-4	SLC12A4	ENSG00000124067
ENST00000316341	hsa-miR-4492 MIMAT0019027 Homo sapiens miR-4492	3920	3912	-21.4	-6.01	SLC12A4	ENSG00000124067
ENST00000316341	hsa-miR-4492 MIMAT0019027 Homo sapiens miR-4492	3921	3913	-20.3	-4.56	SLC12A4	ENSG00000124067
ENST00000316341	hsa-miR-4492 MIMAT0019027 Homo sapiens miR-4492	3462	3454	-18.7	-5.66	SLC12A4	ENSG00000124067
ENST00000316341	hsa-miR-4492 MIMAT0019027 Homo sapiens miR-4492	3739	3731	-20.2	-4.37	SLC12A4	ENSG00000124067
ENST00000316341	hsa-miR-4492 MIMAT0019027 Homo sapiens miR-4492	4044	4038	-19.06	-9.89	SLC12A4	ENSG00000124067
ENST00000316341	hsa-miR-4492 MIMAT0019027 Homo sapiens miR-4492	4542	4534	-17.8	-2.29	SLC12A4	ENSG00000124067
ENST00000316341	hsa-miR-4492 MIMAT0019027 Homo sapiens miR-4492	4591	4583	-24.9	-13.96	SLC12A4	ENSG00000124067
ENST00000316341	hsa-miR-4492 MIMAT0019027 Homo sapiens miR-4492	4297	4289	-23.8	-8.39	SLC12A4	ENSG00000124067
ENST00000316341	hsa-miR-4492 MIMAT0019027 Homo sapiens miR-4492	4049	4041	-16.8	-2.96	SLC12A4	ENSG00000124067
ENST00000316341	hsa-miR-4492 MIMAT0019027 Homo sapiens miR-4492	4661	4653	-16.4	-8.96	SLC12A4	ENSG00000124067
ENST00000316341	hsa-miR-4492 MIMAT0019027 Homo sapiens miR-4492	4646	4638	-23	-13.66	SLC12A4	ENSG00000124067
ENST00000316341	hsa-miR-4492 MIMAT0019027 Homo sapiens miR-4492	3640	3633	-19.81	-7.06	SLC12A4	ENSG00000124067
ENST00000316341	hsa-miR-4492 MIMAT0019027 Homo sapiens miR-4492	4254	4246	-15.5	-7.18	SLC12A4	ENSG00000124067
ENST00000316341	hsa-miR-4492 MIMAT0019027 Homo sapiens miR-4492	3443	3436	-17.25	-6.73	SLC12A4	ENSG00000124067
ENST00000448464	hsa-miR-4492 MIMAT0019027 Homo sapiens miR-4492	1106	1098	-21.4	-5.27	TP53INP1	ENSG00000164938
ENST00000448464	hsa-miR-4492 MIMAT0019027 Homo sapiens miR-4492	1101	1095	-18.2	-2.85	TP53INP1	ENSG00000164938
ENST00000637033	hsa-miR-4492 MIMAT0019027 Homo sapiens miR-4492	2578	2570	-25.3	-3.86	CHRNA7	ENSG00000175344
ENST00000637033	hsa-miR-4492 MIMAT0019027 Homo sapiens miR-4492	2206	2198	-19	-8.11	CHRNA7	ENSG00000175344
ENST00000637033	hsa-miR-4492 MIMAT0019027 Homo sapiens miR-4492	2833	2825	-17.8	-0.52	CHRNA7	ENSG00000175344
ENST00000637033	hsa-miR-4492 MIMAT0019027 Homo sapiens miR-4492	2696	2689	-16.8	-1.09	CHRNA7	ENSG00000175344
ENST00000637033	hsa-miR-4492 MIMAT0019027 Homo sapiens miR-4492	2126	2119	-16.4	-8.73	CHRNA7	ENSG00000175344
ENST00000222219	hsa-miR-4492 MIMAT0019027 Homo sapiens miR-4492	1202	1194	-19.76	-3.55	DNASE2	ENSG00000105612
ENST00000222219	hsa-miR-4492 MIMAT0019027 Homo sapiens miR-4492	1491	1483	-19.56	-2.93	DNASE2	ENSG00000105612
ENST00000222219	hsa-miR-4492 MIMAT0019027 Homo sapiens miR-4492	1545	1538	-19.7	-5.22	DNASE2	ENSG00000105612
ENST00000222219	hsa-miR-4492 MIMAT0019027 Homo sapiens miR-4492	1339	1331	-19.56	-9.79	DNASE2	ENSG00000105612
ENST00000222219	hsa-miR-4492 MIMAT0019027 Homo sapiens miR-4492	1256	1249	-17	-4.06	DNASE2	ENSG00000105612
ENST00000306149	hsa-miR-4492 MIMAT0019027 Homo sapiens miR-4492	2237	2229	-28.5	-14.03	CSDC2	ENSG00000172346
ENST00000306149	hsa-miR-4492 MIMAT0019027 Homo sapiens miR-4492	1922	1914	-22	-8.2	CSDC2	ENSG00000172346
ENST00000306149	hsa-miR-4492 MIMAT0019027 Homo sapiens miR-4492	1495	1487	-24.35	-9.85	CSDC2	ENSG00000172346
ENST00000306149	hsa-miR-4492 MIMAT0019027 Homo sapiens miR-4492	1434	1427	-21.8	-5.93	CSDC2	ENSG00000172346
ENST00000306149	hsa-miR-4492 MIMAT0019027 Homo sapiens miR-4492	2383	2377	-21.5	-7.52	CSDC2	ENSG00000172346
ENST00000306149	hsa-miR-4492 MIMAT0019027 Homo sapiens miR-4492	934	926	-22	-7.1	CSDC2	ENSG00000172346
ENST00000306149	hsa-miR-4492 MIMAT0019027 Homo sapiens miR-4492	2232	2224	-19.66	-7.21	CSDC2	ENSG00000172346
ENST00000306149	hsa-miR-4492 MIMAT0019027 Homo sapiens miR-4492	1340	1333	-20.5	-3	CSDC2	ENSG00000172346
ENST00000306149	hsa-miR-4492 MIMAT0019027 Homo sapiens miR-4492	1664	1656	-24.3	-9.41	CSDC2	ENSG00000172346
ENST00000306149	hsa-miR-4492 MIMAT0019027 Homo sapiens miR-4492	1133	1125	-17.46	-5.72	CSDC2	ENSG00000172346
ENST00000306149	hsa-miR-4492 MIMAT0019027 Homo sapiens miR-4492	1225	1217	-16.4	-1.54	CSDC2	ENSG00000172346
ENST00000306149	hsa-miR-4492 MIMAT0019027 Homo sapiens miR-4492	2151	2143	-16.6	-1.93	CSDC2	ENSG00000172346
ENST00000306149	hsa-miR-4492 MIMAT0019027 Homo sapiens miR-4492	2485	2477	-15.4	-3.74	CSDC2	ENSG00000172346
ENST00000306149	hsa-miR-4492 MIMAT0019027 Homo sapiens miR-4492	2157	2149	-19.39	-5.73	CSDC2	ENSG00000172346
ENST00000320580	hsa-miR-4492 MIMAT0019027 Homo sapiens miR-4492	3199	3191	-25.7	-8.97	PACS1	ENSG00000175115
ENST00000320580	hsa-miR-4492 MIMAT0019027 Homo sapiens miR-4492	4339	4331	-21.5	-13.66	PACS1	ENSG00000175115
ENST00000320580	hsa-miR-4492 MIMAT0019027 Homo sapiens miR-4492	4159	4151	-20.2	-6.86	PACS1	ENSG00000175115
ENST00000320580	hsa-miR-4492 MIMAT0019027 Homo sapiens miR-4492	4300	4292	-26.8	-8.7	PACS1	ENSG00000175115
ENST00000320580	hsa-miR-4492 MIMAT0019027 Homo sapiens miR-4492	3154	3147	-20.6	-7.74	PACS1	ENSG00000175115
ENST00000320580	hsa-miR-4492 MIMAT0019027 Homo sapiens miR-4492	3667	3659	-20.5	-4.25	PACS1	ENSG00000175115
ENST00000320580	hsa-miR-4492 MIMAT0019027 Homo sapiens miR-4492	3241	3233	-17.5	-6.89	PACS1	ENSG00000175115
ENST00000320580	hsa-miR-4492 MIMAT0019027 Homo sapiens miR-4492	4469	4461	-21.9	-5.67	PACS1	ENSG00000175115
ENST00000320580	hsa-miR-4492 MIMAT0019027 Homo sapiens miR-4492	3295	3287	-18.15	-14.25	PACS1	ENSG00000175115
ENST00000320580	hsa-miR-4492 MIMAT0019027 Homo sapiens miR-4492	4295	4287	-24.9	-6.83	PACS1	ENSG00000175115
ENST00000320580	hsa-miR-4492 MIMAT0019027 Homo sapiens miR-4492	3305	3297	-16.61	-13.88	PACS1	ENSG00000175115
ENST00000320580	hsa-miR-4492 MIMAT0019027 Homo sapiens miR-4492	4322	4314	-20.35	-14.74	PACS1	ENSG00000175115
ENST00000320580	hsa-miR-4492 MIMAT0019027 Homo sapiens miR-4492	3349	3341	-17	-12.26	PACS1	ENSG00000175115
ENST00000320580	hsa-miR-4492 MIMAT0019027 Homo sapiens miR-4492	4452	4445	-19.4	-8.65	PACS1	ENSG00000175115
ENST00000320580	hsa-miR-4492 MIMAT0019027 Homo sapiens miR-4492	3126	3118	-19.7	-6.45	PACS1	ENSG00000175115
ENST00000320580	hsa-miR-4492 MIMAT0019027 Homo sapiens miR-4492	3969	3961	-22.1	-7.23	PACS1	ENSG00000175115
ENST00000320580	hsa-miR-4492 MIMAT0019027 Homo sapiens miR-4492	4148	4140	-20.7	-12.5	PACS1	ENSG00000175115
ENST00000320580	hsa-miR-4492 MIMAT0019027 Homo sapiens miR-4492	3408	3400	-17.5	-6.23	PACS1	ENSG00000175115
ENST00000320580	hsa-miR-4492 MIMAT0019027 Homo sapiens miR-4492	4239	4231	-15.4	-3.42	PACS1	ENSG00000175115
ENST00000320580	hsa-miR-4492 MIMAT0019027 Homo sapiens miR-4492	4317	4309	-22	-14.74	PACS1	ENSG00000175115
ENST00000320580	hsa-miR-4492 MIMAT0019027 Homo sapiens miR-4492	3290	3283	-18.62	-16.7	PACS1	ENSG00000175115
ENST00000320580	hsa-miR-4492 MIMAT0019027 Homo sapiens miR-4492	4173	4165	-17.25	-7.67	PACS1	ENSG00000175115
ENST00000320580	hsa-miR-4492 MIMAT0019027 Homo sapiens miR-4492	3517	3509	-19.4	-9.64	PACS1	ENSG00000175115
ENST00000356189	hsa-miR-4492 MIMAT0019027 Homo sapiens miR-4492	3020	3012	-26.7	-17.72	ACBD7	ENSG00000176244
ENST00000356189	hsa-miR-4492 MIMAT0019027 Homo sapiens miR-4492	2080	2072	-16.66	-0.48	ACBD7	ENSG00000176244
ENST00000356189	hsa-miR-4492 MIMAT0019027 Homo sapiens miR-4492	1356	1348	-15.7	-9.56	ACBD7	ENSG00000176244
ENST00000356189	hsa-miR-4492 MIMAT0019027 Homo sapiens miR-4492	1929	1922	-18.4	-11.23	ACBD7	ENSG00000176244
ENST00000356189	hsa-miR-4492 MIMAT0019027 Homo sapiens miR-4492	3068	3060	-17.2	-5.2	ACBD7	ENSG00000176244
ENST00000356189	hsa-miR-4492 MIMAT0019027 Homo sapiens miR-4492	2300	2293	-18.1	-1.28	ACBD7	ENSG00000176244
ENST00000356189	hsa-miR-4492 MIMAT0019027 Homo sapiens miR-4492	2133	2126	-18	-6.6	ACBD7	ENSG00000176244
ENST00000612703	hsa-miR-4492 MIMAT0019027 Homo sapiens miR-4492	2132	2126	-22.5	-9.42	HPCAL4	ENSG00000116983
ENST00000612703	hsa-miR-4492 MIMAT0019027 Homo sapiens miR-4492	4381	4373	-18.65	-9.37	HPCAL4	ENSG00000116983
ENST00000612703	hsa-miR-4492 MIMAT0019027 Homo sapiens miR-4492	3408	3400	-20.41	-10.26	HPCAL4	ENSG00000116983
ENST00000612703	hsa-miR-4492 MIMAT0019027 Homo sapiens miR-4492	2706	2698	-17.91	-12.06	HPCAL4	ENSG00000116983
ENST00000612703	hsa-miR-4492 MIMAT0019027 Homo sapiens miR-4492	2163	2155	-20.98	-7.28	HPCAL4	ENSG00000116983
ENST00000612703	hsa-miR-4492 MIMAT0019027 Homo sapiens miR-4492	1020	1013	-20.3	-9.87	HPCAL4	ENSG00000116983
ENST00000612703	hsa-miR-4492 MIMAT0019027 Homo sapiens miR-4492	672	664	-21.3	-12.25	HPCAL4	ENSG00000116983
ENST00000612703	hsa-miR-4492 MIMAT0019027 Homo sapiens miR-4492	2568	2561	-18.71	-10.23	HPCAL4	ENSG00000116983
ENST00000612703	hsa-miR-4492 MIMAT0019027 Homo sapiens miR-4492	1026	1018	-21.3	-13.3	HPCAL4	ENSG00000116983
ENST00000612703	hsa-miR-4492 MIMAT0019027 Homo sapiens miR-4492	3235	3227	-15.5	-5.75	HPCAL4	ENSG00000116983
ENST00000612703	hsa-miR-4492 MIMAT0019027 Homo sapiens miR-4492	3254	3248	-16.95	-6.6	HPCAL4	ENSG00000116983
ENST00000612703	hsa-miR-4492 MIMAT0019027 Homo sapiens miR-4492	650	643	-19	-2.13	HPCAL4	ENSG00000116983
ENST00000612703	hsa-miR-4492 MIMAT0019027 Homo sapiens miR-4492	685	677	-16	-10.52	HPCAL4	ENSG00000116983
ENST00000612703	hsa-miR-4492 MIMAT0019027 Homo sapiens miR-4492	679	671	-15.1	-5.98	HPCAL4	ENSG00000116983
ENST00000222374	hsa-miR-4492 MIMAT0019027 Homo sapiens miR-4492	1788	1782	-19.1	-3.04	CADM4	ENSG00000105767
ENST00000222374	hsa-miR-4492 MIMAT0019027 Homo sapiens miR-4492	1794	1786	-17.41	-7.15	CADM4	ENSG00000105767
ENST00000293230	hsa-miR-4492 MIMAT0019027 Homo sapiens miR-4492	1396	1388	-29.7	-6.52	CYGB	ENSG00000161544
ENST00000293230	hsa-miR-4492 MIMAT0019027 Homo sapiens miR-4492	948	940	-22.45	-3.04	CYGB	ENSG00000161544
ENST00000293230	hsa-miR-4492 MIMAT0019027 Homo sapiens miR-4492	1849	1841	-16.2	-10.56	CYGB	ENSG00000161544
ENST00000293230	hsa-miR-4492 MIMAT0019027 Homo sapiens miR-4492	1412	1405	-17.99	-4.75	CYGB	ENSG00000161544
ENST00000293230	hsa-miR-4492 MIMAT0019027 Homo sapiens miR-4492	1068	1061	-19.91	-0.67	CYGB	ENSG00000161544
ENST00000293230	hsa-miR-4492 MIMAT0019027 Homo sapiens miR-4492	1699	1691	-17.1	-1.69	CYGB	ENSG00000161544
ENST00000316851	hsa-miR-4492 MIMAT0019027 Homo sapiens miR-4492	5023	5015	-19.1	-5.17	NCAM1	ENSG00000149294
ENST00000316851	hsa-miR-4492 MIMAT0019027 Homo sapiens miR-4492	5597	5589	-15.2	-7.4	NCAM1	ENSG00000149294
ENST00000316851	hsa-miR-4492 MIMAT0019027 Homo sapiens miR-4492	5111	5105	-15.7	-4.65	NCAM1	ENSG00000149294
ENST00000316851	hsa-miR-4492 MIMAT0019027 Homo sapiens miR-4492	4264	4257	-18.52	-3.2	NCAM1	ENSG00000149294
ENST00000316851	hsa-miR-4492 MIMAT0019027 Homo sapiens miR-4492	5667	5659	-15.67	-10.9	NCAM1	ENSG00000149294
ENST00000372684	hsa-miR-4492 MIMAT0019027 Homo sapiens miR-4492	5911	5903	-25.5	-6.19	RIMS3	ENSG00000117016
ENST00000372684	hsa-miR-4492 MIMAT0019027 Homo sapiens miR-4492	1558	1550	-18.6	-4.81	RIMS3	ENSG00000117016
ENST00000372684	hsa-miR-4492 MIMAT0019027 Homo sapiens miR-4492	6449	6443	-19.8	-3.54	RIMS3	ENSG00000117016
ENST00000372684	hsa-miR-4492 MIMAT0019027 Homo sapiens miR-4492	3060	3052	-20.31	-0.1	RIMS3	ENSG00000117016
ENST00000372684	hsa-miR-4492 MIMAT0019027 Homo sapiens miR-4492	3479	3471	-19.6	-4.62	RIMS3	ENSG00000117016
ENST00000372684	hsa-miR-4492 MIMAT0019027 Homo sapiens miR-4492	3193	3185	-22	-11.8	RIMS3	ENSG00000117016
ENST00000372684	hsa-miR-4492 MIMAT0019027 Homo sapiens miR-4492	3357	3349	-17.2	-6.43	RIMS3	ENSG00000117016
ENST00000372684	hsa-miR-4492 MIMAT0019027 Homo sapiens miR-4492	2874	2866	-16.8	-1.52	RIMS3	ENSG00000117016
ENST00000372684	hsa-miR-4492 MIMAT0019027 Homo sapiens miR-4492	3480	3472	-17.9	-4.06	RIMS3	ENSG00000117016
ENST00000372684	hsa-miR-4492 MIMAT0019027 Homo sapiens miR-4492	3729	3721	-16.9	-7.08	RIMS3	ENSG00000117016
ENST00000372684	hsa-miR-4492 MIMAT0019027 Homo sapiens miR-4492	2942	2936	-16.87	-3.47	RIMS3	ENSG00000117016
ENST00000372684	hsa-miR-4492 MIMAT0019027 Homo sapiens miR-4492	1563	1555	-17.7	-1.37	RIMS3	ENSG00000117016
ENST00000372684	hsa-miR-4492 MIMAT0019027 Homo sapiens miR-4492	4371	4363	-16.71	-5.55	RIMS3	ENSG00000117016
ENST00000372684	hsa-miR-4492 MIMAT0019027 Homo sapiens miR-4492	5127	5120	-19.4	-6.67	RIMS3	ENSG00000117016
ENST00000372684	hsa-miR-4492 MIMAT0019027 Homo sapiens miR-4492	2616	2609	-15.71	-7.4	RIMS3	ENSG00000117016
ENST00000372684	hsa-miR-4492 MIMAT0019027 Homo sapiens miR-4492	4944	4937	-15.66	-7.63	RIMS3	ENSG00000117016
ENST00000372684	hsa-miR-4492 MIMAT0019027 Homo sapiens miR-4492	4885	4878	-15.2	-6.45	RIMS3	ENSG00000117016
ENST00000372684	hsa-miR-4492 MIMAT0019027 Homo sapiens miR-4492	5162	5154	-16.1	-12.03	RIMS3	ENSG00000117016
ENST00000533601	hsa-miR-4492 MIMAT0019027 Homo sapiens miR-4492	1426	1418	-18.95	-12.56	RAB15	ENSG00000139998
ENST00000533601	hsa-miR-4492 MIMAT0019027 Homo sapiens miR-4492	1427	1419	-18.9	-13.41	RAB15	ENSG00000139998
ENST00000533601	hsa-miR-4492 MIMAT0019027 Homo sapiens miR-4492	3296	3288	-17.02	-1.84	RAB15	ENSG00000139998
ENST00000533601	hsa-miR-4492 MIMAT0019027 Homo sapiens miR-4492	1157	1151	-17.9	-5.79	RAB15	ENSG00000139998
ENST00000533601	hsa-miR-4492 MIMAT0019027 Homo sapiens miR-4492	1163	1155	-17	-7.12	RAB15	ENSG00000139998
ENST00000533601	hsa-miR-4492 MIMAT0019027 Homo sapiens miR-4492	2961	2954	-20.6	-9.27	RAB15	ENSG00000139998
ENST00000533601	hsa-miR-4492 MIMAT0019027 Homo sapiens miR-4492	2109	2101	-16.5	-0.6	RAB15	ENSG00000139998
ENST00000533601	hsa-miR-4492 MIMAT0019027 Homo sapiens miR-4492	3087	3079	-20.7	-5.5	RAB15	ENSG00000139998
ENST00000533601	hsa-miR-4492 MIMAT0019027 Homo sapiens miR-4492	1596	1588	-15.49	-7.12	RAB15	ENSG00000139998
ENST00000533601	hsa-miR-4492 MIMAT0019027 Homo sapiens miR-4492	1170	1162	-22.6	-16.77	RAB15	ENSG00000139998
ENST00000533601	hsa-miR-4492 MIMAT0019027 Homo sapiens miR-4492	1212	1204	-18.9	-11.23	RAB15	ENSG00000139998
ENST00000533601	hsa-miR-4492 MIMAT0019027 Homo sapiens miR-4492	3369	3362	-17.09	-9.62	RAB15	ENSG00000139998
ENST00000262138	hsa-miR-4492 MIMAT0019027 Homo sapiens miR-4492	3380	3372	-20.5	-5.37	CACNG4	ENSG00000075461
ENST00000262138	hsa-miR-4492 MIMAT0019027 Homo sapiens miR-4492	2825	2817	-22	-5.85	CACNG4	ENSG00000075461
ENST00000262138	hsa-miR-4492 MIMAT0019027 Homo sapiens miR-4492	1220	1213	-20.45	-16.06	CACNG4	ENSG00000075461
ENST00000262138	hsa-miR-4492 MIMAT0019027 Homo sapiens miR-4492	2701	2693	-19.4	-9.59	CACNG4	ENSG00000075461
ENST00000262138	hsa-miR-4492 MIMAT0019027 Homo sapiens miR-4492	3224	3216	-21.45	-8.35	CACNG4	ENSG00000075461
ENST00000262138	hsa-miR-4492 MIMAT0019027 Homo sapiens miR-4492	3483	3475	-17.3	-12.99	CACNG4	ENSG00000075461
ENST00000262138	hsa-miR-4492 MIMAT0019027 Homo sapiens miR-4492	3056	3048	-20.7	-8.76	CACNG4	ENSG00000075461
ENST00000262138	hsa-miR-4492 MIMAT0019027 Homo sapiens miR-4492	2999	2992	-20.4	-5.91	CACNG4	ENSG00000075461
ENST00000262138	hsa-miR-4492 MIMAT0019027 Homo sapiens miR-4492	3476	3468	-16.5	-10.25	CACNG4	ENSG00000075461
ENST00000262138	hsa-miR-4492 MIMAT0019027 Homo sapiens miR-4492	3464	3456	-16.4	-12.05	CACNG4	ENSG00000075461
ENST00000262138	hsa-miR-4492 MIMAT0019027 Homo sapiens miR-4492	3469	3461	-15.29	-12.24	CACNG4	ENSG00000075461
ENST00000262138	hsa-miR-4492 MIMAT0019027 Homo sapiens miR-4492	1304	1298	-15.9	-4.52	CACNG4	ENSG00000075461
ENST00000555567	hsa-miR-4492 MIMAT0019027 Homo sapiens miR-4492	1624	1616	-23.8	-8.12	PGF	ENSG00000119630
ENST00000555567	hsa-miR-4492 MIMAT0019027 Homo sapiens miR-4492	1508	1500	-21.4	-9.17	PGF	ENSG00000119630
ENST00000555567	hsa-miR-4492 MIMAT0019027 Homo sapiens miR-4492	877	869	-18.15	-6.17	PGF	ENSG00000119630
ENST00000555567	hsa-miR-4492 MIMAT0019027 Homo sapiens miR-4492	1580	1572	-18.05	-3.97	PGF	ENSG00000119630
ENST00000555567	hsa-miR-4492 MIMAT0019027 Homo sapiens miR-4492	1245	1239	-16.9	-4.61	PGF	ENSG00000119630
ENST00000249501	hsa-miR-4492 MIMAT0019027 Homo sapiens miR-4492	1350	1342	-21.8	-5.76	HOXD10	ENSG00000128710
ENST00000354422	hsa-miR-4492 MIMAT0019027 Homo sapiens miR-4492	2327	2319	-17.9	-8.82	FAM78B	ENSG00000188859
ENST00000354422	hsa-miR-4492 MIMAT0019027 Homo sapiens miR-4492	1914	1906	-21.4	-8.72	FAM78B	ENSG00000188859
ENST00000354422	hsa-miR-4492 MIMAT0019027 Homo sapiens miR-4492	1661	1654	-15.7	-5.01	FAM78B	ENSG00000188859
ENST00000491895	hsa-miR-4492 MIMAT0019027 Homo sapiens miR-4492	2467	2460	-16.8	-12.49	GCH1	ENSG00000131979
ENST00000317151	hsa-miR-4492 MIMAT0019027 Homo sapiens miR-4492	3893	3885	-27.7	-12.54	SLC4A3	ENSG00000114923
ENST00000318881	hsa-miR-4492 MIMAT0019027 Homo sapiens miR-4492	3876	3868	-20.9	-2.33	SYT9	ENSG00000170743
ENST00000318881	hsa-miR-4492 MIMAT0019027 Homo sapiens miR-4492	3714	3706	-15.3	-1.07	SYT9	ENSG00000170743
ENST00000318881	hsa-miR-4492 MIMAT0019027 Homo sapiens miR-4492	2751	2745	-18.1	-6.4	SYT9	ENSG00000170743
ENST00000318881	hsa-miR-4492 MIMAT0019027 Homo sapiens miR-4492	2497	2491	-16.1	-7.25	SYT9	ENSG00000170743
ENST00000318881	hsa-miR-4492 MIMAT0019027 Homo sapiens miR-4492	3255	3247	-17.4	-7.07	SYT9	ENSG00000170743
ENST00000318881	hsa-miR-4492 MIMAT0019027 Homo sapiens miR-4492	3924	3916	-17.35	-10.61	SYT9	ENSG00000170743
ENST00000334133	hsa-miR-4492 MIMAT0019027 Homo sapiens miR-4492	2275	2267	-23.4	-2.99	RFTN1	ENSG00000131378
ENST00000334133	hsa-miR-4492 MIMAT0019027 Homo sapiens miR-4492	2151	2143	-16.6	-3.26	RFTN1	ENSG00000131378
ENST00000465784	hsa-miR-4492 MIMAT0019027 Homo sapiens miR-4492	2981	2973	-27.2	-13.16	TBC1D2	ENSG00000095383
ENST00000477717	hsa-miR-4492 MIMAT0019027 Homo sapiens miR-4492	2397	2389	-18.1	-17.81	ST6GALNAC5	ENSG00000117069
ENST00000616125	hsa-miR-4492 MIMAT0019027 Homo sapiens miR-4492	2173	2165	-25.9	-16.93	SAMD11	ENSG00000187634
ENST00000616125	hsa-miR-4492 MIMAT0019027 Homo sapiens miR-4492	2178	2170	-22.4	-16.51	SAMD11	ENSG00000187634
ENST00000616125	hsa-miR-4492 MIMAT0019027 Homo sapiens miR-4492	2168	2160	-25.71	-19.5	SAMD11	ENSG00000187634
ENST00000616125	hsa-miR-4492 MIMAT0019027 Homo sapiens miR-4492	2163	2156	-21.7	-8.71	SAMD11	ENSG00000187634
ENST00000616125	hsa-miR-4492 MIMAT0019027 Homo sapiens miR-4492	1872	1864	-16	-2.36	SAMD11	ENSG00000187634
ENST00000064724	hsa-miR-4492 MIMAT0019027 Homo sapiens miR-4492	915	907	-18.3	-7.05	CLDN11	ENSG00000013297
ENST00000064724	hsa-miR-4492 MIMAT0019027 Homo sapiens miR-4492	1377	1369	-18.8	-9.78	CLDN11	ENSG00000013297
ENST00000354670	hsa-miR-4492 MIMAT0019027 Homo sapiens miR-4492	1335	1328	-22.7	-10.28	BMF	ENSG00000104081
ENST00000354670	hsa-miR-4492 MIMAT0019027 Homo sapiens miR-4492	3950	3942	-21.3	-1.42	BMF	ENSG00000104081
ENST00000354670	hsa-miR-4492 MIMAT0019027 Homo sapiens miR-4492	4342	4335	-21.4	-12.57	BMF	ENSG00000104081
ENST00000354670	hsa-miR-4492 MIMAT0019027 Homo sapiens miR-4492	4338	4330	-24.1	-12.41	BMF	ENSG00000104081
ENST00000354670	hsa-miR-4492 MIMAT0019027 Homo sapiens miR-4492	3042	3034	-17.2	-4.59	BMF	ENSG00000104081
ENST00000354670	hsa-miR-4492 MIMAT0019027 Homo sapiens miR-4492	3008	3000	-19.61	-3.33	BMF	ENSG00000104081
ENST00000354670	hsa-miR-4492 MIMAT0019027 Homo sapiens miR-4492	3928	3920	-25.56	-8.42	BMF	ENSG00000104081
ENST00000354670	hsa-miR-4492 MIMAT0019027 Homo sapiens miR-4492	3003	2995	-19.91	-7.23	BMF	ENSG00000104081
ENST00000354670	hsa-miR-4492 MIMAT0019027 Homo sapiens miR-4492	4412	4404	-18.2	-3.46	BMF	ENSG00000104081
ENST00000354670	hsa-miR-4492 MIMAT0019027 Homo sapiens miR-4492	4350	4342	-20.21	-8.76	BMF	ENSG00000104081
ENST00000354670	hsa-miR-4492 MIMAT0019027 Homo sapiens miR-4492	3897	3889	-19.92	-7.85	BMF	ENSG00000104081
ENST00000354670	hsa-miR-4492 MIMAT0019027 Homo sapiens miR-4492	3923	3917	-18.49	-1	BMF	ENSG00000104081
ENST00000354670	hsa-miR-4492 MIMAT0019027 Homo sapiens miR-4492	3037	3029	-18.7	-6.54	BMF	ENSG00000104081
ENST00000354670	hsa-miR-4492 MIMAT0019027 Homo sapiens miR-4492	3688	3680	-19.9	-2.14	BMF	ENSG00000104081
ENST00000354670	hsa-miR-4492 MIMAT0019027 Homo sapiens miR-4492	1404	1397	-15.9	-1.46	BMF	ENSG00000104081
ENST00000354670	hsa-miR-4492 MIMAT0019027 Homo sapiens miR-4492	3828	3820	-17.1	-3.56	BMF	ENSG00000104081
ENST00000354670	hsa-miR-4492 MIMAT0019027 Homo sapiens miR-4492	1842	1834	-15.9	-11.22	BMF	ENSG00000104081
ENST00000234256	hsa-miR-4492 MIMAT0019027 Homo sapiens miR-4492	3761	3753	-23.5	-7.6	SLC1A4	ENSG00000115902
ENST00000234256	hsa-miR-4492 MIMAT0019027 Homo sapiens miR-4492	3482	3474	-18.6	-9.19	SLC1A4	ENSG00000115902
ENST00000234256	hsa-miR-4492 MIMAT0019027 Homo sapiens miR-4492	3488	3480	-22.25	-12.78	SLC1A4	ENSG00000115902
ENST00000234256	hsa-miR-4492 MIMAT0019027 Homo sapiens miR-4492	2019	2011	-21.8	-4.59	SLC1A4	ENSG00000115902
ENST00000234256	hsa-miR-4492 MIMAT0019027 Homo sapiens miR-4492	1891	1883	-16.1	-5.33	SLC1A4	ENSG00000115902
ENST00000234256	hsa-miR-4492 MIMAT0019027 Homo sapiens miR-4492	2625	2617	-23.9	-11.26	SLC1A4	ENSG00000115902
ENST00000234256	hsa-miR-4492 MIMAT0019027 Homo sapiens miR-4492	1972	1964	-18.3	-10.51	SLC1A4	ENSG00000115902
ENST00000234256	hsa-miR-4492 MIMAT0019027 Homo sapiens miR-4492	1904	1896	-18.81	-10.91	SLC1A4	ENSG00000115902
ENST00000234256	hsa-miR-4492 MIMAT0019027 Homo sapiens miR-4492	3744	3736	-17.8	-7.65	SLC1A4	ENSG00000115902
ENST00000368097	hsa-miR-4492 MIMAT0019027 Homo sapiens miR-4492	1404	1396	-24	-4.99	TAGLN2	ENSG00000158710
ENST00000368097	hsa-miR-4492 MIMAT0019027 Homo sapiens miR-4492	938	930	-21.5	-13.43	TAGLN2	ENSG00000158710
ENST00000368097	hsa-miR-4492 MIMAT0019027 Homo sapiens miR-4492	932	924	-16.4	-5.76	TAGLN2	ENSG00000158710
ENST00000368097	hsa-miR-4492 MIMAT0019027 Homo sapiens miR-4492	926	918	-15.62	-7.47	TAGLN2	ENSG00000158710
ENST00000389385	hsa-miR-4492 MIMAT0019027 Homo sapiens miR-4492	2505	2497	-22.9	-10.98	RPH3A	ENSG00000089169
ENST00000389385	hsa-miR-4492 MIMAT0019027 Homo sapiens miR-4492	4399	4391	-20.4	-8.6	RPH3A	ENSG00000089169
ENST00000389385	hsa-miR-4492 MIMAT0019027 Homo sapiens miR-4492	2699	2693	-20.31	-4.45	RPH3A	ENSG00000089169
ENST00000389385	hsa-miR-4492 MIMAT0019027 Homo sapiens miR-4492	4345	4337	-16.4	-6.82	RPH3A	ENSG00000089169
ENST00000389385	hsa-miR-4492 MIMAT0019027 Homo sapiens miR-4492	4497	4489	-18.11	-14.94	RPH3A	ENSG00000089169
ENST00000389385	hsa-miR-4492 MIMAT0019027 Homo sapiens miR-4492	4541	4533	-18.3	-9.95	RPH3A	ENSG00000089169
ENST00000389385	hsa-miR-4492 MIMAT0019027 Homo sapiens miR-4492	3639	3631	-18.4	-3.8	RPH3A	ENSG00000089169
ENST00000389385	hsa-miR-4492 MIMAT0019027 Homo sapiens miR-4492	3652	3645	-18.5	-11.24	RPH3A	ENSG00000089169
ENST00000389385	hsa-miR-4492 MIMAT0019027 Homo sapiens miR-4492	4340	4332	-20.2	-10.97	RPH3A	ENSG00000089169
ENST00000389385	hsa-miR-4492 MIMAT0019027 Homo sapiens miR-4492	3384	3377	-17.4	-13.45	RPH3A	ENSG00000089169
ENST00000389385	hsa-miR-4492 MIMAT0019027 Homo sapiens miR-4492	2537	2529	-19.8	-7.74	RPH3A	ENSG00000089169
ENST00000271636	hsa-miR-4492 MIMAT0019027 Homo sapiens miR-4492	3801	3793	-21.4	-11.95	CGN	ENSG00000143375
ENST00000271636	hsa-miR-4492 MIMAT0019027 Homo sapiens miR-4492	3825	3817	-21.3	-7.19	CGN	ENSG00000143375
ENST00000271636	hsa-miR-4492 MIMAT0019027 Homo sapiens miR-4492	3830	3822	-18.5	-3	CGN	ENSG00000143375
ENST00000271636	hsa-miR-4492 MIMAT0019027 Homo sapiens miR-4492	4883	4875	-16.6	-5.03	CGN	ENSG00000143375
ENST00000271636	hsa-miR-4492 MIMAT0019027 Homo sapiens miR-4492	4448	4440	-17.1	-7.74	CGN	ENSG00000143375
ENST00000242592	hsa-miR-4492 MIMAT0019027 Homo sapiens miR-4492	1364	1356	-22.29	-5.42	ACADS	ENSG00000122971
ENST00000242592	hsa-miR-4492 MIMAT0019027 Homo sapiens miR-4492	1638	1630	-21.65	-2.47	ACADS	ENSG00000122971
ENST00000242592	hsa-miR-4492 MIMAT0019027 Homo sapiens miR-4492	1437	1429	-17.4	-5.04	ACADS	ENSG00000122971
ENST00000242592	hsa-miR-4492 MIMAT0019027 Homo sapiens miR-4492	1304	1296	-19.86	-7.53	ACADS	ENSG00000122971
ENST00000252999	hsa-miR-4492 MIMAT0019027 Homo sapiens miR-4492	11176	11168	-20.43	-9.09	LAMA5	ENSG00000130702
ENST00000299957	hsa-miR-4492 MIMAT0019027 Homo sapiens miR-4492	2193	2185	-18.7	-7.54	CASC4	ENSG00000166734
ENST00000397560	hsa-miR-4492 MIMAT0019027 Homo sapiens miR-4492	5982	5974	-24.7	-16.15	KDM7A	ENSG00000006459
ENST00000397560	hsa-miR-4492 MIMAT0019027 Homo sapiens miR-4492	7122	7114	-18.7	-4.14	KDM7A	ENSG00000006459
ENST00000397560	hsa-miR-4492 MIMAT0019027 Homo sapiens miR-4492	4621	4613	-16.5	-5.27	KDM7A	ENSG00000006459
ENST00000397560	hsa-miR-4492 MIMAT0019027 Homo sapiens miR-4492	7785	7777	-16.3	-4.47	KDM7A	ENSG00000006459
ENST00000397560	hsa-miR-4492 MIMAT0019027 Homo sapiens miR-4492	7285	7279	-15.24	-6.05	KDM7A	ENSG00000006459
ENST00000398838	hsa-miR-4492 MIMAT0019027 Homo sapiens miR-4492	608	601	-23.1	-10.12	YPEL3	ENSG00000090238
ENST00000398838	hsa-miR-4492 MIMAT0019027 Homo sapiens miR-4492	865	857	-17.46	-7.8	YPEL3	ENSG00000090238
ENST00000360202	hsa-miR-4492 MIMAT0019027 Homo sapiens miR-4492	2494	2486	-17.9	-9.82	KIRREL2	ENSG00000126259
ENST00000617768	hsa-miR-4492 MIMAT0019027 Homo sapiens miR-4492	795	787	-24.1	-5.96	CHAC1	ENSG00000128965
ENST00000617768	hsa-miR-4492 MIMAT0019027 Homo sapiens miR-4492	1280	1273	-25	-5.67	CHAC1	ENSG00000128965
ENST00000617768	hsa-miR-4492 MIMAT0019027 Homo sapiens miR-4492	926	918	-18.5	-4.35	CHAC1	ENSG00000128965
ENST00000617768	hsa-miR-4492 MIMAT0019027 Homo sapiens miR-4492	1168	1160	-20.9	-15.39	CHAC1	ENSG00000128965
ENST00000617768	hsa-miR-4492 MIMAT0019027 Homo sapiens miR-4492	1173	1165	-20.4	-15.43	CHAC1	ENSG00000128965
ENST00000617768	hsa-miR-4492 MIMAT0019027 Homo sapiens miR-4492	1276	1268	-19	-7.1	CHAC1	ENSG00000128965
ENST00000617768	hsa-miR-4492 MIMAT0019027 Homo sapiens miR-4492	1116	1108	-17.53	-12.37	CHAC1	ENSG00000128965
ENST00000617768	hsa-miR-4492 MIMAT0019027 Homo sapiens miR-4492	938	931	-17	-1.17	CHAC1	ENSG00000128965
ENST00000629816	hsa-miR-4492 MIMAT0019027 Homo sapiens miR-4492	1859	1851	-17.2	-9.52	ANGPT2	ENSG00000091879
ENST00000629816	hsa-miR-4492 MIMAT0019027 Homo sapiens miR-4492	1812	1804	-16.2	-9.52	ANGPT2	ENSG00000091879
ENST00000375614	hsa-miR-4492 MIMAT0019027 Homo sapiens miR-4492	1991	1985	-19.6	-9.82	LAYN	ENSG00000204381
ENST00000375614	hsa-miR-4492 MIMAT0019027 Homo sapiens miR-4492	1690	1682	-17.6	-5.99	LAYN	ENSG00000204381
ENST00000375614	hsa-miR-4492 MIMAT0019027 Homo sapiens miR-4492	1685	1677	-15.5	-7.35	LAYN	ENSG00000204381
ENST00000375614	hsa-miR-4492 MIMAT0019027 Homo sapiens miR-4492	1660	1653	-15.3	-2.19	LAYN	ENSG00000204381
ENST00000375614	hsa-miR-4492 MIMAT0019027 Homo sapiens miR-4492	1648	1640	-17.8	-7.8	LAYN	ENSG00000204381
ENST00000392870	hsa-miR-4492 MIMAT0019027 Homo sapiens miR-4492	2327	2319	-26.1	-10.83	GRK5	ENSG00000198873
ENST00000392870	hsa-miR-4492 MIMAT0019027 Homo sapiens miR-4492	3249	3241	-15.11	-0.041	GRK5	ENSG00000198873
ENST00000392870	hsa-miR-4492 MIMAT0019027 Homo sapiens miR-4492	4663	4657	-21.11	-5.91	GRK5	ENSG00000198873
ENST00000392870	hsa-miR-4492 MIMAT0019027 Homo sapiens miR-4492	3477	3469	-19.6	-5.02	GRK5	ENSG00000198873
ENST00000392870	hsa-miR-4492 MIMAT0019027 Homo sapiens miR-4492	2857	2849	-20.6	-5.08	GRK5	ENSG00000198873
ENST00000392870	hsa-miR-4492 MIMAT0019027 Homo sapiens miR-4492	4383	4375	-19.8	-9.31	GRK5	ENSG00000198873
ENST00000392870	hsa-miR-4492 MIMAT0019027 Homo sapiens miR-4492	3908	3900	-17.11	-1.4	GRK5	ENSG00000198873
ENST00000392870	hsa-miR-4492 MIMAT0019027 Homo sapiens miR-4492	6433	6426	-20.01	-11.85	GRK5	ENSG00000198873
ENST00000392870	hsa-miR-4492 MIMAT0019027 Homo sapiens miR-4492	5927	5919	-18.9	-3.52	GRK5	ENSG00000198873
ENST00000392870	hsa-miR-4492 MIMAT0019027 Homo sapiens miR-4492	3470	3464	-18.85	-3.69	GRK5	ENSG00000198873
ENST00000392870	hsa-miR-4492 MIMAT0019027 Homo sapiens miR-4492	3566	3558	-15.5	-1.68	GRK5	ENSG00000198873
ENST00000392870	hsa-miR-4492 MIMAT0019027 Homo sapiens miR-4492	2899	2891	-15.8	-2.94	GRK5	ENSG00000198873
ENST00000392870	hsa-miR-4492 MIMAT0019027 Homo sapiens miR-4492	3449	3442	-22.2	-7.88	GRK5	ENSG00000198873
ENST00000392870	hsa-miR-4492 MIMAT0019027 Homo sapiens miR-4492	4961	4953	-18.6	-4.91	GRK5	ENSG00000198873
ENST00000392870	hsa-miR-4492 MIMAT0019027 Homo sapiens miR-4492	2202	2194	-17.3	-2.48	GRK5	ENSG00000198873
ENST00000392870	hsa-miR-4492 MIMAT0019027 Homo sapiens miR-4492	3766	3758	-18.2	-3.59	GRK5	ENSG00000198873
ENST00000392870	hsa-miR-4492 MIMAT0019027 Homo sapiens miR-4492	2165	2157	-16.8	-5.61	GRK5	ENSG00000198873
ENST00000392870	hsa-miR-4492 MIMAT0019027 Homo sapiens miR-4492	2144	2136	-15.5	-3.33	GRK5	ENSG00000198873
ENST00000392870	hsa-miR-4492 MIMAT0019027 Homo sapiens miR-4492	4534	4527	-20.3	-11.5	GRK5	ENSG00000198873
ENST00000392870	hsa-miR-4492 MIMAT0019027 Homo sapiens miR-4492	4687	4679	-20.82	-10.13	GRK5	ENSG00000198873
ENST00000392870	hsa-miR-4492 MIMAT0019027 Homo sapiens miR-4492	4788	4780	-17.1	-8.65	GRK5	ENSG00000198873
ENST00000392870	hsa-miR-4492 MIMAT0019027 Homo sapiens miR-4492	2160	2153	-20	-11.96	GRK5	ENSG00000198873
ENST00000392870	hsa-miR-4492 MIMAT0019027 Homo sapiens miR-4492	6319	6311	-17.69	-11.64	GRK5	ENSG00000198873
ENST00000392870	hsa-miR-4492 MIMAT0019027 Homo sapiens miR-4492	3680	3672	-18	-3.38	GRK5	ENSG00000198873
ENST00000392870	hsa-miR-4492 MIMAT0019027 Homo sapiens miR-4492	4981	4973	-16.8	-4.36	GRK5	ENSG00000198873
ENST00000392870	hsa-miR-4492 MIMAT0019027 Homo sapiens miR-4492	4250	4243	-19.6	-7.62	GRK5	ENSG00000198873
ENST00000392870	hsa-miR-4492 MIMAT0019027 Homo sapiens miR-4492	4069	4062	-15.79	-6.25	GRK5	ENSG00000198873
ENST00000392870	hsa-miR-4492 MIMAT0019027 Homo sapiens miR-4492	3610	3602	-17.96	-11.31	GRK5	ENSG00000198873
ENST00000392870	hsa-miR-4492 MIMAT0019027 Homo sapiens miR-4492	2813	2805	-19.1	-8.09	GRK5	ENSG00000198873
ENST00000392870	hsa-miR-4492 MIMAT0019027 Homo sapiens miR-4492	4268	4260	-16.7	-13.95	GRK5	ENSG00000198873
ENST00000609360	hsa-miR-4492 MIMAT0019027 Homo sapiens miR-4492	2351	2343	-17.95	-1.48	APBB1	ENSG00000166313
ENST00000609360	hsa-miR-4492 MIMAT0019027 Homo sapiens miR-4492	2486	2479	-21.4	-13.19	APBB1	ENSG00000166313
ENST00000378980	hsa-miR-4492 MIMAT0019027 Homo sapiens miR-4492	1823	1815	-24.7	-1.98	CNTFR	ENSG00000122756
ENST00000378980	hsa-miR-4492 MIMAT0019027 Homo sapiens miR-4492	1571	1563	-26.39	-8.66	CNTFR	ENSG00000122756
ENST00000378980	hsa-miR-4492 MIMAT0019027 Homo sapiens miR-4492	1410	1402	-18.11	-10	CNTFR	ENSG00000122756
ENST00000378980	hsa-miR-4492 MIMAT0019027 Homo sapiens miR-4492	1754	1746	-20.1	-13.29	CNTFR	ENSG00000122756
ENST00000378980	hsa-miR-4492 MIMAT0019027 Homo sapiens miR-4492	1405	1397	-16.78	-4.99	CNTFR	ENSG00000122756
ENST00000378980	hsa-miR-4492 MIMAT0019027 Homo sapiens miR-4492	1841	1833	-15.77	-7.1	CNTFR	ENSG00000122756
ENST00000420428	hsa-miR-4492 MIMAT0019027 Homo sapiens miR-4492	2016	2009	-22.6	-2.94	CELF4	ENSG00000101489
ENST00000304842	hsa-miR-4492 MIMAT0019027 Homo sapiens miR-4492	1644	1636	-16	-7.87	TPST1	ENSG00000169902
ENST00000367391	hsa-miR-4492 MIMAT0019027 Homo sapiens miR-4492	1277	1269	-19.7	-12.37	LHX9	ENSG00000143355
ENST00000435224	hsa-miR-4492 MIMAT0019027 Homo sapiens miR-4492	4545	4537	-18.7	-2.42	ABTB2	ENSG00000166016
ENST00000435224	hsa-miR-4492 MIMAT0019027 Homo sapiens miR-4492	3839	3831	-19.4	-12.46	ABTB2	ENSG00000166016
ENST00000435224	hsa-miR-4492 MIMAT0019027 Homo sapiens miR-4492	3840	3832	-17.4	-10.88	ABTB2	ENSG00000166016
ENST00000435224	hsa-miR-4492 MIMAT0019027 Homo sapiens miR-4492	3949	3941	-16.5	-5.25	ABTB2	ENSG00000166016
ENST00000435224	hsa-miR-4492 MIMAT0019027 Homo sapiens miR-4492	3957	3949	-17	-4.72	ABTB2	ENSG00000166016
ENST00000616178	hsa-miR-4492 MIMAT0019027 Homo sapiens miR-4492	4047	4040	-15.8	-6.81	CYFIP2	ENSG00000055163
ENST00000232424	hsa-miR-4492 MIMAT0019027 Homo sapiens miR-4492	1090	1082	-19.66	-1.78	HES1	ENSG00000114315
ENST00000444522	hsa-miR-4492 MIMAT0019027 Homo sapiens miR-4492	1085	1077	-19.9	-3.32	ZFAND2B	ENSG00000158552
ENST00000260403	hsa-miR-4492 MIMAT0019027 Homo sapiens miR-4492	2192	2184	-24.4	-3.25	TMEM62	ENSG00000137842
ENST00000260403	hsa-miR-4492 MIMAT0019027 Homo sapiens miR-4492	2588	2580	-18.7	-8.89	TMEM62	ENSG00000137842
ENST00000260403	hsa-miR-4492 MIMAT0019027 Homo sapiens miR-4492	2212	2204	-20.7	-5	TMEM62	ENSG00000137842
ENST00000260403	hsa-miR-4492 MIMAT0019027 Homo sapiens miR-4492	2619	2611	-16.6	-2.3	TMEM62	ENSG00000137842
ENST00000326080	hsa-miR-4492 MIMAT0019027 Homo sapiens miR-4492	2826	2818	-27.8	-12.26	FAXDC2	ENSG00000170271
ENST00000326080	hsa-miR-4492 MIMAT0019027 Homo sapiens miR-4492	1162	1154	-18.3	-2	FAXDC2	ENSG00000170271
ENST00000326080	hsa-miR-4492 MIMAT0019027 Homo sapiens miR-4492	2183	2175	-16.8	-1.29	FAXDC2	ENSG00000170271
ENST00000373033	hsa-miR-4492 MIMAT0019027 Homo sapiens miR-4492	1947	1941	-23.2	-2.54	TFEB	ENSG00000112561
ENST00000373033	hsa-miR-4492 MIMAT0019027 Homo sapiens miR-4492	2125	2117	-22.1	-6.13	TFEB	ENSG00000112561
ENST00000373033	hsa-miR-4492 MIMAT0019027 Homo sapiens miR-4492	1829	1821	-19.71	-11.31	TFEB	ENSG00000112561
ENST00000373033	hsa-miR-4492 MIMAT0019027 Homo sapiens miR-4492	1912	1906	-17.03	-1.06	TFEB	ENSG00000112561
ENST00000339375	hsa-miR-4492 MIMAT0019027 Homo sapiens miR-4492	2605	2598	-25	-6.62	TMEM130	ENSG00000166448
ENST00000339375	hsa-miR-4492 MIMAT0019027 Homo sapiens miR-4492	1790	1782	-19.71	-6.06	TMEM130	ENSG00000166448
ENST00000339375	hsa-miR-4492 MIMAT0019027 Homo sapiens miR-4492	2384	2376	-21.56	-4.69	TMEM130	ENSG00000166448
ENST00000339375	hsa-miR-4492 MIMAT0019027 Homo sapiens miR-4492	2141	2133	-21.3	-6.29	TMEM130	ENSG00000166448
ENST00000339375	hsa-miR-4492 MIMAT0019027 Homo sapiens miR-4492	2520	2512	-20.9	-5.8	TMEM130	ENSG00000166448
ENST00000339375	hsa-miR-4492 MIMAT0019027 Homo sapiens miR-4492	2774	2767	-20.9	-8.48	TMEM130	ENSG00000166448
ENST00000339375	hsa-miR-4492 MIMAT0019027 Homo sapiens miR-4492	2142	2134	-20.4	-5.41	TMEM130	ENSG00000166448
ENST00000339375	hsa-miR-4492 MIMAT0019027 Homo sapiens miR-4492	1468	1460	-17.51	-8.61	TMEM130	ENSG00000166448
ENST00000339375	hsa-miR-4492 MIMAT0019027 Homo sapiens miR-4492	2912	2904	-16.6	-7.78	TMEM130	ENSG00000166448
ENST00000339375	hsa-miR-4492 MIMAT0019027 Homo sapiens miR-4492	1636	1628	-15.9	-10.65	TMEM130	ENSG00000166448
ENST00000286234	hsa-miR-4492 MIMAT0019027 Homo sapiens miR-4492	1681	1674	-19.3	-10.71	DEPTOR	ENSG00000155792
ENST00000286234	hsa-miR-4492 MIMAT0019027 Homo sapiens miR-4492	1376	1368	-23.6	-2.99	DEPTOR	ENSG00000155792
ENST00000296318	hsa-miR-4492 MIMAT0019027 Homo sapiens miR-4492	8067	8060	-22.23	-12.66	IL17RD	ENSG00000144730
ENST00000296318	hsa-miR-4492 MIMAT0019027 Homo sapiens miR-4492	3558	3552	-20.72	-3.39	IL17RD	ENSG00000144730
ENST00000296318	hsa-miR-4492 MIMAT0019027 Homo sapiens miR-4492	8147	8139	-20.6	-8.06	IL17RD	ENSG00000144730
ENST00000296318	hsa-miR-4492 MIMAT0019027 Homo sapiens miR-4492	6122	6114	-17.9	-3.58	IL17RD	ENSG00000144730
ENST00000296318	hsa-miR-4492 MIMAT0019027 Homo sapiens miR-4492	8013	8005	-17.76	-0.55	IL17RD	ENSG00000144730
ENST00000296318	hsa-miR-4492 MIMAT0019027 Homo sapiens miR-4492	7253	7245	-20.4	-11.54	IL17RD	ENSG00000144730
ENST00000296318	hsa-miR-4492 MIMAT0019027 Homo sapiens miR-4492	4980	4972	-20.4	-10.45	IL17RD	ENSG00000144730
ENST00000296318	hsa-miR-4492 MIMAT0019027 Homo sapiens miR-4492	5097	5089	-20.3	-9.23	IL17RD	ENSG00000144730
ENST00000296318	hsa-miR-4492 MIMAT0019027 Homo sapiens miR-4492	7435	7428	-16.75	-9.52	IL17RD	ENSG00000144730
ENST00000296318	hsa-miR-4492 MIMAT0019027 Homo sapiens miR-4492	2446	2438	-15.9	-10.64	IL17RD	ENSG00000144730
ENST00000296318	hsa-miR-4492 MIMAT0019027 Homo sapiens miR-4492	3138	3130	-17.05	-7.99	IL17RD	ENSG00000144730
ENST00000296318	hsa-miR-4492 MIMAT0019027 Homo sapiens miR-4492	2349	2341	-17.94	-6.2	IL17RD	ENSG00000144730
ENST00000296318	hsa-miR-4492 MIMAT0019027 Homo sapiens miR-4492	4975	4967	-16.9	-8.84	IL17RD	ENSG00000144730
ENST00000399365	hsa-miR-4492 MIMAT0019027 Homo sapiens miR-4492	3854	3846	-16.4	-3.31	STARD13	ENSG00000133121
ENST00000426395	hsa-miR-4492 MIMAT0019027 Homo sapiens miR-4492	1481	1473	-16.16	-5.31	FCGRT	ENSG00000104870
ENST00000369642	hsa-miR-4492 MIMAT0019027 Homo sapiens miR-4492	1152	1144	-22.26	-2.41	RHOC	ENSG00000155366
ENST00000369642	hsa-miR-4492 MIMAT0019027 Homo sapiens miR-4492	1125	1117	-19.5	-1.95	RHOC	ENSG00000155366
ENST00000369642	hsa-miR-4492 MIMAT0019027 Homo sapiens miR-4492	1021	1013	-16.3	-12.03	RHOC	ENSG00000155366
ENST00000231368	hsa-miR-4492 MIMAT0019027 Homo sapiens miR-4492	8003	7995	-20.9	-7.02	LNPEP	ENSG00000113441
ENST00000231368	hsa-miR-4492 MIMAT0019027 Homo sapiens miR-4492	6267	6259	-21.46	-8.89	LNPEP	ENSG00000113441
ENST00000231368	hsa-miR-4492 MIMAT0019027 Homo sapiens miR-4492	3954	3946	-16.9	-6.48	LNPEP	ENSG00000113441
ENST00000231368	hsa-miR-4492 MIMAT0019027 Homo sapiens miR-4492	6481	6474	-20.6	-4.21	LNPEP	ENSG00000113441
ENST00000231368	hsa-miR-4492 MIMAT0019027 Homo sapiens miR-4492	9658	9650	-21.3	-7.42	LNPEP	ENSG00000113441
ENST00000231368	hsa-miR-4492 MIMAT0019027 Homo sapiens miR-4492	8666	8658	-21.5	-7.72	LNPEP	ENSG00000113441
ENST00000230990	hsa-miR-4492 MIMAT0019027 Homo sapiens miR-4492	1979	1971	-17.5	-5.33	HBEGF	ENSG00000113070
ENST00000230990	hsa-miR-4492 MIMAT0019027 Homo sapiens miR-4492	1980	1972	-16.5	-4.15	HBEGF	ENSG00000113070
ENST00000264914	hsa-miR-4492 MIMAT0019027 Homo sapiens miR-4492	2452	2444	-22.9	-17.54	ARSB	ENSG00000113273
ENST00000264914	hsa-miR-4492 MIMAT0019027 Homo sapiens miR-4492	2457	2449	-19.8	-9.95	ARSB	ENSG00000113273
ENST00000264914	hsa-miR-4492 MIMAT0019027 Homo sapiens miR-4492	3866	3858	-20.54	-12.65	ARSB	ENSG00000113273
ENST00000264914	hsa-miR-4492 MIMAT0019027 Homo sapiens miR-4492	3236	3228	-18.5	-7.97	ARSB	ENSG00000113273
ENST00000264914	hsa-miR-4492 MIMAT0019027 Homo sapiens miR-4492	3192	3184	-17.6	-11.2	ARSB	ENSG00000113273
ENST00000264914	hsa-miR-4492 MIMAT0019027 Homo sapiens miR-4492	2848	2842	-15.4	-3.01	ARSB	ENSG00000113273
ENST00000264914	hsa-miR-4492 MIMAT0019027 Homo sapiens miR-4492	2305	2297	-16.15	-10.58	ARSB	ENSG00000113273
ENST00000280098	hsa-miR-4492 MIMAT0019027 Homo sapiens miR-4492	5017	5010	-16.7	-9.12	SPOPL	ENSG00000144228
ENST00000393106	hsa-miR-4492 MIMAT0019027 Homo sapiens miR-4492	2584	2576	-21.51	-2.38	STEAP3	ENSG00000115107
ENST00000393106	hsa-miR-4492 MIMAT0019027 Homo sapiens miR-4492	1657	1649	-22.1	-8.14	STEAP3	ENSG00000115107
ENST00000393106	hsa-miR-4492 MIMAT0019027 Homo sapiens miR-4492	3070	3062	-22.4	-13.55	STEAP3	ENSG00000115107
ENST00000393106	hsa-miR-4492 MIMAT0019027 Homo sapiens miR-4492	2005	1997	-20.91	-13.56	STEAP3	ENSG00000115107
ENST00000393106	hsa-miR-4492 MIMAT0019027 Homo sapiens miR-4492	2897	2889	-20.4	-11.48	STEAP3	ENSG00000115107
ENST00000393106	hsa-miR-4492 MIMAT0019027 Homo sapiens miR-4492	2904	2896	-20	-11.46	STEAP3	ENSG00000115107
ENST00000393106	hsa-miR-4492 MIMAT0019027 Homo sapiens miR-4492	2000	1992	-19.25	-4.1	STEAP3	ENSG00000115107
ENST00000393106	hsa-miR-4492 MIMAT0019027 Homo sapiens miR-4492	2010	2002	-15.91	-4.5	STEAP3	ENSG00000115107
ENST00000393106	hsa-miR-4492 MIMAT0019027 Homo sapiens miR-4492	2516	2510	-16.73	-9.53	STEAP3	ENSG00000115107
ENST00000393106	hsa-miR-4492 MIMAT0019027 Homo sapiens miR-4492	3521	3513	-16.7	-7.61	STEAP3	ENSG00000115107
ENST00000307428	hsa-miR-4492 MIMAT0019027 Homo sapiens miR-4492	3348	3340	-17.42	-11.2	PARM1	ENSG00000169116
ENST00000307428	hsa-miR-4492 MIMAT0019027 Homo sapiens miR-4492	1886	1878	-24.8	-11.18	PARM1	ENSG00000169116
ENST00000307428	hsa-miR-4492 MIMAT0019027 Homo sapiens miR-4492	4365	4357	-18.6	-8.43	PARM1	ENSG00000169116
ENST00000259470	hsa-miR-4492 MIMAT0019027 Homo sapiens miR-4492	1911	1903	-29.1	-22.11	CTSV	ENSG00000136943
ENST00000259470	hsa-miR-4492 MIMAT0019027 Homo sapiens miR-4492	1574	1566	-15.7	-10.27	CTSV	ENSG00000136943
ENST00000259470	hsa-miR-4492 MIMAT0019027 Homo sapiens miR-4492	3793	3785	-16	-6.29	CTSV	ENSG00000136943
ENST00000369096	hsa-miR-4492 MIMAT0019027 Homo sapiens miR-4492	3817	3809	-18.86	-6.68	PRDM1	ENSG00000057657
ENST00000369096	hsa-miR-4492 MIMAT0019027 Homo sapiens miR-4492	3537	3529	-19.8	-15.73	PRDM1	ENSG00000057657
ENST00000369096	hsa-miR-4492 MIMAT0019027 Homo sapiens miR-4492	4157	4149	-15.56	-8.93	PRDM1	ENSG00000057657
ENST00000369096	hsa-miR-4492 MIMAT0019027 Homo sapiens miR-4492	2787	2779	-20.04	-10.8	PRDM1	ENSG00000057657
ENST00000369096	hsa-miR-4492 MIMAT0019027 Homo sapiens miR-4492	3454	3446	-15.8	-11.46	PRDM1	ENSG00000057657
ENST00000378024	hsa-miR-4492 MIMAT0019027 Homo sapiens miR-4492	18133	18126	-24.8	-14.87	AHNAK	ENSG00000124942
ENST00000378024	hsa-miR-4492 MIMAT0019027 Homo sapiens miR-4492	18500	18492	-22.9	-3.52	AHNAK	ENSG00000124942
ENST00000611977	hsa-miR-4492 MIMAT0019027 Homo sapiens miR-4492	5049	5041	-21.5	-4.16	DGKK	ENSG00000274588
ENST00000611977	hsa-miR-4492 MIMAT0019027 Homo sapiens miR-4492	7440	7433	-18.95	-9.52	DGKK	ENSG00000274588
ENST00000611977	hsa-miR-4492 MIMAT0019027 Homo sapiens miR-4492	5289	5281	-15.9	-5.91	DGKK	ENSG00000274588
ENST00000611977	hsa-miR-4492 MIMAT0019027 Homo sapiens miR-4492	5803	5796	-15.5	-9.1	DGKK	ENSG00000274588
ENST00000222139	hsa-miR-4492 MIMAT0019027 Homo sapiens miR-4492	1765	1757	-17.7	-11.05	EPOR	ENSG00000187266
ENST00000256637	hsa-miR-4492 MIMAT0019027 Homo sapiens miR-4492	5125	5117	-23.6	-15.78	SORT1	ENSG00000134243
ENST00000256637	hsa-miR-4492 MIMAT0019027 Homo sapiens miR-4492	6634	6628	-21.3	-16.04	SORT1	ENSG00000134243
ENST00000256637	hsa-miR-4492 MIMAT0019027 Homo sapiens miR-4492	3010	3002	-18.6	-1.29	SORT1	ENSG00000134243
ENST00000256637	hsa-miR-4492 MIMAT0019027 Homo sapiens miR-4492	6156	6149	-21.1	-9.36	SORT1	ENSG00000134243
ENST00000256637	hsa-miR-4492 MIMAT0019027 Homo sapiens miR-4492	6537	6529	-15.95	-6.25	SORT1	ENSG00000134243
ENST00000256637	hsa-miR-4492 MIMAT0019027 Homo sapiens miR-4492	2632	2624	-22.9	-11.17	SORT1	ENSG00000134243
ENST00000256637	hsa-miR-4492 MIMAT0019027 Homo sapiens miR-4492	5939	5931	-18.9	-11.32	SORT1	ENSG00000134243
ENST00000256637	hsa-miR-4492 MIMAT0019027 Homo sapiens miR-4492	6495	6487	-19.8	-13.42	SORT1	ENSG00000134243
ENST00000256637	hsa-miR-4492 MIMAT0019027 Homo sapiens miR-4492	3403	3395	-19	-4.72	SORT1	ENSG00000134243
ENST00000256637	hsa-miR-4492 MIMAT0019027 Homo sapiens miR-4492	6200	6192	-20.8	-7.91	SORT1	ENSG00000134243
ENST00000256637	hsa-miR-4492 MIMAT0019027 Homo sapiens miR-4492	5685	5678	-18.2	-6.91	SORT1	ENSG00000134243
ENST00000256637	hsa-miR-4492 MIMAT0019027 Homo sapiens miR-4492	6206	6198	-17.8	-5.64	SORT1	ENSG00000134243
ENST00000256637	hsa-miR-4492 MIMAT0019027 Homo sapiens miR-4492	4367	4359	-15.3	-11.12	SORT1	ENSG00000134243
ENST00000256637	hsa-miR-4492 MIMAT0019027 Homo sapiens miR-4492	3067	3060	-16.2	-12.68	SORT1	ENSG00000134243
ENST00000256637	hsa-miR-4492 MIMAT0019027 Homo sapiens miR-4492	2549	2541	-16.7	-0.43	SORT1	ENSG00000134243
ENST00000256637	hsa-miR-4492 MIMAT0019027 Homo sapiens miR-4492	6677	6669	-15.51	-2.13	SORT1	ENSG00000134243
ENST00000256637	hsa-miR-4492 MIMAT0019027 Homo sapiens miR-4492	5429	5421	-15.7	-6.8	SORT1	ENSG00000134243
ENST00000256637	hsa-miR-4492 MIMAT0019027 Homo sapiens miR-4492	5053	5046	-16.4	-0.74	SORT1	ENSG00000134243
ENST00000257860	hsa-miR-4492 MIMAT0019027 Homo sapiens miR-4492	1610	1602	-19	-8.13	PRPH	ENSG00000135406
ENST00000257860	hsa-miR-4492 MIMAT0019027 Homo sapiens miR-4492	1645	1637	-19.5	-7.69	PRPH	ENSG00000135406
ENST00000257860	hsa-miR-4492 MIMAT0019027 Homo sapiens miR-4492	1620	1612	-20	-7.76	PRPH	ENSG00000135406
ENST00000257860	hsa-miR-4492 MIMAT0019027 Homo sapiens miR-4492	1504	1496	-16.2	-4.18	PRPH	ENSG00000135406
ENST00000257860	hsa-miR-4492 MIMAT0019027 Homo sapiens miR-4492	1498	1490	-15.4	-4.23	PRPH	ENSG00000135406
ENST00000295500	hsa-miR-4492 MIMAT0019027 Homo sapiens miR-4492	3475	3467	-22.8	-8.8	GPR155	ENSG00000163328
ENST00000295500	hsa-miR-4492 MIMAT0019027 Homo sapiens miR-4492	3560	3553	-20.9	-6.31	GPR155	ENSG00000163328
ENST00000543095	hsa-miR-4492 MIMAT0019027 Homo sapiens miR-4492	6808	6801	-24.21	-13.6	HEATR5A	ENSG00000129493
ENST00000543095	hsa-miR-4492 MIMAT0019027 Homo sapiens miR-4492	6742	6734	-18.9	-2.76	HEATR5A	ENSG00000129493
ENST00000543095	hsa-miR-4492 MIMAT0019027 Homo sapiens miR-4492	6974	6967	-20.6	-4.3	HEATR5A	ENSG00000129493
ENST00000543095	hsa-miR-4492 MIMAT0019027 Homo sapiens miR-4492	6889	6881	-18.66	-5.55	HEATR5A	ENSG00000129493
ENST00000498508	hsa-miR-4492 MIMAT0019027 Homo sapiens miR-4492	5626	5618	-19	-10.29	PROX1	ENSG00000117707
ENST00000498508	hsa-miR-4492 MIMAT0019027 Homo sapiens miR-4492	4709	4701	-19.91	-13.85	PROX1	ENSG00000117707
ENST00000498508	hsa-miR-4492 MIMAT0019027 Homo sapiens miR-4492	3521	3514	-15.79	-9.64	PROX1	ENSG00000117707
ENST00000498508	hsa-miR-4492 MIMAT0019027 Homo sapiens miR-4492	7596	7588	-17	-9.47	PROX1	ENSG00000117707
ENST00000538259	hsa-miR-4492 MIMAT0019027 Homo sapiens miR-4492	622	614	-21.4	-7	CRIP2	ENSG00000182809
ENST00000538259	hsa-miR-4492 MIMAT0019027 Homo sapiens miR-4492	668	660	-22.9	-8.15	CRIP2	ENSG00000182809
ENST00000538259	hsa-miR-4492 MIMAT0019027 Homo sapiens miR-4492	676	668	-25.8	-11.43	CRIP2	ENSG00000182809
ENST00000538259	hsa-miR-4492 MIMAT0019027 Homo sapiens miR-4492	835	827	-20.7	-15.87	CRIP2	ENSG00000182809
ENST00000538259	hsa-miR-4492 MIMAT0019027 Homo sapiens miR-4492	741	733	-19.42	-3.07	CRIP2	ENSG00000182809
ENST00000538259	hsa-miR-4492 MIMAT0019027 Homo sapiens miR-4492	841	833	-18.25	-13.2	CRIP2	ENSG00000182809
ENST00000407327	hsa-miR-4492 MIMAT0019027 Homo sapiens miR-4492	3235	3228	-25.9	-19.53	SLC44A2	ENSG00000129353
ENST00000407327	hsa-miR-4492 MIMAT0019027 Homo sapiens miR-4492	2251	2243	-20.3	-11.25	SLC44A2	ENSG00000129353
ENST00000407327	hsa-miR-4492 MIMAT0019027 Homo sapiens miR-4492	2158	2150	-17.4	-8.43	SLC44A2	ENSG00000129353
ENST00000407327	hsa-miR-4492 MIMAT0019027 Homo sapiens miR-4492	3240	3232	-21.4	-12.36	SLC44A2	ENSG00000129353
ENST00000407327	hsa-miR-4492 MIMAT0019027 Homo sapiens miR-4492	2212	2204	-22.1	-7.6	SLC44A2	ENSG00000129353
ENST00000407327	hsa-miR-4492 MIMAT0019027 Homo sapiens miR-4492	3026	3018	-17.4	-0.58	SLC44A2	ENSG00000129353
ENST00000229708	hsa-miR-4492 MIMAT0019027 Homo sapiens miR-4492	3070	3062	-17.59	-8.56	ULBP1	ENSG00000111981
ENST00000374580	hsa-miR-4492 MIMAT0019027 Homo sapiens miR-4492	9255	9247	-23.4	-8.71	BMPR2	ENSG00000204217
ENST00000374580	hsa-miR-4492 MIMAT0019027 Homo sapiens miR-4492	9343	9336	-22.85	-12.99	BMPR2	ENSG00000204217
ENST00000374580	hsa-miR-4492 MIMAT0019027 Homo sapiens miR-4492	7646	7638	-22.8	-8.93	BMPR2	ENSG00000204217
ENST00000374580	hsa-miR-4492 MIMAT0019027 Homo sapiens miR-4492	9122	9114	-21.56	-5.9	BMPR2	ENSG00000204217
ENST00000374580	hsa-miR-4492 MIMAT0019027 Homo sapiens miR-4492	5503	5495	-17.1	-3.91	BMPR2	ENSG00000204217
ENST00000374580	hsa-miR-4492 MIMAT0019027 Homo sapiens miR-4492	7560	7553	-19.01	-5.18	BMPR2	ENSG00000204217
ENST00000374580	hsa-miR-4492 MIMAT0019027 Homo sapiens miR-4492	6274	6268	-15.51	-11.24	BMPR2	ENSG00000204217
ENST00000531738	hsa-miR-4492 MIMAT0019027 Homo sapiens miR-4492	4764	4756	-21.5	-11.97	CDON	ENSG00000064309
ENST00000531738	hsa-miR-4492 MIMAT0019027 Homo sapiens miR-4492	5357	5349	-17.32	-12.11	CDON	ENSG00000064309
ENST00000531738	hsa-miR-4492 MIMAT0019027 Homo sapiens miR-4492	4319	4311	-16.3	-1.72	CDON	ENSG00000064309
ENST00000549260	hsa-miR-4492 MIMAT0019027 Homo sapiens miR-4492	4661	4653	-18.8	-11.22	CHST11	ENSG00000171310
ENST00000549260	hsa-miR-4492 MIMAT0019027 Homo sapiens miR-4492	4668	4660	-22.2	-11.6	CHST11	ENSG00000171310
ENST00000549260	hsa-miR-4492 MIMAT0019027 Homo sapiens miR-4492	2720	2712	-16.34	-10.3	CHST11	ENSG00000171310
ENST00000549260	hsa-miR-4492 MIMAT0019027 Homo sapiens miR-4492	2341	2334	-18.1	-7.38	CHST11	ENSG00000171310
ENST00000549260	hsa-miR-4492 MIMAT0019027 Homo sapiens miR-4492	4808	4800	-19.3	-4.29	CHST11	ENSG00000171310
ENST00000549260	hsa-miR-4492 MIMAT0019027 Homo sapiens miR-4492	5141	5134	-17.2	-0.98	CHST11	ENSG00000171310
ENST00000549260	hsa-miR-4492 MIMAT0019027 Homo sapiens miR-4492	5137	5129	-18	-2.76	CHST11	ENSG00000171310
ENST00000549260	hsa-miR-4492 MIMAT0019027 Homo sapiens miR-4492	5237	5229	-15.6	-10.97	CHST11	ENSG00000171310
ENST00000549260	hsa-miR-4492 MIMAT0019027 Homo sapiens miR-4492	4818	4810	-16	-2.56	CHST11	ENSG00000171310
ENST00000268251	hsa-miR-4492 MIMAT0019027 Homo sapiens miR-4492	2029	2022	-20.3	-2.54	ABAT	ENSG00000183044
ENST00000268251	hsa-miR-4492 MIMAT0019027 Homo sapiens miR-4492	1940	1932	-15.9	-4.07	ABAT	ENSG00000183044
ENST00000268251	hsa-miR-4492 MIMAT0019027 Homo sapiens miR-4492	2078	2070	-17.1	-5.98	ABAT	ENSG00000183044
ENST00000268251	hsa-miR-4492 MIMAT0019027 Homo sapiens miR-4492	3339	3331	-20.6	-12.1	ABAT	ENSG00000183044
ENST00000268251	hsa-miR-4492 MIMAT0019027 Homo sapiens miR-4492	2584	2576	-16	-4.11	ABAT	ENSG00000183044
ENST00000268251	hsa-miR-4492 MIMAT0019027 Homo sapiens miR-4492	3452	3444	-17	-9.43	ABAT	ENSG00000183044
ENST00000268251	hsa-miR-4492 MIMAT0019027 Homo sapiens miR-4492	3503	3495	-15.61	-6.48	ABAT	ENSG00000183044
ENST00000268251	hsa-miR-4492 MIMAT0019027 Homo sapiens miR-4492	2116	2108	-16.2	-12.04	ABAT	ENSG00000183044
ENST00000295822	hsa-miR-4492 MIMAT0019027 Homo sapiens miR-4492	1672	1664	-23.9	-7.12	EIF5A2	ENSG00000163577
ENST00000295822	hsa-miR-4492 MIMAT0019027 Homo sapiens miR-4492	1809	1801	-20.6	-10.3	EIF5A2	ENSG00000163577
ENST00000360409	hsa-miR-4492 MIMAT0019027 Homo sapiens miR-4492	5359	5351	-25.45	-15.03	NRP2	ENSG00000118257
ENST00000360409	hsa-miR-4492 MIMAT0019027 Homo sapiens miR-4492	6250	6242	-15.1	-5.01	NRP2	ENSG00000118257
ENST00000360409	hsa-miR-4492 MIMAT0019027 Homo sapiens miR-4492	5966	5959	-19.1	-15.67	NRP2	ENSG00000118257
ENST00000360409	hsa-miR-4492 MIMAT0019027 Homo sapiens miR-4492	4191	4184	-16.9	-9.85	NRP2	ENSG00000118257
ENST00000431837	hsa-miR-4492 MIMAT0019027 Homo sapiens miR-4492	3310	3302	-23.2	-8.75	AC093012.1	ENSG00000198001
ENST00000431837	hsa-miR-4492 MIMAT0019027 Homo sapiens miR-4492	3092	3084	-20.8	-4.69	AC093012.1	ENSG00000198001
ENST00000431837	hsa-miR-4492 MIMAT0019027 Homo sapiens miR-4492	2636	2629	-20.9	-3.18	AC093012.1	ENSG00000198001
ENST00000431837	hsa-miR-4492 MIMAT0019027 Homo sapiens miR-4492	3192	3184	-17.9	-0.64	AC093012.1	ENSG00000198001
ENST00000431837	hsa-miR-4492 MIMAT0019027 Homo sapiens miR-4492	1654	1646	-18.97	-5.24	AC093012.1	ENSG00000198001
ENST00000431837	hsa-miR-4492 MIMAT0019027 Homo sapiens miR-4492	2551	2543	-18.86	-4.36	AC093012.1	ENSG00000198001
ENST00000431837	hsa-miR-4492 MIMAT0019027 Homo sapiens miR-4492	3260	3252	-15.3	-9.18	AC093012.1	ENSG00000198001
ENST00000431837	hsa-miR-4492 MIMAT0019027 Homo sapiens miR-4492	2416	2408	-15.96	-3.97	AC093012.1	ENSG00000198001
ENST00000431837	hsa-miR-4492 MIMAT0019027 Homo sapiens miR-4492	3442	3434	-15.95	-7.14	AC093012.1	ENSG00000198001
ENST00000431837	hsa-miR-4492 MIMAT0019027 Homo sapiens miR-4492	4051	4043	-16.4	-13.3	AC093012.1	ENSG00000198001
ENST00000368911	hsa-miR-4492 MIMAT0019027 Homo sapiens miR-4492	1875	1867	-27.6	-14.07	CDK19	ENSG00000155111
ENST00000368911	hsa-miR-4492 MIMAT0019027 Homo sapiens miR-4492	1870	1863	-22.8	-5.85	CDK19	ENSG00000155111
ENST00000368911	hsa-miR-4492 MIMAT0019027 Homo sapiens miR-4492	3327	3320	-19.8	-12.81	CDK19	ENSG00000155111
ENST00000368911	hsa-miR-4492 MIMAT0019027 Homo sapiens miR-4492	1850	1843	-16	-2.4	CDK19	ENSG00000155111
ENST00000368911	hsa-miR-4492 MIMAT0019027 Homo sapiens miR-4492	2111	2103	-16.21	-8.29	CDK19	ENSG00000155111
ENST00000368911	hsa-miR-4492 MIMAT0019027 Homo sapiens miR-4492	2562	2554	-15.1	-8.68	CDK19	ENSG00000155111
ENST00000257209	hsa-miR-4492 MIMAT0019027 Homo sapiens miR-4492	4735	4729	-18.4	-6.95	FHOD3	ENSG00000134775
ENST00000357991	hsa-miR-4492 MIMAT0019027 Homo sapiens miR-4492	3833	3825	-16.9	-1.01	ADGRG2	ENSG00000173698
ENST00000357991	hsa-miR-4492 MIMAT0019027 Homo sapiens miR-4492	4248	4240	-20.5	-7.42	ADGRG2	ENSG00000173698
ENST00000357991	hsa-miR-4492 MIMAT0019027 Homo sapiens miR-4492	3738	3730	-15.9	-13.82	ADGRG2	ENSG00000173698
ENST00000645271	hsa-miR-4492 MIMAT0019027 Homo sapiens miR-4492	1200	1192	-19.9	-2.95	BX255925.3	ENSG00000284976
ENST00000645271	hsa-miR-4492 MIMAT0019027 Homo sapiens miR-4492	1171	1165	-20.9	-5.88	BX255925.3	ENSG00000284976
ENST00000645271	hsa-miR-4492 MIMAT0019027 Homo sapiens miR-4492	1429	1422	-22.59	-9.54	BX255925.3	ENSG00000284976
ENST00000645271	hsa-miR-4492 MIMAT0019027 Homo sapiens miR-4492	1904	1897	-16.97	-6.29	BX255925.3	ENSG00000284976
ENST00000340434	hsa-miR-4492 MIMAT0019027 Homo sapiens miR-4492	3411	3405	-22.5	-9.48	PTAR1	ENSG00000188647
ENST00000340434	hsa-miR-4492 MIMAT0019027 Homo sapiens miR-4492	3688	3680	-18.8	-10.07	PTAR1	ENSG00000188647
ENST00000340434	hsa-miR-4492 MIMAT0019027 Homo sapiens miR-4492	3416	3408	-18.4	-8.63	PTAR1	ENSG00000188647
ENST00000340434	hsa-miR-4492 MIMAT0019027 Homo sapiens miR-4492	5960	5952	-18.5	-2.98	PTAR1	ENSG00000188647
ENST00000340434	hsa-miR-4492 MIMAT0019027 Homo sapiens miR-4492	4846	4838	-15.2	-4.56	PTAR1	ENSG00000188647
ENST00000340434	hsa-miR-4492 MIMAT0019027 Homo sapiens miR-4492	5449	5441	-15.2	-7.27	PTAR1	ENSG00000188647
ENST00000340434	hsa-miR-4492 MIMAT0019027 Homo sapiens miR-4492	4462	4454	-15.6	-9.7	PTAR1	ENSG00000188647
ENST00000374259	hsa-miR-4492 MIMAT0019027 Homo sapiens miR-4492	3481	3475	-16.84	-10.61	FOXO4	ENSG00000184481
ENST00000374259	hsa-miR-4492 MIMAT0019027 Homo sapiens miR-4492	3271	3263	-18.2	-1.25	FOXO4	ENSG00000184481
ENST00000374259	hsa-miR-4492 MIMAT0019027 Homo sapiens miR-4492	2554	2546	-15.1	-4.51	FOXO4	ENSG00000184481
ENST00000374259	hsa-miR-4492 MIMAT0019027 Homo sapiens miR-4492	3469	3461	-20.4	-8.27	FOXO4	ENSG00000184481
ENST00000206262	hsa-miR-4492 MIMAT0019027 Homo sapiens miR-4492	5287	5280	-21	-12.3	RGS17	ENSG00000091844
ENST00000206262	hsa-miR-4492 MIMAT0019027 Homo sapiens miR-4492	6278	6270	-16.6	-1.81	RGS17	ENSG00000091844
ENST00000206262	hsa-miR-4492 MIMAT0019027 Homo sapiens miR-4492	4538	4530	-16.26	-3.23	RGS17	ENSG00000091844
ENST00000336126	hsa-miR-4492 MIMAT0019027 Homo sapiens miR-4492	5186	5178	-23.4	-5.17	PCGF5	ENSG00000180628
ENST00000336126	hsa-miR-4492 MIMAT0019027 Homo sapiens miR-4492	1146	1138	-17.6	-0.11	PCGF5	ENSG00000180628
ENST00000336126	hsa-miR-4492 MIMAT0019027 Homo sapiens miR-4492	5271	5264	-18.35	-9.84	PCGF5	ENSG00000180628
ENST00000336126	hsa-miR-4492 MIMAT0019027 Homo sapiens miR-4492	3165	3157	-20.3	-4.9	PCGF5	ENSG00000180628
ENST00000336126	hsa-miR-4492 MIMAT0019027 Homo sapiens miR-4492	5052	5044	-16.54	-0.28	PCGF5	ENSG00000180628
ENST00000357727	hsa-miR-4492 MIMAT0019027 Homo sapiens miR-4492	3544	3536	-24.6	-13.28	CREB5	ENSG00000146592
ENST00000357727	hsa-miR-4492 MIMAT0019027 Homo sapiens miR-4492	5285	5277	-17.4	-12.39	CREB5	ENSG00000146592
ENST00000357727	hsa-miR-4492 MIMAT0019027 Homo sapiens miR-4492	7055	7047	-18.41	-5.28	CREB5	ENSG00000146592
ENST00000357727	hsa-miR-4492 MIMAT0019027 Homo sapiens miR-4492	4991	4983	-20.2	-12.25	CREB5	ENSG00000146592
ENST00000357727	hsa-miR-4492 MIMAT0019027 Homo sapiens miR-4492	5441	5433	-19.1	-8.57	CREB5	ENSG00000146592
ENST00000357727	hsa-miR-4492 MIMAT0019027 Homo sapiens miR-4492	5511	5503	-15.8	-4.8	CREB5	ENSG00000146592
ENST00000454158	hsa-miR-4492 MIMAT0019027 Homo sapiens miR-4492	2105	2097	-22.1	-7.08	RELL1	ENSG00000181826
ENST00000454158	hsa-miR-4492 MIMAT0019027 Homo sapiens miR-4492	1170	1162	-16.6	-9.9	RELL1	ENSG00000181826
ENST00000454158	hsa-miR-4492 MIMAT0019027 Homo sapiens miR-4492	1186	1178	-18	-7.91	RELL1	ENSG00000181826
ENST00000224807	hsa-miR-4492 MIMAT0019027 Homo sapiens miR-4492	2733	2725	-25.8	-16.84	SFXN3	ENSG00000107819
ENST00000224807	hsa-miR-4492 MIMAT0019027 Homo sapiens miR-4492	2480	2472	-16.6	-0.13	SFXN3	ENSG00000107819
ENST00000233596	hsa-miR-4492 MIMAT0019027 Homo sapiens miR-4492	996	990	-19.26	-10.98	REEP6	ENSG00000115255
ENST00000233596	hsa-miR-4492 MIMAT0019027 Homo sapiens miR-4492	750	744	-18.4	-10.04	REEP6	ENSG00000115255
ENST00000233596	hsa-miR-4492 MIMAT0019027 Homo sapiens miR-4492	653	647	-18.16	-9.74	REEP6	ENSG00000115255
ENST00000233596	hsa-miR-4492 MIMAT0019027 Homo sapiens miR-4492	760	753	-18.1	-7.92	REEP6	ENSG00000115255
ENST00000233596	hsa-miR-4492 MIMAT0019027 Homo sapiens miR-4492	844	836	-21.3	-11.85	REEP6	ENSG00000115255
ENST00000233596	hsa-miR-4492 MIMAT0019027 Homo sapiens miR-4492	821	813	-21.1	-11.85	REEP6	ENSG00000115255
ENST00000233596	hsa-miR-4492 MIMAT0019027 Homo sapiens miR-4492	982	975	-19.9	-8.21	REEP6	ENSG00000115255
ENST00000233596	hsa-miR-4492 MIMAT0019027 Homo sapiens miR-4492	962	954	-20.6	-10.05	REEP6	ENSG00000115255
ENST00000233596	hsa-miR-4492 MIMAT0019027 Homo sapiens miR-4492	1042	1035	-20.26	-15.61	REEP6	ENSG00000115255
ENST00000233596	hsa-miR-4492 MIMAT0019027 Homo sapiens miR-4492	827	819	-19.3	-10.12	REEP6	ENSG00000115255
ENST00000233596	hsa-miR-4492 MIMAT0019027 Homo sapiens miR-4492	992	984	-15.8	-7.49	REEP6	ENSG00000115255
ENST00000233596	hsa-miR-4492 MIMAT0019027 Homo sapiens miR-4492	1094	1086	-15.4	-10.4	REEP6	ENSG00000115255
ENST00000306960	hsa-miR-4492 MIMAT0019027 Homo sapiens miR-4492	2498	2490	-25.2	-9.42	CHRM1	ENSG00000168539
ENST00000306960	hsa-miR-4492 MIMAT0019027 Homo sapiens miR-4492	1706	1698	-20.2	-1.8	CHRM1	ENSG00000168539
ENST00000306960	hsa-miR-4492 MIMAT0019027 Homo sapiens miR-4492	1701	1693	-19.46	-4.59	CHRM1	ENSG00000168539
ENST00000306960	hsa-miR-4492 MIMAT0019027 Homo sapiens miR-4492	2472	2465	-22.2	-12.35	CHRM1	ENSG00000168539
ENST00000306960	hsa-miR-4492 MIMAT0019027 Homo sapiens miR-4492	1688	1680	-22.4	-0.58	CHRM1	ENSG00000168539
ENST00000306960	hsa-miR-4492 MIMAT0019027 Homo sapiens miR-4492	2477	2469	-20.29	-10.38	CHRM1	ENSG00000168539
ENST00000306960	hsa-miR-4492 MIMAT0019027 Homo sapiens miR-4492	2528	2520	-16.7	-10.91	CHRM1	ENSG00000168539
ENST00000306960	hsa-miR-4492 MIMAT0019027 Homo sapiens miR-4492	2368	2360	-18.53	-7.35	CHRM1	ENSG00000168539
ENST00000306960	hsa-miR-4492 MIMAT0019027 Homo sapiens miR-4492	2574	2566	-21.2	-7.86	CHRM1	ENSG00000168539
ENST00000306960	hsa-miR-4492 MIMAT0019027 Homo sapiens miR-4492	2552	2544	-19.7	-13.75	CHRM1	ENSG00000168539
ENST00000306960	hsa-miR-4492 MIMAT0019027 Homo sapiens miR-4492	1642	1634	-15.5	-9.85	CHRM1	ENSG00000168539
ENST00000331536	hsa-miR-4492 MIMAT0019027 Homo sapiens miR-4492	2664	2657	-18.1	-5.23	CROT	ENSG00000005469
ENST00000311417	hsa-miR-4492 MIMAT0019027 Homo sapiens miR-4492	2396	2389	-23.19	-4.49	ZMAT3	ENSG00000172667
ENST00000311417	hsa-miR-4492 MIMAT0019027 Homo sapiens miR-4492	2177	2169	-21.46	-5.43	ZMAT3	ENSG00000172667
ENST00000311417	hsa-miR-4492 MIMAT0019027 Homo sapiens miR-4492	2311	2303	-20.9	-3.23	ZMAT3	ENSG00000172667
ENST00000311417	hsa-miR-4492 MIMAT0019027 Homo sapiens miR-4492	2069	2061	-17.4	-4.05	ZMAT3	ENSG00000172667
ENST00000311417	hsa-miR-4492 MIMAT0019027 Homo sapiens miR-4492	8552	8546	-15.2	-6.23	ZMAT3	ENSG00000172667
ENST00000246784	hsa-miR-4492 MIMAT0019027 Homo sapiens miR-4492	870	862	-15.2	-5.5	BCL2L12	ENSG00000126453
ENST00000353258	hsa-miR-4492 MIMAT0019027 Homo sapiens miR-4492	1217	1209	-23.1	-4.67	GDE1	ENSG00000006007
ENST00000353258	hsa-miR-4492 MIMAT0019027 Homo sapiens miR-4492	1218	1210	-19.6	-0.73	GDE1	ENSG00000006007
ENST00000353258	hsa-miR-4492 MIMAT0019027 Homo sapiens miR-4492	1385	1377	-20.9	-6.95	GDE1	ENSG00000006007
ENST00000353258	hsa-miR-4492 MIMAT0019027 Homo sapiens miR-4492	1212	1205	-18.88	-8.22	GDE1	ENSG00000006007
ENST00000353258	hsa-miR-4492 MIMAT0019027 Homo sapiens miR-4492	1380	1372	-18.5	-6.44	GDE1	ENSG00000006007
ENST00000353258	hsa-miR-4492 MIMAT0019027 Homo sapiens miR-4492	2657	2649	-16.9	-5.78	GDE1	ENSG00000006007
ENST00000353258	hsa-miR-4492 MIMAT0019027 Homo sapiens miR-4492	2753	2746	-15.9	-5.97	GDE1	ENSG00000006007
ENST00000396271	hsa-miR-4492 MIMAT0019027 Homo sapiens miR-4492	2742	2734	-21.6	-9.27	ACBD5	ENSG00000107897
ENST00000454189	hsa-miR-4492 MIMAT0019027 Homo sapiens miR-4492	2911	2903	-19.8	-2.51	GPM6B	ENSG00000046653
ENST00000480456	hsa-miR-4492 MIMAT0019027 Homo sapiens miR-4492	3305	3297	-18.8	-8.84	JAM2	ENSG00000154721
ENST00000480456	hsa-miR-4492 MIMAT0019027 Homo sapiens miR-4492	2354	2346	-16.5	-6.04	JAM2	ENSG00000154721
ENST00000334414	hsa-miR-4492 MIMAT0019027 Homo sapiens miR-4492	11872	11864	-17.6	-9.24	PTPRB	ENSG00000127329
ENST00000334414	hsa-miR-4492 MIMAT0019027 Homo sapiens miR-4492	11701	11694	-19.1	-7.5	PTPRB	ENSG00000127329
ENST00000334414	hsa-miR-4492 MIMAT0019027 Homo sapiens miR-4492	9984	9976	-15.4	-2.49	PTPRB	ENSG00000127329
ENST00000334414	hsa-miR-4492 MIMAT0019027 Homo sapiens miR-4492	9783	9775	-17.9	-4.61	PTPRB	ENSG00000127329
ENST00000334414	hsa-miR-4492 MIMAT0019027 Homo sapiens miR-4492	10414	10406	-16.1	-0.15	PTPRB	ENSG00000127329
ENST00000397397	hsa-miR-4492 MIMAT0019027 Homo sapiens miR-4492	995	987	-19.6	-10.22	TSPAN4	ENSG00000214063
ENST00000397397	hsa-miR-4492 MIMAT0019027 Homo sapiens miR-4492	1223	1215	-22.6	-3.05	TSPAN4	ENSG00000214063
ENST00000397397	hsa-miR-4492 MIMAT0019027 Homo sapiens miR-4492	982	975	-18.89	-7.74	TSPAN4	ENSG00000214063
ENST00000397397	hsa-miR-4492 MIMAT0019027 Homo sapiens miR-4492	1209	1202	-17.6	-2.7	TSPAN4	ENSG00000214063
ENST00000367405	hsa-miR-4492 MIMAT0019027 Homo sapiens miR-4492	4274	4267	-22.5	-16.62	ZBTB41	ENSG00000177888
ENST00000367405	hsa-miR-4492 MIMAT0019027 Homo sapiens miR-4492	4279	4271	-26.56	-20.57	ZBTB41	ENSG00000177888
ENST00000367405	hsa-miR-4492 MIMAT0019027 Homo sapiens miR-4492	5167	5160	-16.4	-9.03	ZBTB41	ENSG00000177888
ENST00000367405	hsa-miR-4492 MIMAT0019027 Homo sapiens miR-4492	3164	3156	-16.1	-9.66	ZBTB41	ENSG00000177888
ENST00000463592	hsa-miR-4492 MIMAT0019027 Homo sapiens miR-4492	4827	4820	-23.9	-14.37	CNTNAP2	ENSG00000174469
ENST00000463592	hsa-miR-4492 MIMAT0019027 Homo sapiens miR-4492	4459	4451	-18.75	-4.47	CNTNAP2	ENSG00000174469
ENST00000463592	hsa-miR-4492 MIMAT0019027 Homo sapiens miR-4492	3355	3347	-15.1	-10.36	CNTNAP2	ENSG00000174469
ENST00000463592	hsa-miR-4492 MIMAT0019027 Homo sapiens miR-4492	4678	4670	-17.5	-5.29	CNTNAP2	ENSG00000174469
ENST00000463592	hsa-miR-4492 MIMAT0019027 Homo sapiens miR-4492	4495	4487	-16.9	-11.08	CNTNAP2	ENSG00000174469
ENST00000270642	hsa-miR-4492 MIMAT0019027 Homo sapiens miR-4492	2463	2455	-21.38	-3.17	IGLON5	ENSG00000142549
ENST00000270642	hsa-miR-4492 MIMAT0019027 Homo sapiens miR-4492	1058	1050	-18.71	-2.62	IGLON5	ENSG00000142549
ENST00000270642	hsa-miR-4492 MIMAT0019027 Homo sapiens miR-4492	2226	2218	-17.8	-5.89	IGLON5	ENSG00000142549
ENST00000270642	hsa-miR-4492 MIMAT0019027 Homo sapiens miR-4492	1430	1422	-16.01	-6.69	IGLON5	ENSG00000142549
ENST00000534025	hsa-miR-4492 MIMAT0019027 Homo sapiens miR-4492	1241	1234	-19.6	-9.68	TMEM9B	ENSG00000175348
ENST00000642734	hsa-miR-4492 MIMAT0019027 Homo sapiens miR-4492	2597	2589	-17	-9.27	ARHGAP26	ENSG00000145819
ENST00000642734	hsa-miR-4492 MIMAT0019027 Homo sapiens miR-4492	3417	3409	-17.7	-2.16	ARHGAP26	ENSG00000145819
ENST00000642734	hsa-miR-4492 MIMAT0019027 Homo sapiens miR-4492	3409	3402	-18.86	-5.18	ARHGAP26	ENSG00000145819
ENST00000642734	hsa-miR-4492 MIMAT0019027 Homo sapiens miR-4492	2937	2929	-15.4	-7.23	ARHGAP26	ENSG00000145819
ENST00000180173	hsa-miR-4492 MIMAT0019027 Homo sapiens miR-4492	2867	2860	-22.3	-11.16	MTMR7	ENSG00000003987
ENST00000371959	hsa-miR-4492 MIMAT0019027 Homo sapiens miR-4492	3841	3833	-15.48	-0.89	AMOT	ENSG00000126016
ENST00000371959	hsa-miR-4492 MIMAT0019027 Homo sapiens miR-4492	4581	4573	-15.4	-2.62	AMOT	ENSG00000126016
ENST00000402384	hsa-miR-4492 MIMAT0019027 Homo sapiens miR-4492	2020	2012	-20.1	-1.56	ICA1	ENSG00000003147
ENST00000265970	hsa-miR-4492 MIMAT0019027 Homo sapiens miR-4492	6349	6342	-22.23	-4.35	PIK3C2A	ENSG00000011405
ENST00000265970	hsa-miR-4492 MIMAT0019027 Homo sapiens miR-4492	6027	6019	-18	-11.21	PIK3C2A	ENSG00000011405
ENST00000265970	hsa-miR-4492 MIMAT0019027 Homo sapiens miR-4492	6423	6415	-21.2	-2.48	PIK3C2A	ENSG00000011405
ENST00000378757	hsa-miR-4492 MIMAT0019027 Homo sapiens miR-4492	2101	2094	-20.37	-7.37	OPTN	ENSG00000123240
ENST00000378757	hsa-miR-4492 MIMAT0019027 Homo sapiens miR-4492	2267	2260	-18.1	-2.86	OPTN	ENSG00000123240
ENST00000284881	hsa-miR-4492 MIMAT0019027 Homo sapiens miR-4492	987	979	-22.3	-14.33	C21orf91	ENSG00000154642
ENST00000370857	hsa-miR-4492 MIMAT0019027 Homo sapiens miR-4492	7794	7787	-20.6	-10.77	MBNL3	ENSG00000076770
ENST00000370857	hsa-miR-4492 MIMAT0019027 Homo sapiens miR-4492	2047	2039	-15.5	-7.71	MBNL3	ENSG00000076770
ENST00000370857	hsa-miR-4492 MIMAT0019027 Homo sapiens miR-4492	2581	2573	-20.8	-12.63	MBNL3	ENSG00000076770
ENST00000370857	hsa-miR-4492 MIMAT0019027 Homo sapiens miR-4492	7298	7290	-16.1	-11.68	MBNL3	ENSG00000076770
ENST00000352966	hsa-miR-4492 MIMAT0019027 Homo sapiens miR-4492	1515	1509	-20.23	-15.3	PKIA	ENSG00000171033
ENST00000360760	hsa-miR-4492 MIMAT0019027 Homo sapiens miR-4492	1668	1660	-16.9	-6.28	SPATS2L	ENSG00000196141
ENST00000263904	hsa-miR-4492 MIMAT0019027 Homo sapiens miR-4492	4984	4976	-18.86	-6.4	STAM2	ENSG00000115145
ENST00000260505	hsa-miR-4492 MIMAT0019027 Homo sapiens miR-4492	3901	3893	-20.65	-8.68	TTLL7	ENSG00000137941
ENST00000260505	hsa-miR-4492 MIMAT0019027 Homo sapiens miR-4492	5297	5291	-16.41	-9.84	TTLL7	ENSG00000137941
ENST00000393957	hsa-miR-4492 MIMAT0019027 Homo sapiens miR-4492	711	703	-18.8	-5.72	TPPP3	ENSG00000159713
ENST00000393957	hsa-miR-4492 MIMAT0019027 Homo sapiens miR-4492	826	818	-16.7	-0.62	TPPP3	ENSG00000159713
ENST00000393957	hsa-miR-4492 MIMAT0019027 Homo sapiens miR-4492	997	989	-16	-11.95	TPPP3	ENSG00000159713
ENST00000393957	hsa-miR-4492 MIMAT0019027 Homo sapiens miR-4492	914	906	-15.1	-7.13	TPPP3	ENSG00000159713
ENST00000393957	hsa-miR-4492 MIMAT0019027 Homo sapiens miR-4492	919	911	-20.42	-13.82	TPPP3	ENSG00000159713
ENST00000498737	hsa-miR-4492 MIMAT0019027 Homo sapiens miR-4492	923	916	-23	-13.75	NDUFA6	ENSG00000184983
ENST00000498737	hsa-miR-4492 MIMAT0019027 Homo sapiens miR-4492	791	784	-15.2	-6.12	NDUFA6	ENSG00000184983
ENST00000332624	hsa-miR-4492 MIMAT0019027 Homo sapiens miR-4492	4672	4664	-17.5	-7.99	TRAK2	ENSG00000115993
ENST00000355697	hsa-miR-4492 MIMAT0019027 Homo sapiens miR-4492	1238	1230	-18.84	-4.4	SFXN4	ENSG00000183605
ENST00000496558	hsa-miR-4492 MIMAT0019027 Homo sapiens miR-4492	3486	3479	-18.7	-6.69	CTNNA2	ENSG00000066032
ENST00000496558	hsa-miR-4492 MIMAT0019027 Homo sapiens miR-4492	3022	3015	-15.31	-6.35	CTNNA2	ENSG00000066032
ENST00000243662	hsa-miR-4492 MIMAT0019027 Homo sapiens miR-4492	1072	1064	-16.5	-4.88	RAB38	ENSG00000123892
ENST00000339450	hsa-miR-4492 MIMAT0019027 Homo sapiens miR-4492	5264	5257	-18.2	-5.09	ERMP1	ENSG00000099219
ENST00000381396	hsa-miR-4492 MIMAT0019027 Homo sapiens miR-4492	4377	4370	-20.33	-5.18	CCP110	ENSG00000103540
ENST00000381396	hsa-miR-4492 MIMAT0019027 Homo sapiens miR-4492	4323	4315	-17.56	-6.43	CCP110	ENSG00000103540
ENST00000381396	hsa-miR-4492 MIMAT0019027 Homo sapiens miR-4492	3351	3343	-15.07	-6.62	CCP110	ENSG00000103540
ENST00000368324	hsa-miR-4492 MIMAT0019027 Homo sapiens miR-4492	3408	3400	-20.2	-4.97	SYT11	ENSG00000132718
ENST00000368324	hsa-miR-4492 MIMAT0019027 Homo sapiens miR-4492	4453	4445	-15.7	-5.76	SYT11	ENSG00000132718
ENST00000368324	hsa-miR-4492 MIMAT0019027 Homo sapiens miR-4492	3825	3819	-15.4	-11.96	SYT11	ENSG00000132718
ENST00000370310	hsa-miR-4492 MIMAT0019027 Homo sapiens miR-4492	2019	2011	-18.6	-9.19	DIPK1A	ENSG00000154511
ENST00000215909	hsa-miR-4492 MIMAT0019027 Homo sapiens miR-4492	489	482	-21.19	-9.58	LGALS1	ENSG00000100097
ENST00000321437	hsa-miR-4492 MIMAT0019027 Homo sapiens miR-4492	3611	3604	-17.7	-9.94	RAB8B	ENSG00000166128
ENST00000321437	hsa-miR-4492 MIMAT0019027 Homo sapiens miR-4492	802	795	-16.9	-5.84	RAB8B	ENSG00000166128
ENST00000321437	hsa-miR-4492 MIMAT0019027 Homo sapiens miR-4492	720	712	-18.2	-8.92	RAB8B	ENSG00000166128
ENST00000340967	hsa-miR-4492 MIMAT0019027 Homo sapiens miR-4492	1439	1432	-19.9	-3.5	ACER2	ENSG00000177076
ENST00000340967	hsa-miR-4492 MIMAT0019027 Homo sapiens miR-4492	1898	1890	-16.1	-11.48	ACER2	ENSG00000177076
ENST00000407981	hsa-miR-4492 MIMAT0019027 Homo sapiens miR-4492	964	956	-16.03	-8.69	MARC1	ENSG00000186205
ENST00000276373	hsa-miR-4492 MIMAT0019027 Homo sapiens miR-4492	1855	1847	-17.3	-2.66	SLC18A1	ENSG00000036565
ENST00000276373	hsa-miR-4492 MIMAT0019027 Homo sapiens miR-4492	2238	2230	-19	-12.86	SLC18A1	ENSG00000036565
ENST00000345957	hsa-miR-4492 MIMAT0019027 Homo sapiens miR-4492	2461	2453	-17.2	-2.13	SNX16	ENSG00000104497
ENST00000262094	hsa-miR-4492 MIMAT0019027 Homo sapiens miR-4492	2618	2610	-16.2	-12.07	RAB27B	ENSG00000041353
ENST00000299299	hsa-miR-4492 MIMAT0019027 Homo sapiens miR-4492	357	349	-16.9	-2.4	PCBD1	ENSG00000166228
ENST00000299299	hsa-miR-4492 MIMAT0019027 Homo sapiens miR-4492	462	454	-16.6	-5.78	PCBD1	ENSG00000166228

## Sheet: TargetScan
Gene ID	Gene Symbol	Transcript ID	miRNA	Site Type	UTR_start	UTR end
ENSG00000159640.10	ACE	ENST00000290866.4	hsa-miR-4492	2	163	169
ENSG00000159640.10	ACE	ENST00000290866.4	hsa-miR-4492	3	429	436
ENSG00000159640.10	ACE	ENST00000290866.4	hsa-miR-4492	3	92	99
ENSG00000177076.4	ACER2	ENST00000340967.2	hsa-miR-4492	2	528	534
ENSG00000078124.7	ACER3	ENST00000532485.1	hsa-miR-4492	1	1674	1680
ENSG00000078124.7	ACER3	ENST00000532485.1	hsa-miR-4492	1	4092	4098
ENSG00000139567.8	ACVRL1	ENST00000550683.1	hsa-miR-4492	2	1271	1277
ENSG00000139567.8	ACVRL1	ENST00000550683.1	hsa-miR-4492	2	1439	1445
ENSG00000139567.8	ACVRL1	ENST00000550683.1	hsa-miR-4492	2	422	428
ENSG00000139567.8	ACVRL1	ENST00000550683.1	hsa-miR-4492	3	137	144
ENSG00000139567.8	ACVRL1	ENST00000550683.1	hsa-miR-4492	3	2105	2112
ENSG00000087116.9	ADAMTS2	ENST00000251582.7	hsa-miR-4492	3	191	198
ENSG00000188157.9	AGRN	ENST00000379370.2	hsa-miR-4492	2	1006	1012
ENSG00000188157.9	AGRN	ENST00000379370.2	hsa-miR-4492	2	534	540
ENSG00000188157.9	AGRN	ENST00000379370.2	hsa-miR-4492	3	1012	1019
ENSG00000124942.9	AHNAK	ENST00000378024.4	hsa-miR-4492	3	207	214
ENSG00000107282.5	APBA1	ENST00000265381.4	hsa-miR-4492	2	964	970
ENSG00000107282.5	APBA1	ENST00000265381.4	hsa-miR-4492	3	458	465
ENSG00000166313.14	APBB1	ENST00000608655.1	hsa-miR-4492	2	222	228
ENSG00000167580.3	AQP2	ENST00000199280.3	hsa-miR-4492	2	1716	1722
ENSG00000167580.3	AQP2	ENST00000199280.3	hsa-miR-4492	3	2827	2834
ENSG00000145819.11	ARHGAP26	ENST00000378004.3	hsa-miR-4492	2	1130	1136
ENSG00000147256.6	ARHGAP36	ENST00000370922.1	hsa-miR-4492	2	159	165
ENSG00000113273.11	ARSB	ENST00000264914.4	hsa-miR-4492	3	3706	3713
ENSG00000099889.9	ARVCF	ENST00000263207.3	hsa-miR-4492	2	516	522
ENSG00000099889.9	ARVCF	ENST00000263207.3	hsa-miR-4492	3	631	638
ENSG00000068650.14	ATP11A	ENST00000487903.1	hsa-miR-4492	2	892	898
ENSG00000068650.14	ATP11A	ENST00000487903.1	hsa-miR-4492	3	4002	4009
ENSG00000183092.11	BEGAIN	ENST00000355173.2	hsa-miR-4492	2	147	153
ENSG00000183092.11	BEGAIN	ENST00000355173.2	hsa-miR-4492	2	77	83
ENSG00000183092.11	BEGAIN	ENST00000355173.2	hsa-miR-4492	3	38	45
ENSG00000104081.9	BMF	ENST00000220446.4	hsa-miR-4492	1	3126	3132
ENSG00000104081.9	BMF	ENST00000220446.4	hsa-miR-4492	2	3130	3136
ENSG00000112276.9	BVES	ENST00000314641.5	hsa-miR-4492	1	2450	2456
ENSG00000134508.8	CABLES1	ENST00000256925.7	hsa-miR-4492	2	2750	2756
ENSG00000134508.8	CABLES1	ENST00000256925.7	hsa-miR-4492	3	1399	1406
ENSG00000134508.8	CABLES1	ENST00000256925.7	hsa-miR-4492	3	1997	2004
ENSG00000134508.8	CABLES1	ENST00000256925.7	hsa-miR-4492	3	2789	2796
ENSG00000134508.8	CABLES1	ENST00000256925.7	hsa-miR-4492	3	280	287
ENSG00000075461.5	CACNG4	ENST00000262138.3	hsa-miR-4492	1	1506	1512
ENSG00000075461.5	CACNG4	ENST00000262138.3	hsa-miR-4492	2	1803	1809
ENSG00000138380.13	CARF	ENST00000402905.3	hsa-miR-4492	2	3622	3628
ENSG00000127995.12	CASD1	ENST00000297273.4	hsa-miR-4492	1	2419	2425
ENSG00000167971.14	CASKIN1	ENST00000343516.6	hsa-miR-4492	1	937	943
ENSG00000155111.10	CDK19	ENST00000368911.3	hsa-miR-4492	3	21	28
ENSG00000155111.10	CDK19	ENST00000368911.3	hsa-miR-4492	3	26	33
ENSG00000245848.2	CEBPA	ENST00000498907.2	hsa-miR-4492	2	1199	1205
ENSG00000245848.2	CEBPA	ENST00000498907.2	hsa-miR-4492	2	470	476
ENSG00000128965.7	CHAC1	ENST00000446533.3	hsa-miR-4492	1	380	386
ENSG00000128965.7	CHAC1	ENST00000446533.3	hsa-miR-4492	2	491	497
ENSG00000168539.3	CHRM1	ENST00000306960.3	hsa-miR-4492	1	137	143
ENSG00000175344.12	CHRNA7	ENST00000306901.3	hsa-miR-4492	1	834	840
ENSG00000124302.8	CHST8	ENST00000438847.3	hsa-miR-4492	2	182	188
ENSG00000122756.10	CNTFR	ENST00000351266.4	hsa-miR-4492	2	165	171
ENSG00000174469.13	CNTNAP2	ENST00000361727.3	hsa-miR-4492	2	4126	4132
ENSG00000136943.6	CTSV	ENST00000259470.5	hsa-miR-4492	2	817	823
ENSG00000008283.11	CYB561	ENST00000584031.1	hsa-miR-4492	2	1263	1269
ENSG00000055163.14	CYFIP2	ENST00000318218.6	hsa-miR-4492	3	1368	1375
ENSG00000161544.5	CYGB	ENST00000293230.5	hsa-miR-4492	2	321	327
ENSG00000161544.5	CYGB	ENST00000293230.5	hsa-miR-4492	2	649	655
ENSG00000134574.7	DDB2	ENST00000378601.3	hsa-miR-4492	2	870	876
ENSG00000134574.7	DDB2	ENST00000378601.3	hsa-miR-4492	3	948	955
ENSG00000158856.13	DMTN	ENST00000265800.5	hsa-miR-4492	2	416	422
ENSG00000158856.13	DMTN	ENST00000265800.5	hsa-miR-4492	2	583	589
ENSG00000163577.3	EIF5A2	ENST00000474096.1	hsa-miR-4492	2	1314	1320
ENSG00000155849.11	ELMO1	ENST00000341056.3	hsa-miR-4492	2	2238	2244
ENSG00000001561.6	ENPP4	ENST00000321037.4	hsa-miR-4492	1	1519	1525
ENSG00000116016.9	EPAS1	ENST00000263734.3	hsa-miR-4492	2	1357	1363
ENSG00000187266.9	EPOR	ENST00000592375.2	hsa-miR-4492	3	349	356
ENSG00000170271.6	FAXDC2	ENST00000326080.5	hsa-miR-4492	2	1696	1702
ENSG00000183580.8	FBXL7	ENST00000504595.1	hsa-miR-4492	1	689	695
ENSG00000075426.7	FOSL2	ENST00000379619.1	hsa-miR-4492	2	11194	11200
ENSG00000118689.10	FOXO3	ENST00000343882.6	hsa-miR-4492	2	2706	2712
ENSG00000184481.12	FOXO4	ENST00000374259.3	hsa-miR-4492	2	1266	1272
ENSG00000138759.13	FRAS1	ENST00000264895.6	hsa-miR-4492	2	394	400
ENSG00000180340.5	FZD2	ENST00000315323.3	hsa-miR-4492	2	2001	2007
ENSG00000179348.7	GATA2	ENST00000341105.2	hsa-miR-4492	1	58	64
ENSG00000179348.7	GATA2	ENST00000341105.2	hsa-miR-4492	2	94	100
ENSG00000162645.8	GBP2	ENST00000370466.3	hsa-miR-4492	1	2119	2125
ENSG00000006007.7	GDE1	ENST00000353258.3	hsa-miR-4492	1	4048	4054
ENSG00000006007.7	GDE1	ENST00000353258.3	hsa-miR-4492	3	3374	3381
ENSG00000163328.9	GPR155	ENST00000392552.2	hsa-miR-4492	1	1912	1918
ENSG00000163328.9	GPR155	ENST00000392552.2	hsa-miR-4492	2	1272	1278
ENSG00000182771.13	GRID1	ENST00000327946.7	hsa-miR-4492	1	1650	1656
ENSG00000198785.4	GRIN3A	ENST00000361820.3	hsa-miR-4492	2	1004	1010
ENSG00000198873.10	GRK5	ENST00000392870.2	hsa-miR-4492	2	2407	2413
ENSG00000198873.10	GRK5	ENST00000392870.2	hsa-miR-4492	3	1322	1329
ENSG00000198873.10	GRK5	ENST00000392870.2	hsa-miR-4492	3	2123	2130
ENSG00000198873.10	GRK5	ENST00000392870.2	hsa-miR-4492	3	33	40
ENSG00000128645.11	HOXD1	ENST00000331462.4	hsa-miR-4492	3	250	257
ENSG00000116983.8	HPCAL4	ENST00000372844.3	hsa-miR-4492	1	1578	1584
ENSG00000116983.8	HPCAL4	ENST00000372844.3	hsa-miR-4492	1	2700	2706
ENSG00000116983.8	HPCAL4	ENST00000372844.3	hsa-miR-4492	2	465	471
ENSG00000116983.8	HPCAL4	ENST00000372844.3	hsa-miR-4492	2	95	101
ENSG00000112144.11	ICK	ENST00000350082.5	hsa-miR-4492	3	3003	3010
ENSG00000115461.4	IGFBP5	ENST00000233813.4	hsa-miR-4492	1	455	461
ENSG00000115461.4	IGFBP5	ENST00000233813.4	hsa-miR-4492	2	1266	1272
ENSG00000115461.4	IGFBP5	ENST00000233813.4	hsa-miR-4492	2	40	46
ENSG00000115461.4	IGFBP5	ENST00000233813.4	hsa-miR-4492	2	412	418
ENSG00000144730.12	IL17RD	ENST00000296318.7	hsa-miR-4492	1	1265	1271
ENSG00000144730.12	IL17RD	ENST00000296318.7	hsa-miR-4492	1	2682	2688
ENSG00000134352.15	IL6ST	ENST00000381287.4	hsa-miR-4492	2	1276	1282
ENSG00000167178.11	ISLR2	ENST00000361742.3	hsa-miR-4492	2	948	954
ENSG00000177606.5	JUN	ENST00000371222.2	hsa-miR-4492	1	1032	1038
ENSG00000105642.11	KCNN1	ENST00000222249.9	hsa-miR-4492	2	358	364
ENSG00000105642.11	KCNN1	ENST00000222249.9	hsa-miR-4492	2	498	504
ENSG00000105642.11	KCNN1	ENST00000222249.9	hsa-miR-4492	2	538	544
ENSG00000197892.8	KIF13B	ENST00000524189.1	hsa-miR-4492	2	1495	1501
ENSG00000183762.8	KREMEN1	ENST00000400335.4	hsa-miR-4492	1	2668	2674
ENSG00000183762.8	KREMEN1	ENST00000400335.4	hsa-miR-4492	1	3806	3812
ENSG00000183762.8	KREMEN1	ENST00000400335.4	hsa-miR-4492	1	3850	3856
ENSG00000183762.8	KREMEN1	ENST00000400335.4	hsa-miR-4492	2	3870	3876
ENSG00000204381.7	LAYN	ENST00000525126.1	hsa-miR-4492	1	1458	1464
ENSG00000062524.11	LTK	ENST00000355166.5	hsa-miR-4492	3	172	179
ENSG00000088899.10	LZTS3	ENST00000329152.3	hsa-miR-4492	1	185	191
ENSG00000088899.10	LZTS3	ENST00000329152.3	hsa-miR-4492	2	564	570
ENSG00000186205.8	MARC1	ENST00000366910.5	hsa-miR-4492	3	1112	1119
ENSG00000139266.5	MARCH9	ENST00000266643.5	hsa-miR-4492	2	306	312
ENSG00000076770.10	MBNL3	ENST00000370839.3	hsa-miR-4492	1	6226	6232
ENSG00000076770.10	MBNL3	ENST00000370839.3	hsa-miR-4492	1	9796	9802
ENSG00000102996.4	MMP15	ENST00000219271.3	hsa-miR-4492	3	1522	1529
ENSG00000102996.4	MMP15	ENST00000219271.3	hsa-miR-4492	3	604	611
ENSG00000124615.13	MOCS1	ENST00000373186.4	hsa-miR-4492	1	1467	1473
ENSG00000124615.13	MOCS1	ENST00000373186.4	hsa-miR-4492	1	2204	2210
ENSG00000124615.13	MOCS1	ENST00000373186.4	hsa-miR-4492	2	2731	2737
ENSG00000124615.13	MOCS1	ENST00000373186.4	hsa-miR-4492	3	1101	1108
ENSG00000120149.7	MSX2	ENST00000239243.6	hsa-miR-4492	1	1134	1140
ENSG00000120149.7	MSX2	ENST00000239243.6	hsa-miR-4492	2	3648	3654
ENSG00000120149.7	MSX2	ENST00000239243.6	hsa-miR-4492	2	3670	3676
ENSG00000170873.14	MTSS1	ENST00000378017.3	hsa-miR-4492	2	802	808
ENSG00000149294.12	NCAM1	ENST00000316851.7	hsa-miR-4492	2	1469	1475
ENSG00000184983.5	NDUFA6	ENST00000602404.1	hsa-miR-4492	2	501	507
ENSG00000114904.8	NEK4	ENST00000233027.5	hsa-miR-4492	2	1293	1299
ENSG00000221890.2	NPTXR	ENST00000333039.2	hsa-miR-4492	2	2322	2328
ENSG00000221890.2	NPTXR	ENST00000333039.2	hsa-miR-4492	2	3207	3213
ENSG00000221890.2	NPTXR	ENST00000333039.2	hsa-miR-4492	2	624	630
ENSG00000221890.2	NPTXR	ENST00000333039.2	hsa-miR-4492	2	983	989
ENSG00000221890.2	NPTXR	ENST00000333039.2	hsa-miR-4492	3	3162	3169
ENSG00000099250.13	NRP1	ENST00000374875.1	hsa-miR-4492	2	882	888
ENSG00000116981.3	NT5C1A	ENST00000235628.1	hsa-miR-4492	1	2366	2372
ENSG00000116981.3	NT5C1A	ENST00000235628.1	hsa-miR-4492	1	844	850
ENSG00000116981.3	NT5C1A	ENST00000235628.1	hsa-miR-4492	2	5808	5814
ENSG00000116981.3	NT5C1A	ENST00000235628.1	hsa-miR-4492	2	5884	5890
ENSG00000116981.3	NT5C1A	ENST00000235628.1	hsa-miR-4492	2	6221	6227
ENSG00000175115.7	PACS1	ENST00000320580.4	hsa-miR-4492	1	1528	1534
ENSG00000175115.7	PACS1	ENST00000320580.4	hsa-miR-4492	2	1186	1192
ENSG00000175115.7	PACS1	ENST00000320580.4	hsa-miR-4492	2	1203	1209
ENSG00000175115.7	PACS1	ENST00000320580.4	hsa-miR-4492	2	1338	1344
ENSG00000175115.7	PACS1	ENST00000320580.4	hsa-miR-4492	2	403	409
ENSG00000175115.7	PACS1	ENST00000320580.4	hsa-miR-4492	2	855	861
ENSG00000175115.7	PACS1	ENST00000320580.4	hsa-miR-4492	3	1181	1188
ENSG00000175115.7	PACS1	ENST00000320580.4	hsa-miR-4492	3	176	183
ENSG00000169116.7	PARM1	ENST00000513238.1	hsa-miR-4492	3	734	741
ENSG00000059378.8	PARP12	ENST00000263549.3	hsa-miR-4492	1	425	431
ENSG00000109132.5	PHOX2B	ENST00000226382.2	hsa-miR-4492	2	687	693
ENSG00000171033.8	PKIA	ENST00000396418.2	hsa-miR-4492	1	10197	10203
ENSG00000171033.8	PKIA	ENST00000396418.2	hsa-miR-4492	1	11220	11226
ENSG00000171033.8	PKIA	ENST00000396418.2	hsa-miR-4492	3	11066	11073
ENSG00000203805.6	PPAPDC1A	ENST00000398248.1	hsa-miR-4492	2	1853	1859
ENSG00000188647.8	PTAR1	ENST00000377200.5	hsa-miR-4492	1	2123	2129
ENSG00000139998.10	RAB15	ENST00000436278.2	hsa-miR-4492	2	2652	2658
ENSG00000139998.10	RAB15	ENST00000436278.2	hsa-miR-4492	2	3060	3066
ENSG00000139998.10	RAB15	ENST00000436278.2	hsa-miR-4492	2	861	867
ENSG00000115255.6	REEP6	ENST00000233596.3	hsa-miR-4492	2	331	337
ENSG00000115255.6	REEP6	ENST00000233596.3	hsa-miR-4492	2	391	397
ENSG00000091844.3	RGS17	ENST00000367225.2	hsa-miR-4492	2	4463	4469
ENSG00000117016.5	RIMS3	ENST00000372684.3	hsa-miR-4492	1	1765	1771
ENSG00000117016.5	RIMS3	ENST00000372684.3	hsa-miR-4492	1	3734	3740
ENSG00000117016.5	RIMS3	ENST00000372684.3	hsa-miR-4492	2	3698	3704
ENSG00000089169.10	RPH3A	ENST00000415485.3	hsa-miR-4492	1	1845	1851
ENSG00000013392.6	RWDD2A	ENST00000369724.4	hsa-miR-4492	2	708	714
ENSG00000187634.6	SAMD11	ENST00000342066.3	hsa-miR-4492	1	322	328
ENSG00000187634.6	SAMD11	ENST00000342066.3	hsa-miR-4492	3	354	361
ENSG00000187634.6	SAMD11	ENST00000342066.3	hsa-miR-4492	3	359	366
ENSG00000187634.6	SAMD11	ENST00000342066.3	hsa-miR-4492	3	364	371
ENSG00000150961.10	SEC24D	ENST00000429811.2	hsa-miR-4492	1	1131	1137
ENSG00000150961.10	SEC24D	ENST00000429811.2	hsa-miR-4492	2	278	284
ENSG00000100095.14	SEZ6L	ENST00000360929.3	hsa-miR-4492	1	2944	2950
ENSG00000124067.12	SLC12A4	ENST00000422611.2	hsa-miR-4492	1	696	702
ENSG00000124067.12	SLC12A4	ENST00000422611.2	hsa-miR-4492	2	1297	1303
ENSG00000124067.12	SLC12A4	ENST00000422611.2	hsa-miR-4492	2	94	100
ENSG00000124067.12	SLC12A4	ENST00000422611.2	hsa-miR-4492	2	948	954
ENSG00000124067.12	SLC12A4	ENST00000422611.2	hsa-miR-4492	3	1242	1249
ENSG00000124067.12	SLC12A4	ENST00000422611.2	hsa-miR-4492	3	301	308
ENSG00000124067.12	SLC12A4	ENST00000422611.2	hsa-miR-4492	3	385	392
ENSG00000113504.15	SLC12A7	ENST00000264930.5	hsa-miR-4492	1	930	936
ENSG00000113504.15	SLC12A7	ENST00000264930.5	hsa-miR-4492	3	833	840
ENSG00000118596.7	SLC16A7	ENST00000261187.4	hsa-miR-4492	1	1400	1406
ENSG00000187714.5	SLC18A3	ENST00000374115.3	hsa-miR-4492	3	17	24
ENSG00000115902.6	SLC1A4	ENST00000234256.3	hsa-miR-4492	2	774	780
ENSG00000129353.10	SLC44A2	ENST00000586078.1	hsa-miR-4492	2	1459	1465
ENSG00000129353.10	SLC44A2	ENST00000586078.1	hsa-miR-4492	2	436	442
ENSG00000114923.12	SLC4A3	ENST00000273063.6	hsa-miR-4492	2	69	75
ENSG00000050438.12	SLC4A8	ENST00000453097.2	hsa-miR-4492	1	1977	1983
ENSG00000103056.7	SMPD3	ENST00000219334.5	hsa-miR-4492	1	42	48
ENSG00000103056.7	SMPD3	ENST00000219334.5	hsa-miR-4492	2	1322	1328
ENSG00000103056.7	SMPD3	ENST00000219334.5	hsa-miR-4492	2	26	32
ENSG00000103056.7	SMPD3	ENST00000219334.5	hsa-miR-4492	3	584	591
ENSG00000115107.15	STEAP3	ENST00000409811.1	hsa-miR-4492	1	1234	1240
ENSG00000137868.14	STRA6	ENST00000395105.4	hsa-miR-4492	1	477	483
ENSG00000137868.14	STRA6	ENST00000395105.4	hsa-miR-4492	3	349	356
ENSG00000132718.7	SYT11	ENST00000368324.4	hsa-miR-4492	1	2328	2334
ENSG00000170743.12	SYT9	ENST00000318881.6	hsa-miR-4492	1	2159	2165
ENSG00000170743.12	SYT9	ENST00000318881.6	hsa-miR-4492	1	986	992
ENSG00000170921.10	TANC2	ENST00000424789.2	hsa-miR-4492	1	124	130
ENSG00000170921.10	TANC2	ENST00000424789.2	hsa-miR-4492	2	687	693
ENSG00000095383.15	TBC1D2	ENST00000375064.1	hsa-miR-4492	2	279	285
ENSG00000095383.15	TBC1D2	ENST00000375064.1	hsa-miR-4492	2	683	689
ENSG00000149256.10	TENM4	ENST00000278550.7	hsa-miR-4492	1	1500	1506
ENSG00000149256.10	TENM4	ENST00000278550.7	hsa-miR-4492	1	2717	2723
ENSG00000149256.10	TENM4	ENST00000278550.7	hsa-miR-4492	2	4826	4832
ENSG00000100234.11	TIMP3	ENST00000266085.6	hsa-miR-4492	3	644	651
ENSG00000149809.10	TM7SF2	ENST00000540748.1	hsa-miR-4492	2	104	110
ENSG00000127863.11	TNFRSF19	ENST00000382263.3	hsa-miR-4492	1	729	735
ENSG00000141198.9	TOM1L1	ENST00000575333.1	hsa-miR-4492	1	262	268
ENSG00000078804.8	TP53INP2	ENST00000374810.3	hsa-miR-4492	2	2702	2708
ENSG00000076554.11	TPD52	ENST00000379096.5	hsa-miR-4492	3	5137	5144
ENSG00000159713.6	TPPP3	ENST00000393957.2	hsa-miR-4492	2	256	262
ENSG00000137941.12	TTLL7	ENST00000260505.8	hsa-miR-4492	1	2249	2255
ENSG00000141540.6	TTYH2	ENST00000269346.4	hsa-miR-4492	1	403	409
ENSG00000141540.6	TTYH2	ENST00000269346.4	hsa-miR-4492	1	529	535
ENSG00000113763.6	UNC5A	ENST00000261961.3	hsa-miR-4492	3	261	268
ENSG00000147852.11	VLDLR	ENST00000382100.3	hsa-miR-4492	2	1167	1173
ENSG00000176428.5	VPS37D	ENST00000451519.1	hsa-miR-4492	2	269	275
ENSG00000176428.5	VPS37D	ENST00000451519.1	hsa-miR-4492	2	687	693
ENSG00000151718.11	WWC2	ENST00000403733.3	hsa-miR-4492	3	3980	3987
ENSG00000151718.11	WWC2	ENST00000403733.3	hsa-miR-4492	3	4219	4226
ENSG00000100027.10	YPEL1	ENST00000339468.3	hsa-miR-4492	2	3531	3537
ENSG00000090238.7	YPEL3	ENST00000566134.1	hsa-miR-4492	2	50	56
ENSG00000177888.7	ZBTB41	ENST00000367405.4	hsa-miR-4492	2	1473	1479
ENSG00000177888.7	ZBTB41	ENST00000367405.4	hsa-miR-4492	2	2361	2367
ENSG00000158552.8	ZFAND2B	ENST00000409594.1	hsa-miR-4492	3	819	826
ENSG00000172667.6	ZMAT3	ENST00000311417.2	hsa-miR-4492	1	7404	7410

## Sheet: miR4492_NCAM1_MRE
	Ensembl_Transcrpt_ID	microRNA	End	Start	dGduplex	ddG	external_gene_name	ensembl_gene_id
	ENST00000316851	hsa-miR-4492 MIMAT0019027 Homo sapiens miR-4492	4264	4257	-18.52	-3.2	NCAM1	ENSG00000149294

## Sheet: Stoichiometry
Table Stoichiometry
	NCAM1	CyCoNP
MN WT	142.22	34.15		the abundances were reported as FPKM
GFP plus	52.2	347.2
GFP minus	35.7	241.4
SK-N-BE (DM1.5)	51	15

## Sheet: Conservation
Scientific name	TransMap RefSeq	TransMap Ensembl	BlastN isoform	Perc. Ident
Pan troglodytes	LOC100974939		LOC107967505	99.18%
Macaca mulatta	LOC107000880,LOC107000880,LOC102138482		LOC107000880	95.34%
Callithrix jacchus	LOC108593153		LOC108593153	0.9
Colobus guereza	LOC105503544
Sus scrofa	LOC100519311		LOC100519311	74.33%
Bos taurus	LOC101906546,LOC101906546,LOC101906546		LOC101906546	73.75%
Ovis aries	LOC105611014		LOC105611014	71.55%
Sarcophilus harrisii	LOC100919090	ENSSHAG00000008509	LOC100919090	78.95%
Cavia porcellus	LOC106029016		LOC106029016	0.75
Rattus norvegicus	LOC102547478,LOC102547478	ENSRNOG00000052450	LOC102547478	65.5%
Mus musculus	Gm28265	ENSMUSG00000101588ENSMUSG00000099758	Gm10830	67.15%
