# Supplementary material for: CyCoNP lncRNA establishes cis and trans RNA–RNA interactions to supervise neuron physiology
Source: Nucleic Acids Res. 2024 Jul 11;52(16):9936–52. doi: 10.1093/nar/gkae590 (PMC11381359; doi:10.1093/nar/gkae590)
Supplement: gkae590_Supplemental_Files [file gkae590_supplemental_files.zip › Table_S2_-_Desideri_et_al.xls]

## Sheet: Description
Supplementary Table 2
Summary of RNA-Seq analysis
Pre-processing: recapitulates every step of pre-processing procedure summarizing the amount reads related to each RNA-Seq sample analyzed
Alignment: summarizes the mapping statistcs and the amount of fragments obtained after reads deduplication procedure.
DGE_DESeq2: summarizes differential expression analysis.
GO_analysis_DOWN_BP: GO categories over-representation analysis results related to siRNA down-regulated RNAs. Biological Process database of GO categories was taken in consideration for the analysis.
GO_analysis_UP_BP: GO categories over-representation analysis results related to siRNA up-regulated RNAs. Biological Process database of GO categories was taken in consideration for the analysis.
Descritpion of the data reported in columns:
Samples	Raw_fastq	Trimmed_fastq	Decontaminated_fastq
Pre-processing_Summary
Samples: reference sample-identifier
Raw_fastq: amount of reads in fastq files before pre-processing analysis
Trimmed_fastq: amount of reads in fastq files after adapter trimming and reads quality filtering
Decotaminated_fastq: amount of reads after contaminants remotion
For further explanation of each step reported see Material and Methods section.
Alignment
Samples: reference sample identifier
Number of input reads : amount of paired-reads used as input for genome (GRCh38) alignment procedure
Uniquely mapped reads number: amount of fragments with un-ambiguous mapping position in genome
Number of reads mapped to multiple loci: amount of reads that map to multiple locations in the genome
DGE_DESeq2
ensembl_gene_id: gene identifier from ensembl (release 99)
DM_SCR: average FPKM from samples referred to DM SCR condition
DM_siRNA: average FPKM from samples referred to DM siRNA condition
logFC: base 2 logaritm of fold-change (DM siRNA / DM SCR)
baseMean: average of normalized CPM
stat: value of test statistic for the gene
Pvalue: statistical significance of differential expression for the gene
padj: multiple-test corrected p-value
external_gene_name: gene symbol related to the gene retrieved from ensembl (release 99)
gene_biotype: biotype associated to the gene
GO_analysis_DOWN_BP and GO_analysis_UP_BP:
geneSet: GO category id
description: GO catgeory description
link: reference link
size: amount of genes related to the GO category
overlap: amount of genes related to the GO catgeory that overlap with the analyzed group
expect: amount of genes expected to overlap
enrichmentRatio: enrichement score (odds-ratio)
pValue: enrichment statistical significance
FDR: multiple-test corrected p-value
overlapId: id related to genes that overlap with GO category
userId: gene symbol related to genes that overlap the GO category

## Sheet: Pre-processing
Samples	Raw_fastq	Trimmed_fastq	Decontaminated_fastq
IIT_RDT_SKDMSCR1_S16_R1	102284897	99402229	7573124
IIT_RDT_SKDMSCR1_S16_R2	102284897	99402229	7573124
IIT_RDT_SKDMSCR2_S34_R1	98175508	95441559	6753594
IIT_RDT_SKDMSCR2_S34_R2	98175508	95441559	6753594
IIT_RDT_SKDMSCR3_S33_R1	116427879	113056273	8189820
IIT_RDT_SKDMSCR3_S33_R2	116427879	113056273	8189820
IIT_RDT_SKDMSI1_S11_R1	107884999	104783021	8250741
IIT_RDT_SKDMSI1_S11_R2	107884999	104783021	8250741
IIT_RDT_SKDMSI2_S1_R1	97582966	94537134	7627760
IIT_RDT_SKDMSI2_S1_R2	97582966	94537134	7627760
IIT_RDT_SKDMSI3_S4_R1	94685450	91932530	6874845
IIT_RDT_SKDMSI3_S4_R2	94685450	91932530	6874845

## Sheet: Alignment
Samples	Number of input reads	Uniquely mapped reads number	Number of reads mapped to multiple loci
IIT_RDT_SKDMSCR1_S16	7573124	6650054	818486
IIT_RDT_SKDMSCR2_S34	6753594	5842917	788195
IIT_RDT_SKDMSCR3_S33	8189820	7150916	928864
IIT_RDT_SKDMSI1_S11	8250741	7366468	782207
IIT_RDT_SKDMSI2_S1	7627760	6751192	761684
IIT_RDT_SKDMSI3_S4	6874845	6066869	716311
IIT_RDT_SKGMSCR1_S12	8192061	7190634	886009
IIT_RDT_SKGMSCR2_S8	10447369	9210077	1107135
IIT_RDT_SKGMSCR3_S18	8861186	7864259	890204
IIT_RDT_SKGMSI1_S36	9031360	8140592	792757
IIT_RDT_SKGMSI2_S13	8250094	7374390	788090
IIT_RDT_SKGMSI3_S45	9959733	8922548	912724

## Sheet: DGE_DESeq2
ensembl_gene_id	DM_SCR	DM_siRNA	logFC	baseMean	stat	PValue	padj	external_gene_name	gene_biotype
ENSG00000134352	45.2008	13.6384	-1.72771	1131.65	-23.7777	5.67742e-125	7.61854e-121	IL6ST	protein_coding
ENSG00000167460	13.2894	43.5845	1.71292	1304.2	22.3883	5.11222e-111	3.43004e-107	TPM4	protein_coding
ENSG00000189056	72.8719	24.9442	-1.54663	3049.91	-19.7764	4.75536e-87	2.12707e-83	RELN	protein_coding
ENSG00000135824	17.1106	0.612512	-4.8009	150.126	-19.4757	1.76653e-84	5.92626e-81	RGS8	protein_coding
ENSG00000164117	74.8424	19.6413	-1.92568	508.78	-18.5688	5.75205e-77	1.54374e-73	FBXO8	protein_coding
ENSG00000166963	32.56	101.687	1.6414	2835.84	18.223	3.39159e-74	7.58529e-71	MAP1A	protein_coding
ENSG00000059145	4.58303	19.9739	2.10766	426.971	16.7655	4.36103e-63	8.3601e-60	UNKL	protein_coding
ENSG00000166197	27.3976	83.5521	1.60292	1044.87	16.4089	1.65258e-60	2.772e-57	NOLC1	protein_coding
ENSG00000250742	14.8594	1.07798	-3.78566	139.698	-16.3279	6.25361e-60	9.32414e-57	LINC02381	lncRNA
ENSG00000008283	248.378	112.73	-1.13946	3488.9	-15.8685	1.04695e-56	1.4049e-53	CYB561	protein_coding
ENSG00000170759	73.4725	35.3796	-1.05399	1396.81	-15.7139	1.214e-55	1.48097e-52	KIF5B	protein_coding
ENSG00000046653	32.3054	7.4634	-2.10715	506.445	-15.44	8.81178e-54	9.85377e-51	GPM6B	protein_coding
ENSG00000160877	29.493	71.8024	1.28269	911.901	15.3373	4.30415e-53	4.44287e-50	NACC1	protein_coding
ENSG00000254087	55.168	26.039	-1.08345	1093.89	-15.1552	7.00434e-52	6.71366e-49	LYN	protein_coding
ENSG00000138757	15.159	35.9761	1.24338	759.482	14.9113	2.78315e-50	2.4898e-47	G3BP2	protein_coding
ENSG00000165476	27.7913	8.62583	-1.68368	385.766	-14.871	5.088e-50	4.26724e-47	REEP3	protein_coding
ENSG00000128591	8.22662	25.1405	1.61075	658.907	14.8421	7.82908e-50	6.17991e-47	FLNC	protein_coding
ENSG00000175115	27.1113	9.35439	-1.53203	634.853	-14.8209	1.07359e-49	8.00363e-47	PACS1	protein_coding
ENSG00000204217	18.245	6.79544	-1.42462	682.473	-14.8129	1.20843e-49	8.53466e-47	BMPR2	protein_coding
ENSG00000076770	19.5664	5.56681	-1.81233	603.927	-14.744	3.36328e-49	2.25659e-46	MBNL3	protein_coding
ENSG00000188647	43.5865	20.4915	-1.09079	1560.56	-14.6324	1.74621e-48	1.11583e-45	PTAR1	protein_coding
ENSG00000135454	9.76925	26.0409	1.40874	522.886	14.4156	4.13025e-47	2.51927e-44	B4GALNT1	protein_coding
ENSG00000118689	22.7209	9.43073	-1.26898	477.451	-14.3292	1.43868e-46	8.39377e-44	FOXO3	protein_coding
ENSG00000107897	33.9297	12.3323	-1.45699	440.414	-14.2405	5.13547e-46	2.87137e-43	ACBD5	protein_coding
ENSG00000115414	0.719065	5.32441	2.88042	150.913	14.1889	1.07323e-45	5.76066e-43	FN1	protein_coding
ENSG00000064309	17.1706	7.0219	-1.28906	928.367	-14.1159	3.03028e-45	1.56397e-42	CDON	protein_coding
ENSG00000122756	69.9471	15.7278	-2.14694	403.65	-14.0634	6.37886e-45	3.17029e-42	CNTFR	protein_coding
ENSG00000187714	35.6978	5.46821	-2.70129	218.889	-13.9366	3.7938e-44	1.81818e-41	SLC18A3	protein_coding
ENSG00000120875	56.4717	19.7985	-1.50993	977.701	-13.8396	1.47021e-43	6.80303e-41	DUSP4	protein_coding
ENSG00000135406	67.3558	21.0061	-1.67462	824.209	-13.7547	4.77383e-43	2.13533e-40	PRPH	protein_coding
ENSG00000166025	33.8502	80.8796	1.25678	1814.84	13.6879	1.19846e-42	5.18779e-40	AMOTL1	protein_coding
ENSG00000196562	13.9608	4.2181	-1.73397	722.245	-13.5834	5.02551e-42	2.08673e-39	SULF2	protein_coding
ENSG00000161544	49.3474	15.3397	-1.6823	502.202	-13.5818	5.1317e-42	2.08673e-39	CYGB	protein_coding
ENSG00000179348	353.647	169.164	-1.06328	5602.36	-13.4419	3.43629e-41	1.35622e-38	GATA2	protein_coding
ENSG00000087086	490.667	797.635	0.699884	2342.79	13.4155	4.90463e-41	1.88044e-38	FTL	protein_coding
ENSG00000184983	104.89	39.3105	-1.41738	412.973	-13.3095	2.03796e-40	7.59648e-38	NDUFA6	protein_coding
ENSG00000131979	27.1593	4.70302	-2.53121	172.732	-12.8524	8.33696e-38	3.02361e-35	GCH1	protein_coding
ENSG00000144815	10.106	21.724	1.10263	614.372	12.8459	9.07432e-38	3.20443e-35	NXPE3	protein_coding
ENSG00000078304	26.8681	12.8284	-1.06593	1083.46	-12.8125	1.39539e-37	4.80123e-35	PPP2R5C	protein_coding
ENSG00000125966	7.17794	24.7375	1.78329	297.024	12.7388	3.59829e-37	1.20714e-34	MMP24	protein_coding
ENSG00000050438	16.9113	7.5384	-1.16475	963.983	-12.6538	1.06638e-36	3.49018e-34	SLC4A8	protein_coding
ENSG00000108671	16.3475	32.3043	0.980278	706.003	12.6134	1.78251e-36	5.69513e-34	PSMD11	protein_coding
ENSG00000100216	19.6682	60.0863	1.60604	424.003	12.5846	2.56724e-36	8.01157e-34	TOMM22	protein_coding
ENSG00000107282	15.7555	7.04888	-1.16149	518.681	-12.4837	9.16634e-36	2.79552e-33	APBA1	protein_coding
ENSG00000112276	13.1301	3.50264	-1.89959	267.09	-12.3927	2.86326e-35	8.53823e-33	BVES	protein_coding
ENSG00000124942	30.7913	7.35706	-2.06401	2061.18	-12.3779	3.44083e-35	1.00375e-32	AHNAK	protein_coding
ENSG00000165462	760.008	346.332	-1.1331	3513.64	-12.3487	4.95124e-35	1.41363e-32	PHOX2A	protein_coding
ENSG00000211445	5.60579	23.4653	2.07492	183.071	12.3235	6.76508e-35	1.89126e-32	GPX3	protein_coding
ENSG00000089199	119.874	59.2072	-1.01567	1774.4	-12.3162	7.41239e-35	2.02994e-32	CHGB	protein_coding
ENSG00000109132	29.1428	10.0349	-1.53669	487.015	-12.3065	8.35883e-35	2.24334e-32	PHOX2B	protein_coding
ENSG00000196141	19.4887	9.4004	-1.05054	602.207	-12.2148	2.59097e-34	6.81729e-32	SPATS2L	protein_coding
ENSG00000203805	17.6951	2.23396	-2.97891	115.071	-12.2075	2.83622e-34	7.31909e-32	PLPP4	protein_coding
ENSG00000066735	90.7784	52.4521	-0.791535	1839.86	-12.0963	1.10419e-33	2.79567e-31	KIF26A	protein_coding
ENSG00000184347	73.2912	39.943	-0.875694	3802.61	-12.0842	1.28039e-33	3.18176e-31	SLIT3	protein_coding
ENSG00000274588	6.78735	1.38346	-2.2945	140.475	-12.0309	2.44444e-33	5.96399e-31	DGKK	protein_coding
ENSG00000089169	18.6781	3.64962	-2.3558	820.573	-11.9925	3.89044e-33	9.32246e-31	RPH3A	protein_coding
ENSG00000158711	3.9998	9.4304	1.2359	404.304	11.9582	5.88328e-33	1.38505e-30	ELK4	protein_coding
ENSG00000177119	45.4897	24.5864	-0.885912	1231.56	-11.9155	9.82371e-33	2.27283e-30	ANO6	protein_coding
ENSG00000102870	11.1141	24.1352	1.11822	444.765	11.9097	1.05406e-32	2.39737e-30	ZNF629	protein_coding
ENSG00000168615	12.632	4.50902	-1.48647	281.547	-11.9014	1.16398e-32	2.60325e-30	ADAM9	protein_coding
ENSG00000179134	13.7463	28.2501	1.03587	745.948	11.8863	1.39519e-32	3.0692e-30	SAMD4B	protein_coding
ENSG00000132613	5.20423	15.7373	1.58911	295.904	11.8326	2.64942e-32	5.73429e-30	MTSS2	protein_coding
ENSG00000163931	16.3034	29.4157	0.849574	948.71	11.808	3.54744e-32	7.55605e-30	TKT	protein_coding
ENSG00000197444	12.848	4.1008	-1.63978	268.869	-11.7851	4.65872e-32	9.76802e-30	OGDHL	protein_coding
ENSG00000089597	21.7889	48.4618	1.1506	828.253	11.7798	4.96142e-32	1.02427e-29	GANAB	protein_coding
ENSG00000159640	20.739	8.96931	-1.20848	546.841	-11.7465	7.36281e-32	1.49699e-29	ACE	protein_coding
ENSG00000166734	18.0476	6.28942	-1.52267	360.019	-11.725	9.48601e-32	1.88692e-29	CASC4	protein_coding
ENSG00000117707	26.8979	12.7597	-1.07481	960.378	-11.7244	9.56185e-32	1.88692e-29	PROX1	protein_coding
ENSG00000175166	62.7679	97.6732	0.637921	1644.9	11.6894	1.44452e-31	2.80928e-29	PSMD2	protein_coding
ENSG00000173120	12.5825	25.282	1.00136	859.313	11.6606	2.02665e-31	3.88509e-29	KDM2A	protein_coding
ENSG00000169116	11.9325	1.61354	-2.89095	152.297	-11.6405	2.56396e-31	4.84589e-29	PARM1	protein_coding
ENSG00000170271	7.86876	0.955055	-3.02627	155.637	-11.6388	2.61795e-31	4.8792e-29	FAXDC2	protein_coding
ENSG00000143418	53.8368	27.1614	-0.985889	782.471	-11.6268	3.01079e-31	5.53449e-29	CERS2	protein_coding
ENSG00000145819	10.4902	3.56243	-1.55714	348.103	-11.5752	5.50466e-31	9.98203e-29	ARHGAP26	protein_coding
ENSG00000237125	29.2134	16.0192	-0.864835	2650.94	-11.5666	6.08216e-31	1.08822e-28	HAND2-AS1	lncRNA
ENSG00000118257	6.05739	2.10467	-1.52442	348.655	-11.5608	6.51099e-31	1.14962e-28	NRP2	protein_coding
ENSG00000100285	7.97898	30.4078	1.91965	341.164	11.5044	1.25308e-30	2.18378e-28	NEFH	protein_coding
ENSG00000179195	13.4439	31.7354	1.23525	668.764	11.4861	1.54874e-30	2.64934e-28	ZNF664	protein_coding
ENSG00000003989	51.6256	20.8459	-1.30684	1296.84	-11.4855	1.55971e-30	2.64934e-28	SLC7A2	protein_coding
ENSG00000069482	342.118	151.048	-1.17737	1010.78	-11.4685	1.89927e-30	3.18579e-28	GAL	protein_coding
ENSG00000023287	42.1185	23.0226	-0.869813	1079.8	-11.3909	4.64171e-30	7.68977e-28	RB1CC1	protein_coding
ENSG00000137868	106.873	45.6298	-1.22668	2188.61	-11.3834	5.05951e-30	8.2797e-28	STRA6	protein_coding
ENSG00000113552	7.377	20.1383	1.44714	273.575	11.2896	1.47778e-29	2.38919e-27	GNPDA1	protein_coding
ENSG00000008294	21.0586	11.7104	-0.845224	844.735	-11.2782	1.68199e-29	2.68698e-27	SPAG9	protein_coding
ENSG00000099889	20.0809	8.93843	-1.16379	468.314	-11.2334	2.79615e-29	4.4143e-27	ARVCF	protein_coding
ENSG00000139116	148.756	80.5194	-0.884888	4452.27	-11.2098	3.64949e-29	5.69449e-27	KIF21A	protein_coding
ENSG00000080644	149.28	79.2187	-0.912742	2457.99	-11.2009	4.0345e-29	6.22287e-27	CHRNA3	protein_coding
ENSG00000017260	25.205	10.9331	-1.20509	735.762	-11.1943	4.34856e-29	6.63106e-27	ATP2C1	protein_coding
ENSG00000106771	23.5307	12.5192	-0.910911	819.959	-11.0473	2.25963e-28	3.40696e-26	TMEM245	protein_coding
ENSG00000123908	25.6593	14.7051	-0.803914	1580.96	-11.039	2.47822e-28	3.69503e-26	AGO2	protein_coding
ENSG00000035862	26.188	12.9165	-1.01527	603.634	-10.9996	3.83651e-28	5.65737e-26	TIMP2	protein_coding
ENSG00000108960	20.7405	6.01173	-1.78899	211.436	-10.986	4.46224e-28	6.50856e-26	MMD	protein_coding
ENSG00000131323	2.85683	8.2975	1.53247	228.049	10.9808	4.72466e-28	6.81722e-26	TRAF3	protein_coding
ENSG00000172667	8.11731	3.00355	-1.435	266.212	-10.9446	7.05173e-28	1.00667e-25	ZMAT3	protein_coding
ENSG00000072110	40.838	22.4273	-0.863162	1308.16	-10.9316	8.14297e-28	1.15022e-25	ACTN1	protein_coding
ENSG00000173114	90.0187	40.154	-1.16456	1072.83	-10.8989	1.16714e-27	1.63144e-25	LRRN3	protein_coding
ENSG00000180660	136.045	72.8491	-0.900054	1275.63	-10.8874	1.32301e-27	1.83025e-25	MAB21L1	protein_coding
ENSG00000103540	16.4303	7.39623	-1.15069	552.7	-10.8749	1.51844e-27	2.07918e-25	CCP110	protein_coding
ENSG00000128989	56.4585	33.8022	-0.739602	1394.27	-10.8675	1.64627e-27	2.23144e-25	ARPP19	protein_coding
ENSG00000125354	82.9717	51.5807	-0.686287	1430.1	-10.8509	1.97391e-27	2.64879e-25	SEPTIN6	protein_coding
ENSG00000134109	17.6923	6.61974	-1.41808	254.483	-10.8468	2.06598e-27	2.74489e-25	EDEM1	protein_coding
ENSG00000164107	196.422	127.986	-0.616947	2783.5	-10.8196	2.77962e-27	3.65683e-25	HAND2	protein_coding
ENSG00000105810	43.8754	27.2772	-0.685155	1949.46	-10.8058	3.23079e-27	4.20912e-25	CDK6	protein_coding
ENSG00000113273	9.10334	3.30461	-1.45631	248.698	-10.77	4.76974e-27	6.15433e-25	ARSB	protein_coding
ENSG00000140265	5.2413	12.7222	1.28234	259.685	10.7214	8.073e-27	1.03173e-24	ZSCAN29	protein_coding
ENSG00000172531	68.6007	36.9468	-0.89166	624.994	-10.7189	8.29584e-27	1.04768e-24	PPP1CA	protein_coding
ENSG00000134243	21.3766	9.7803	-1.12409	675.78	-10.7183	8.354e-27	1.04768e-24	SORT1	protein_coding
ENSG00000128923	8.84041	3.21093	-1.45956	233.519	-10.7092	9.21291e-27	1.1447e-24	MINDY2	protein_coding
ENSG00000108344	43.647	75.7099	0.796356	1254.35	10.7053	9.61472e-27	1.18367e-24	PSMD3	protein_coding
ENSG00000145808	38.3962	15.6046	-1.29483	727.374	-10.7034	9.81369e-27	1.19718e-24	ADAMTS19	protein_coding
ENSG00000137710	10.9551	4.39124	-1.31791	373.425	-10.6845	1.20245e-26	1.45367e-24	RDX	protein_coding
ENSG00000138759	12.7965	5.60275	-1.18935	829.818	-10.6715	1.38436e-26	1.65864e-24	FRAS1	protein_coding
ENSG00000168539	9.35438	0.945696	-3.28663	88.8709	-10.6625	1.52436e-26	1.80227e-24	CHRM1	protein_coding
ENSG00000003147	16.1809	6.87869	-1.23057	345.899	-10.6621	1.5311e-26	1.80227e-24	ICA1	protein_coding
ENSG00000107957	8.54139	17.1282	1.00069	607.771	10.655	1.65268e-26	1.92846e-24	SH3PXD2A	protein_coding
ENSG00000165521	38.6071	24.17	-0.675622	2151.47	-10.6451	1.83882e-26	2.12717e-24	EML5	protein_coding
ENSG00000133872	60.6394	33.368	-0.862896	577.966	-10.6321	2.11355e-26	2.42408e-24	SARAF	protein_coding
ENSG00000149294	51.4169	23.7736	-1.11131	2121.23	-10.6208	2.38431e-26	2.71145e-24	NCAM1	protein_coding
ENSG00000266074	5.51241	2.13937	-1.36612	381.254	-10.5541	4.86455e-26	5.48549e-24	BAHCC1	protein_coding
ENSG00000066032	26.8059	10.8485	-1.30461	508.533	-10.4828	1.03576e-25	1.15823e-23	CTNNA2	protein_coding
ENSG00000185432	77.8362	45.5047	-0.777468	1428.53	-10.4205	1.9983e-25	2.21613e-23	METTL7A	protein_coding
ENSG00000011405	8.67019	3.2212	-1.42968	251.771	-10.3863	2.86151e-25	3.14743e-23	PIK3C2A	protein_coding
ENSG00000157657	6.94311	14.8138	1.08829	596.003	10.3677	3.47953e-25	3.79608e-23	ZNF618	protein_coding
ENSG00000179262	31.04	73.9728	1.24525	617.124	10.3269	5.32625e-25	5.76395e-23	RAD23A	protein_coding
ENSG00000114062	9.31981	16.4748	0.819089	763.214	10.2947	7.4468e-25	7.99429e-23	UBE3A	protein_coding
ENSG00000104219	15.2422	6.40103	-1.24694	406.865	-10.2545	1.12958e-24	1.2001e-22	ZDHHC2	protein_coding
ENSG00000132510	12.3299	28.9256	1.22581	482.762	10.254	1.1358e-24	1.2001e-22	KDM6B	protein_coding
ENSG00000138760	16.0818	7.51998	-1.09416	978.243	-10.1909	2.17826e-24	2.2836e-22	SCARB2	protein_coding
ENSG00000148700	34.3356	17.2124	-0.998137	558.677	-10.1875	2.25444e-24	2.34514e-22	ADD3	protein_coding
ENSG00000150961	31.1939	15.0416	-1.05087	900.288	-10.1839	2.33916e-24	2.41455e-22	SEC24D	protein_coding
ENSG00000182809	48.822	23.26	-1.06776	738.166	-10.1626	2.91212e-24	2.98304e-22	CRIP2	protein_coding
ENSG00000106976	2.78608	6.77087	1.28111	280.641	10.1586	3.03305e-24	3.08337e-22	DNM1	protein_coding
ENSG00000132718	85.3555	42.0959	-1.01758	1080.27	-10.1383	3.73559e-24	3.76901e-22	SYT11	protein_coding
ENSG00000154642	13.4436	5.51627	-1.2842	268.383	-10.1098	4.99946e-24	5.00654e-22	C21orf91	protein_coding
ENSG00000143248	661.904	351.055	-0.914759	14204.9	-10.1089	5.04615e-24	5.01587e-22	RGS5	protein_coding
ENSG00000106683	12.2652	24.1452	0.977132	388.948	10.1048	5.25873e-24	5.18875e-22	LIMK1	protein_coding
ENSG00000125266	14.6097	34.421	1.23556	492.139	10.0969	5.69961e-24	5.58271e-22	EFNB2	protein_coding
ENSG00000106261	9.37222	21.6527	1.20132	640.304	10.0923	5.97498e-24	5.81001e-22	ZKSCAN1	protein_coding
ENSG00000132359	16.3547	8.43865	-0.953559	457.007	-10.046	9.56634e-24	9.2353e-22	AC002316.1	protein_coding
ENSG00000170525	5.37134	14.041	1.38137	188.238	10.0239	1.19719e-23	1.1475e-21	PFKFB3	protein_coding
ENSG00000100644	319.967	182.887	-0.806535	4166.65	-10.0015	1.50067e-23	1.42819e-21	HIF1A	protein_coding
ENSG00000148468	4.11888	12.5754	1.61296	149.624	9.99796	1.55573e-23	1.47016e-21	FAM171A1	protein_coding
ENSG00000084463	18.9035	37.0682	0.966855	667.544	9.99621	1.58349e-23	1.48594e-21	WBP11	protein_coding
ENSG00000183741	28.1924	55.8584	0.982862	1587.98	9.9928	1.63891e-23	1.52726e-21	CBX6	protein_coding
ENSG00000172403	85.6969	44.1805	-0.955342	5254.1	-9.98225	1.82292e-23	1.68701e-21	SYNPO2	protein_coding
ENSG00000141905	12.1735	23.8195	0.963892	804.441	9.90732	3.86893e-23	3.55597e-21	NFIC	protein_coding
ENSG00000069956	17.19	31.6975	0.879201	596.413	9.89387	4.42576e-23	4.04009e-21	MAPK6	protein_coding
ENSG00000175931	11.1519	22.1689	0.994979	501.571	9.87952	5.10747e-23	4.63089e-21	UBE2O	protein_coding
ENSG00000173457	25.5452	56.0858	1.13406	303.871	9.86391	5.96806e-23	5.37486e-21	PPP1R14B	protein_coding
ENSG00000136448	22.9331	38.2572	0.735231	871.71	9.84026	7.55184e-23	6.75588e-21	NMT1	protein_coding
ENSG00000117450	120.503	203.945	0.756119	1076.45	9.79757	1.15321e-22	1.02483e-20	PRDX1	protein_coding
ENSG00000078369	104.347	66.6858	-0.644261	2285.64	-9.78645	1.2874e-22	1.13655e-20	GNB1	protein_coding
ENSG00000072071	17.7082	30.7934	0.796632	963.862	9.7571	1.72007e-22	1.5086e-20	ADGRL1	protein_coding
ENSG00000168036	24.1673	13.9543	-0.791318	977.335	-9.71982	2.48208e-22	2.1628e-20	CTNNB1	protein_coding
ENSG00000104722	71.3725	141.537	0.984647	1408.81	9.71848	2.51505e-22	2.17738e-20	NEFM	protein_coding
ENSG00000006007	31.1631	11.0998	-1.48416	363.909	-9.71099	2.70694e-22	2.32849e-20	GDE1	protein_coding
ENSG00000084207	245.632	370.985	0.593526	2419.77	9.63796	5.52772e-22	4.72461e-20	GSTP1	protein_coding
ENSG00000033327	65.7716	40.23	-0.70857	1043.06	-9.61553	6.87556e-22	5.83944e-20	GAB2	protein_coding
ENSG00000166165	146.098	81.8319	-0.835237	1419.41	-9.59164	8.66999e-22	7.31715e-20	CKB	protein_coding
ENSG00000169902	50.7368	24.2753	-1.0632	323.042	-9.58641	9.12017e-22	7.64898e-20	TPST1	protein_coding
ENSG00000115884	3.14147	12.4286	1.959	138.131	9.5676	1.09416e-21	9.11961e-20	SDC1	protein_coding
ENSG00000164924	121.299	76.0951	-0.671786	3377.8	-9.56504	1.12158e-21	9.29042e-20	YWHAZ	protein_coding
ENSG00000163602	27.6739	15.68	-0.819804	599.3	-9.56146	1.16104e-21	9.55828e-20	RYBP	protein_coding
ENSG00000110987	6.81122	15.1042	1.14089	312.069	9.56051	1.17183e-21	9.58826e-20	BCL7A	protein_coding
ENSG00000060491	4.31163	12.1699	1.48966	174.663	9.52992	1.5741e-21	1.28017e-19	OGFR	protein_coding
ENSG00000182446	20.3908	34.7095	0.766741	1091.58	9.52548	1.64286e-21	1.32804e-19	NPLOC4	protein_coding
ENSG00000173848	14.2577	27.6871	0.957064	431.44	9.52394	1.66727e-21	1.33971e-19	NET1	protein_coding
ENSG00000068650	6.74923	3.11912	-1.11447	387.693	-9.5209	1.71685e-21	1.37133e-19	ATP11A	protein_coding
ENSG00000134323	442.361	792.612	0.841445	9159.12	9.51947	1.74067e-21	1.38147e-19	MYCN	protein_coding
ENSG00000180628	8.91257	3.16111	-1.49132	156.918	-9.51891	1.75013e-21	1.38147e-19	PCGF5	protein_coding
ENSG00000197043	9.21092	19.9906	1.1181	341.022	9.50449	2.01026e-21	1.57752e-19	ANXA6	protein_coding
ENSG00000143333	349.67	204.721	-0.772637	1894.09	-9.49999	2.09906e-21	1.62989e-19	RGS16	protein_coding
ENSG00000126067	23.9758	42.2822	0.817897	652.282	9.49988	2.10129e-21	1.62989e-19	PSMB2	protein_coding
ENSG00000167522	11.2398	17.6792	0.65113	1280.59	9.49273	2.25067e-21	1.73573e-19	ANKRD11	protein_coding
ENSG00000196313	9.5377	17.2639	0.85683	610.404	9.45473	3.23858e-21	2.48335e-19	POM121	protein_coding
ENSG00000070814	6.57882	14.243	1.11233	571.451	9.42901	4.13993e-21	3.15646e-19	TCOF1	protein_coding
ENSG00000108510	21.3976	13.0272	-0.71472	1013.54	-9.42455	4.31966e-21	3.27489e-19	MED13	protein_coding
ENSG00000101040	17.3252	28.926	0.736229	770.907	9.41943	4.53542e-21	3.41915e-19	ZMYND8	protein_coding
ENSG00000087253	28.4037	16.0565	-0.820849	674.147	-9.409	5.00896e-21	3.75504e-19	LPCAT2	protein_coding
ENSG00000090615	9.72952	19.022	0.963723	624.124	9.37204	7.11412e-21	5.30358e-19	GOLGA3	protein_coding
ENSG00000185963	7.79897	18.0866	1.21222	396.511	9.36859	7.35079e-21	5.44974e-19	BICD2	protein_coding
ENSG00000114554	19.5395	11.4369	-0.772	1035.58	-9.35962	8.00239e-21	5.90022e-19	PLXNA1	protein_coding
ENSG00000104964	29.6922	51.1716	0.783384	909.232	9.35534	8.33331e-21	6.11064e-19	TLE5	protein_coding
ENSG00000170027	128.476	197.545	0.621609	2313.99	9.32341	1.12662e-20	8.21635e-19	YWHAG	protein_coding
ENSG00000054356	23.2666	38.3141	0.718451	942.451	9.25246	2.1938e-20	1.59128e-18	PTPRN	protein_coding
ENSG00000100242	20.0744	10.592	-0.918345	480.924	-9.24122	2.43704e-20	1.7582e-18	SUN2	protein_coding
ENSG00000131389	7.24059	14.0317	0.954494	423.515	9.22406	2.86058e-20	2.05274e-18	SLC6A6	protein_coding
ENSG00000111912	53.1946	28.5594	-0.894903	1105.66	-9.21451	3.12703e-20	2.232e-18	NCOA7	protein_coding
ENSG00000058866	2.5521	6.05981	1.24613	201.546	9.18065	4.28506e-20	3.04239e-18	DGKG	protein_coding
ENSG00000146592	7.68083	3.01588	-1.34485	192.432	-9.13312	6.65512e-20	4.70027e-18	CREB5	protein_coding
ENSG00000150995	7.38199	3.74316	-0.978752	1094.1	-9.12174	7.39251e-20	5.19372e-18	ITPR1	protein_coding
ENSG00000005249	22.5979	42.79	0.920209	525.724	9.11105	8.15908e-20	5.70243e-18	PRKAR2B	protein_coding
ENSG00000139352	17.0397	6.09649	-1.49312	478.646	-9.10086	8.96222e-20	6.2313e-18	ASCL1	protein_coding
ENSG00000181826	10.1295	2.34834	-2.10584	97.9981	-9.08278	1.05832e-19	7.32044e-18	RELL1	protein_coding
ENSG00000113163	7.34901	3.80655	-0.945599	486.868	-9.02915	1.73018e-19	1.19063e-17	CERT1	protein_coding
ENSG00000110400	28.6807	56.7355	0.980466	1319.99	9.02302	1.8298e-19	1.25276e-17	NECTIN1	protein_coding
ENSG00000116793	7.47008	15.3287	1.03487	338.064	9.01603	1.95032e-19	1.32849e-17	PHTF1	protein_coding
ENSG00000100412	29.7541	49.3587	0.728673	756.552	9.0086	2.087e-19	1.41442e-17	ACO2	protein_coding
ENSG00000165533	40.6776	20.4806	-0.987235	941.47	-9.00303	2.19569e-19	1.4806e-17	TTC8	protein_coding
ENSG00000084112	3.97748	7.88846	0.989532	357.062	8.99633	2.33379e-19	1.56586e-17	SSH1	protein_coding
ENSG00000126522	14.3076	5.66421	-1.33729	178.652	-8.99154	2.43793e-19	1.62759e-17	ASL	protein_coding
ENSG00000116747	30.4431	18.407	-0.725861	1025.93	-8.98921	2.49012e-19	1.65421e-17	RO60	protein_coding
ENSG00000103512	24.2442	12.641	-0.936126	560.223	-8.95085	3.52748e-19	2.33179e-17	NOMO1	protein_coding
ENSG00000103226	5.11035	1.6388	-1.63194	141.43	-8.94757	3.63402e-19	2.39044e-17	NOMO3	protein_coding
ENSG00000177606	23.5451	10.9334	-1.10486	266.173	-8.9343	4.09747e-19	2.68214e-17	JUN	protein_coding
ENSG00000111885	66.7483	37.7778	-0.820459	1204.86	-8.91703	4.78969e-19	3.12004e-17	MAN1A1	protein_coding
ENSG00000145907	22.3798	35.4679	0.663107	1853.95	8.91393	4.92545e-19	3.19298e-17	G3BP1	protein_coding
ENSG00000214944	6.70308	1.3899	-2.26455	519.611	-8.91333	4.95202e-19	3.19477e-17	ARHGEF28	protein_coding
ENSG00000183044	6.9483	2.37027	-1.54343	312.066	-8.9037	5.40157e-19	3.46812e-17	ABAT	protein_coding
ENSG00000145248	55.8641	22.8564	-1.28486	527.873	-8.88165	6.58786e-19	4.20965e-17	SLC10A4	protein_coding
ENSG00000104885	9.45061	19.716	1.05463	756.306	8.87817	6.7969e-19	4.32264e-17	DOT1L	protein_coding
ENSG00000168546	13.4832	4.83448	-1.4766	340.122	-8.84451	9.19309e-19	5.81896e-17	GFRA2	protein_coding
ENSG00000245870	8.61199	2.55263	-1.74921	157.856	-8.84313	9.30768e-19	5.86384e-17	LINC00682	lncRNA
ENSG00000103653	10.5977	24.0828	1.1768	344.53	8.80674	1.28833e-18	8.07857e-17	CSK	protein_coding
ENSG00000159377	77.9173	132.584	0.769199	940.889	8.8018	1.34635e-18	8.40312e-17	PSMB4	protein_coding
ENSG00000247315	9.59332	22.8554	1.25119	191.55	8.78156	1.61225e-18	1.00161e-16	ZCCHC3	protein_coding
ENSG00000172270	160.011	111.429	-0.521236	2334.59	-8.76433	1.87885e-18	1.16186e-16	BSG	protein_coding
ENSG00000105223	41.2675	73.2882	0.831421	1200.88	8.7556	2.03022e-18	1.2497e-16	PLD3	protein_coding
ENSG00000171365	18.2285	10.6745	-0.770186	823.27	-8.74996	2.13432e-18	1.30778e-16	CLCN5	protein_coding
ENSG00000138650	2.10346	5.99247	1.51897	169.098	8.74328	2.26438e-18	1.38117e-16	PCDH10	protein_coding
ENSG00000129003	11.7754	7.29172	-0.688687	895.475	-8.73618	2.41125e-18	1.4641e-16	VPS13C	protein_coding
ENSG00000277586	98.301	59.2892	-0.729379	1420.82	-8.73499	2.43671e-18	1.47289e-16	NEFL	protein_coding
ENSG00000143061	14.6852	7.81457	-0.91109	391.653	-8.72344	2.6988e-18	1.624e-16	IGSF3	protein_coding
ENSG00000165240	41.9324	23.9982	-0.80411	1084.64	-8.71058	3.02312e-18	1.81104e-16	ATP7A	protein_coding
ENSG00000204186	10.8379	5.62259	-0.947038	353.359	-8.69952	3.33282e-18	1.98769e-16	ZDBF2	protein_coding
ENSG00000115993	27.8982	13.0479	-1.09277	670.851	-8.69691	3.41049e-18	2.02502e-16	TRAK2	protein_coding
ENSG00000163069	24.8502	12.5441	-0.981783	365.346	-8.69354	3.51313e-18	2.0697e-16	SGCB	protein_coding
ENSG00000153944	16.8644	11.2118	-0.588058	1386.45	-8.69343	3.51659e-18	2.0697e-16	MSI2	protein_coding
ENSG00000161681	5.06834	11.3888	1.16504	280.85	8.66511	4.51089e-18	2.6433e-16	SHANK1	protein_coding
ENSG00000166949	4.40321	9.57675	1.12423	219.124	8.64451	5.40376e-18	3.15274e-16	SMAD3	protein_coding
ENSG00000185627	16.0654	30.0586	0.906782	382.874	8.63837	5.70214e-18	3.31243e-16	PSMD13	protein_coding
ENSG00000180998	7.57584	2.5541	-1.56393	119.673	-8.6332	5.96601e-18	3.45077e-16	GPR137C	protein_coding
ENSG00000087460	133.551	87.9464	-0.602379	7581.39	-8.62841	6.22086e-18	3.58274e-16	GNAS	protein_coding
ENSG00000128872	17.0738	9.23667	-0.889709	691.837	-8.62653	6.32427e-18	3.62672e-16	TMOD2	protein_coding
ENSG00000143319	10.1706	21.3539	1.0609	336.309	8.62281	6.53298e-18	3.73047e-16	ISG20L2	protein_coding
ENSG00000135723	10.8448	22.5493	1.0494	268.158	8.61403	7.05388e-18	4.0029e-16	FHOD1	protein_coding
ENSG00000113657	174.348	111.763	-0.640922	3006.05	-8.61377	7.06974e-18	4.0029e-16	DPYSL3	protein_coding
ENSG00000107819	11.8776	3.98766	-1.57313	121.312	-8.6093	7.35104e-18	4.14469e-16	SFXN3	protein_coding
ENSG00000113360	10.2253	18.7235	0.865053	523.895	8.60854	7.39943e-18	4.15452e-16	DROSHA	protein_coding
ENSG00000007402	8.12755	3.01507	-1.41715	234.632	-8.59262	8.50088e-18	4.75306e-16	CACNA2D2	protein_coding
ENSG00000101210	79.2484	50.709	-0.643117	1665.22	-8.57299	1.00828e-17	5.61417e-16	EEF1A2	protein_coding
ENSG00000129493	5.82986	2.34216	-1.31048	251.68	-8.57243	1.01327e-17	5.61862e-16	HEATR5A	protein_coding
ENSG00000013275	49.7697	84.0576	0.755101	636.482	8.57046	1.0307e-17	5.69176e-16	PSMC4	protein_coding
ENSG00000171310	28.5476	13.5834	-1.06953	489.621	-8.56931	1.04107e-17	5.72545e-16	CHST11	protein_coding
ENSG00000154654	3.19009	8.36056	1.38851	136.32	8.56143	1.11473e-17	6.08283e-16	NCAM2	protein_coding
ENSG00000135318	9.78323	2.79355	-1.80217	182.874	-8.56139	1.11512e-17	6.08283e-16	NT5E	protein_coding
ENSG00000112144	11.3442	4.14421	-1.44669	208.34	-8.54826	1.24962e-17	6.78893e-16	ICK	protein_coding
ENSG00000125384	188.101	112.881	-0.736176	1064.23	-8.54007	1.34138e-17	7.25805e-16	PTGER2	protein_coding
ENSG00000151012	3.51157	8.58683	1.29108	197.935	8.53754	1.37108e-17	7.38894e-16	SLC7A11	protein_coding
ENSG00000240225	3.34588	9.41041	1.48931	120.155	8.53176	1.44142e-17	7.73696e-16	ZNF542P	transcribed_unprocessed_pseudogene
ENSG00000177374	1.97494	9.42017	2.24002	106.61	8.52736	1.49719e-17	8.00432e-16	HIC1	protein_coding
ENSG00000111331	15.0811	7.8812	-0.941363	508.553	-8.52344	1.5488e-17	8.24735e-16	OAS3	protein_coding
ENSG00000171033	35.1001	15.812	-1.14611	491.582	-8.50897	1.75484e-17	9.3076e-16	PKIA	protein_coding
ENSG00000140416	24.1235	13.7636	-0.808378	1279.76	-8.50517	1.81322e-17	9.57939e-16	TPM1	protein_coding
ENSG00000038382	42.5398	27.6683	-0.619496	2386.44	-8.48844	2.09425e-17	1.10207e-15	TRIO	protein_coding
ENSG00000130164	22.3607	36.8432	0.721023	765.909	8.4514	2.87832e-17	1.50876e-15	LDLR	protein_coding
ENSG00000100380	55.7091	82.7541	0.57021	1232.05	8.43417	3.33561e-17	1.74166e-15	ST13	protein_coding
ENSG00000135914	26.1077	8.91668	-1.54849	98.9121	-8.42225	3.69308e-17	1.92083e-15	HTR2B	protein_coding
ENSG00000139112	4.48821	12.3995	1.46792	103.668	8.4113	4.05477e-17	2.10081e-15	GABARAPL1	protein_coding
ENSG00000153904	29.8357	14.9355	-0.998427	383.472	-8.4047	4.28956e-17	2.21391e-15	DDAH1	protein_coding
ENSG00000151414	7.85128	2.53555	-1.63806	147.052	-8.40153	4.40713e-17	2.26587e-15	NEK7	protein_coding
ENSG00000011105	7.37982	13.7212	0.895325	319.723	8.40004	4.46335e-17	2.28602e-15	TSPAN9	protein_coding
ENSG00000091129	82.7935	44.8873	-0.882384	2046.99	-8.39672	4.5914e-17	2.34266e-15	NRCAM	protein_coding
ENSG00000139117	34.8262	20.5748	-0.76036	588.012	-8.38793	4.94794e-17	2.51501e-15	CPNE8	protein_coding
ENSG00000110090	27.1403	15.8378	-0.778076	527.975	-8.37532	5.50749e-17	2.78887e-15	CPT1A	protein_coding
ENSG00000153395	4.98099	10.6254	1.09305	301.429	8.36369	6.07841e-17	3.0664e-15	LPCAT1	protein_coding
ENSG00000272405	10.4107	27.9115	1.41885	175.58	8.35458	6.56648e-17	3.30021e-15	AL365181.3	lncRNA
ENSG00000118733	6.63155	15.9242	1.26345	227.414	8.34852	6.91258e-17	3.46119e-15	OLFM3	protein_coding
ENSG00000182158	6.49858	12.3477	0.922431	338.555	8.34322	7.22916e-17	3.60625e-15	CREB3L2	protein_coding
ENSG00000131773	11.6564	5.63885	-1.0498	278.723	-8.33638	7.66022e-17	3.79831e-15	KHDRBS3	protein_coding
ENSG00000184640	32.246	45.8913	0.50828	2033.57	8.33621	7.67078e-17	3.79831e-15	SEPTIN9	protein_coding
ENSG00000184226	5.76842	9.96648	0.786361	1344.08	8.32167	8.67304e-17	4.2788e-15	PCDH9	protein_coding
ENSG00000144746	42.9863	23.2444	-0.887797	356.26	-8.31702	9.02011e-17	4.43373e-15	ARL6IP5	protein_coding
ENSG00000197045	22.2125	12.7239	-0.805695	573.217	-8.31021	9.55303e-17	4.67854e-15	GMFB	protein_coding
ENSG00000189060	107.386	68.2914	-0.65228	1035.2	-8.29833	1.05586e-16	5.15221e-15	H1-0	protein_coding
ENSG00000075340	6.46664	11.3688	0.809924	470.196	8.29654	1.0719e-16	5.21155e-15	ADD2	protein_coding
ENSG00000172954	16.7412	9.59355	-0.803398	444.673	-8.27795	1.25313e-16	6.07068e-15	LCLAT1	protein_coding
ENSG00000198890	9.29648	19.4982	1.06901	286.034	8.27445	1.2905e-16	6.22252e-15	PRMT6	protein_coding
ENSG00000136895	5.95891	2.2389	-1.4037	256.188	-8.27415	1.29375e-16	6.22252e-15	GARNL3	protein_coding
ENSG00000143106	14.4331	26.0335	0.848104	485.76	8.25575	1.50952e-16	7.23436e-15	PSMA5	protein_coding
ENSG00000071564	17.9953	32.1785	0.837604	665.943	8.25187	1.55932e-16	7.44643e-15	TCF3	protein_coding
ENSG00000168385	63.8372	42.2897	-0.595017	1679.68	-8.24639	1.63245e-16	7.76805e-15	SEPTIN2	protein_coding
ENSG00000146072	23.9086	11.5215	-1.05316	239.499	-8.24495	1.65232e-16	7.8348e-15	TNFRSF21	protein_coding
ENSG00000078804	22.018	10.831	-1.02119	214.976	-8.23909	1.73523e-16	8.19894e-15	TP53INP2	protein_coding
ENSG00000036565	51.5829	23.7622	-1.12089	515.097	-8.23225	1.83732e-16	8.63078e-15	SLC18A1	protein_coding
ENSG00000140320	10.4448	19.8825	0.93007	367.288	8.23211	1.83948e-16	8.63078e-15	BAHD1	protein_coding
ENSG00000167491	20.6828	37.6799	0.861101	886.96	8.22349	1.97671e-16	9.24235e-15	GATAD2A	protein_coding
ENSG00000003137	6.169	20.3154	1.71673	152.821	8.22122	2.01437e-16	9.3857e-15	CYP26B1	protein_coding
ENSG00000090447	2.44318	5.93456	1.28713	204.268	8.21391	2.14099e-16	9.94113e-15	TFAP4	protein_coding
ENSG00000156639	23.5861	11.1774	-1.07545	279.876	-8.19476	2.51088e-16	1.16185e-14	ZFAND3	protein_coding
ENSG00000121361	79.4434	47.7234	-0.735693	598.788	-8.19392	2.52848e-16	1.16597e-14	KCNJ8	protein_coding
ENSG00000177169	4.39825	9.51766	1.1047	213.633	8.18246	2.78112e-16	1.27808e-14	ULK1	protein_coding
ENSG00000168280	13.5297	6.80805	-0.985838	378.423	-8.17685	2.9137e-16	1.33444e-14	KIF5C	protein_coding
ENSG00000260032	84.4824	133.171	0.656053	2517.56	8.17634	2.92586e-16	1.33545e-14	NORAD	lncRNA
ENSG00000127995	13.2071	6.05728	-1.12103	215.312	-8.17356	2.99423e-16	1.36202e-14	CASD1	protein_coding
ENSG00000135472	17.3483	9.04401	-0.943698	383.148	-8.17078	3.06412e-16	1.3891e-14	FAIM2	protein_coding
ENSG00000197961	17.9524	28.652	0.674235	780.56	8.15495	3.49328e-16	1.57496e-14	ZNF121	protein_coding
ENSG00000264364	13.5023	22.315	0.72243	546.025	8.1548	3.49755e-16	1.57496e-14	DYNLL2	protein_coding
ENSG00000213190	180.81	113.126	-0.675248	1258.75	-8.14977	3.64622e-16	1.63641e-14	MLLT11	protein_coding
ENSG00000169100	257.451	163.911	-0.649788	1615.02	-8.14144	3.90592e-16	1.74712e-14	SLC25A6	protein_coding
ENSG00000130818	3.84678	8.50014	1.13769	194.808	8.1178	4.74727e-16	2.1164e-14	ZNF426	protein_coding
ENSG00000198959	1.94872	5.99028	1.61993	83.7146	8.10511	5.26992e-16	2.34162e-14	TGM2	protein_coding
ENSG00000100095	4.63089	1.58572	-1.54362	110.141	-8.095	5.72634e-16	2.53603e-14	SEZ6L	protein_coding
ENSG00000171533	6.95369	2.61265	-1.40599	124.862	-8.0875	6.09007e-16	2.68824e-14	MAP6	protein_coding
ENSG00000111300	10.3179	16.5851	0.68344	631.428	8.08646	6.14253e-16	2.70251e-14	NAA25	protein_coding
ENSG00000135931	22.0922	11.4075	-0.952952	474.409	-8.06996	7.03215e-16	3.0838e-14	ARMC9	protein_coding
ENSG00000173692	58.8691	87.1295	0.565431	1522.79	8.0504	8.25214e-16	3.60702e-14	PSMD1	protein_coding
ENSG00000103495	88.1077	127.19	0.527662	2027.62	8.03537	9.32979e-16	4.06482e-14	MAZ	protein_coding
ENSG00000196642	11.5593	20.2101	0.803695	781.83	8.03246	9.55373e-16	4.14892e-14	RABL6	protein_coding
ENSG00000136108	30.224	16.5888	-0.866946	638.448	-8.03012	9.73809e-16	4.21534e-14	CKAP2	protein_coding
ENSG00000125868	59.5283	37.1121	-0.680939	808.087	-8.01725	1.08141e-15	4.66608e-14	DSTN	protein_coding
ENSG00000163297	12.0996	5.31653	-1.18249	292.603	-8.01678	1.08549e-15	4.66865e-14	ANTXR2	protein_coding
ENSG00000174444	320.843	229.734	-0.481633	7588.7	-8.0119	1.12948e-15	4.84234e-14	RPL4	protein_coding
ENSG00000112078	28.2494	44.5812	0.655867	957.308	8.00643	1.18086e-15	5.04646e-14	KCTD20	protein_coding
ENSG00000116337	10.0037	16.7308	0.744155	534.115	7.99771	1.26752e-15	5.39966e-14	AMPD2	protein_coding
ENSG00000129521	15.1131	7.86817	-0.941492	348.774	-7.98719	1.38045e-15	5.86213e-14	EGLN3	protein_coding
ENSG00000155111	5.3992	2.15622	-1.32382	157.167	-7.97981	1.46553e-15	6.20378e-14	CDK19	protein_coding
ENSG00000151718	6.42462	2.98299	-1.10893	225.512	-7.96526	1.64875e-15	6.95741e-14	WWC2	protein_coding
ENSG00000170873	12.2288	5.8828	-1.05376	302.015	-7.94302	1.9731e-15	8.30001e-14	MTSS1	protein_coding
ENSG00000169221	5.76978	12.2121	1.07841	292.699	7.93609	2.08648e-15	8.74951e-14	TBC1D10B	protein_coding
ENSG00000136274	16.1204	6.32768	-1.34331	189.227	-7.92114	2.35339e-15	9.83806e-14	NACAD	protein_coding
ENSG00000076554	3.92482	1.25811	-1.64407	112.533	-7.9139	2.49451e-15	1.03956e-13	TPD52	protein_coding
ENSG00000113441	5.85109	2.82211	-1.04855	316.996	-7.90998	2.57422e-15	1.06946e-13	LNPEP	protein_coding
ENSG00000168264	51.8972	31.4317	-0.724234	917.581	-7.90875	2.59981e-15	1.07676e-13	IRF2BP2	protein_coding
ENSG00000125912	22.8265	38.2038	0.738781	558.667	7.90652	2.64684e-15	1.09286e-13	NCLN	protein_coding
ENSG00000204370	14.2074	4.98612	-1.51433	126.195	-7.90333	2.71556e-15	1.11779e-13	SDHD	protein_coding
ENSG00000149485	20.0792	13.1441	-0.612319	723.191	-7.88283	3.20048e-15	1.31337e-13	FADS1	protein_coding
ENSG00000187079	30.4889	17.228	-0.821599	1466.4	-7.85966	3.85181e-15	1.57583e-13	TEAD1	protein_coding
ENSG00000123131	26.6432	55.5211	1.05352	350.021	7.85173	4.10343e-15	1.67368e-13	PRDX4	protein_coding
ENSG00000108797	17.0893	9.78094	-0.803668	427.385	-7.84019	4.49864e-15	1.82931e-13	CNTNAP1	protein_coding
ENSG00000187514	272.87	419.436	0.619218	5461.64	7.83479	4.69629e-15	1.90391e-13	PTMA	protein_coding
ENSG00000168092	27.2228	42.1274	0.628526	1063.27	7.81936	5.3093e-15	2.14595e-13	PAFAH1B2	protein_coding
ENSG00000023909	4.02379	10.3737	1.35868	153.154	7.81544	5.47699e-15	2.20708e-13	GCLM	protein_coding
ENSG00000102781	13.94	7.45633	-0.897954	351.259	-7.8093	5.75049e-15	2.31036e-13	KATNAL1	protein_coding
ENSG00000137824	13.251	6.27096	-1.07081	255.2	-7.80837	5.79306e-15	2.32051e-13	RMDN3	protein_coding
ENSG00000181019	13.9762	32.3713	1.21145	222.282	7.80659	5.87556e-15	2.34655e-13	NQO1	protein_coding
ENSG00000116095	1.98266	0.609091	-1.70533	90.0642	-7.79191	6.6006e-15	2.6227e-13	PLEKHA3	protein_coding
ENSG00000181588	23.5924	49.2366	1.057	407.775	7.7918	6.6061e-15	2.6227e-13	MEX3D	protein_coding
ENSG00000065809	6.85981	12.4092	0.862208	396.342	7.78737	6.84164e-15	2.7082e-13	FAM107B	protein_coding
ENSG00000171631	19.016	34.308	0.847899	371.766	7.77584	7.49462e-15	2.95795e-13	P2RY6	protein_coding
ENSG00000158710	62.2121	30.7827	-1.01003	482.548	-7.76525	8.14857e-15	3.20662e-13	TAGLN2	protein_coding
ENSG00000105058	21.8724	47.9973	1.12521	250.93	7.74687	9.41855e-15	3.69554e-13	FAM32A	protein_coding
ENSG00000165916	36.5013	62.9467	0.781139	479.318	7.73634	1.02317e-14	4.00287e-13	PSMC3	protein_coding
ENSG00000145362	9.00349	4.73588	-0.924272	669.534	-7.72387	1.12851e-14	4.40217e-13	ANK2	protein_coding
ENSG00000074695	22.0723	12.5693	-0.815124	437.562	-7.71597	1.20068e-14	4.67012e-13	LMAN1	protein_coding
ENSG00000117016	8.99339	4.38569	-1.03881	438.913	-7.70176	1.34203e-14	5.20484e-13	RIMS3	protein_coding
ENSG00000130707	129.193	84.426	-0.611856	1002.01	-7.69626	1.40104e-14	5.41804e-13	ASS1	protein_coding
ENSG00000159248	9.83878	2.17388	-2.16919	65.934	-7.68827	1.49142e-14	5.75097e-13	GJD2	protein_coding
ENSG00000136842	81.4694	43.4095	-0.906573	935.28	-7.68708	1.50529e-14	5.78782e-13	TMOD1	protein_coding
ENSG00000108819	20.3009	41.374	1.02241	574.37	7.6815	1.57234e-14	6.02836e-13	PPP1R9B	protein_coding
ENSG00000103326	8.54914	14.6504	0.770885	503.481	7.67722	1.62576e-14	6.21539e-13	CAPN15	protein_coding
ENSG00000160075	12.6168	21.595	0.780926	565.981	7.65038	2.00384e-14	7.63908e-13	SSU72	protein_coding
ENSG00000131504	22.7947	37.9543	0.732031	992.092	7.63448	2.26739e-14	8.61929e-13	DIAPH1	protein_coding
ENSG00000198431	45.6081	69.4921	0.605849	1533.83	7.61857	2.56498e-14	9.72303e-13	TXNRD1	protein_coding
ENSG00000225783	0.5557	1.84893	1.72734	81.4317	7.61035	2.73362e-14	1.03331e-12	MIAT	lncRNA
ENSG00000075461	14.7997	5.45178	-1.43705	229.603	-7.60009	2.95927e-14	1.11546e-12	CACNG4	protein_coding
ENSG00000183248	3.96626	0.580817	-2.7611	41.9952	-7.59514	3.07467e-14	1.15571e-12	PRR36	protein_coding
ENSG00000100097	471.959	195.748	-1.26945	1236.84	-7.59098	3.17505e-14	1.19011e-12	LGALS1	protein_coding
ENSG00000139645	18.5477	28.2951	0.608184	834.459	7.58831	3.24099e-14	1.21144e-12	ANKRD52	protein_coding
ENSG00000154511	5.72899	0.837582	-2.75838	46.7121	-7.58531	3.31703e-14	1.23642e-12	DIPK1A	protein_coding
ENSG00000162244	208.296	142.092	-0.550978	1703.6	-7.57992	3.4578e-14	1.2841e-12	RPL29	protein_coding
ENSG00000116984	12.0416	7.26411	-0.72858	592.108	-7.57968	3.46408e-14	1.2841e-12	MTR	protein_coding
ENSG00000008710	6.32611	3.59048	-0.819386	456.599	-7.57209	3.67272e-14	1.35769e-12	PKD1	protein_coding
ENSG00000133703	21.437	12.9879	-0.721496	551.129	-7.57005	3.73081e-14	1.37538e-12	KRAS	protein_coding
ENSG00000095370	5.67474	1.27283	-2.14476	57.5144	-7.56637	3.83792e-14	1.41099e-12	SH2D3C	protein_coding
ENSG00000176853	10.4463	4.99561	-1.06616	248.328	-7.55475	4.19653e-14	1.53861e-12	FAM91A1	protein_coding
ENSG00000099875	17.8396	30.409	0.767785	484.402	7.54825	4.4113e-14	1.60864e-12	MKNK2	protein_coding
ENSG00000019991	19.6037	9.25351	-1.08134	410.555	-7.54825	4.41151e-14	1.60864e-12	HGF	protein_coding
ENSG00000141367	59.9737	81.1137	0.43591	3391.07	7.53857	4.75148e-14	1.72792e-12	CLTC	protein_coding
ENSG00000133393	9.36087	21.7139	1.20876	177.195	7.53745	4.7926e-14	1.73816e-12	FOPNL	protein_coding
ENSG00000153814	31.6968	16.9319	-0.90276	449.841	-7.5295	5.09331e-14	1.84224e-12	JAZF1	protein_coding
ENSG00000128335	3.13071	9.90707	1.65193	82.7436	7.52774	5.16266e-14	1.86231e-12	APOL2	protein_coding
ENSG00000183580	7.81354	2.60638	-1.57843	105.619	-7.51996	5.47914e-14	1.97117e-12	FBXL7	protein_coding
ENSG00000204116	6.07954	2.3464	-1.37263	130.531	-7.51883	5.52678e-14	1.98299e-12	CHIC1	protein_coding
ENSG00000167972	29.9607	20.3805	-0.55654	901.36	-7.49527	6.61613e-14	2.36752e-12	ABCA3	protein_coding
ENSG00000039523	11.8542	5.8613	-1.01137	267.852	-7.494	6.68074e-14	2.38428e-12	RIPOR1	protein_coding
ENSG00000177888	6.45417	2.93981	-1.13455	171.037	-7.48885	6.9482e-14	2.47315e-12	ZBTB41	protein_coding
ENSG00000099284	47.581	78.2716	0.719499	444.868	7.48343	7.24096e-14	2.57054e-12	MACROH2A2	protein_coding
ENSG00000179456	47.9409	27.2043	-0.814875	607.465	-7.4806	7.39864e-14	2.61959e-12	ZBTB18	protein_coding
ENSG00000161057	39.5093	60.286	0.606509	702.558	7.4614	8.56088e-14	3.02312e-12	PSMC2	protein_coding
ENSG00000165959	0.916305	2.58658	1.49834	104.918	7.4414	9.96209e-14	3.5087e-12	CLMN	protein_coding
ENSG00000118004	18.5444	37.5578	1.0151	290.048	7.43983	1.00816e-13	3.54149e-12	COLEC11	protein_coding
ENSG00000066739	7.18801	4.04849	-0.828052	379.291	-7.4393	1.01219e-13	3.54636e-12	ATG2B	protein_coding
ENSG00000085224	13.0103	8.9175	-0.544195	977.653	-7.42875	1.09627e-13	3.83093e-12	ATRX	protein_coding
ENSG00000175582	36.7015	22.9932	-0.672867	597.205	-7.4178	1.19079e-13	4.15044e-12	RAB6A	protein_coding
ENSG00000146112	27.0013	43.1727	0.676618	534.369	7.4145	1.22088e-13	4.24431e-12	PPP1R18	protein_coding
ENSG00000272391	7.0318	12.9635	0.879291	417.126	7.41165	1.24737e-13	4.32519e-12	POM121C	protein_coding
ENSG00000152332	33.8154	20.2854	-0.736078	1135.27	-7.41067	1.25659e-13	4.34593e-12	UHMK1	protein_coding
ENSG00000087303	5.36717	13.3749	1.30965	211.457	7.41001	1.2629e-13	4.35651e-12	NID2	protein_coding
ENSG00000118596	4.0582	1.92764	-1.08374	221.402	-7.40878	1.27468e-13	4.38588e-12	SLC16A7	protein_coding
ENSG00000010278	4.36372	1.21248	-1.84853	103.655	-7.40656	1.29615e-13	4.44833e-12	CD9	protein_coding
ENSG00000015676	5.45687	9.77348	0.838638	321.056	7.39241	1.44196e-13	4.93614e-12	NUDCD3	protein_coding
ENSG00000006459	5.12837	2.29505	-1.1626	150.096	-7.39148	1.452e-13	4.95785e-12	KDM7A	protein_coding
ENSG00000128607	7.49667	13.8609	0.883139	310.26	7.37437	1.65123e-13	5.62382e-12	KLHDC10	protein_coding
ENSG00000122359	4.64714	1.59704	-1.5453	106.924	-7.37298	1.66855e-13	5.66842e-12	ANXA11	protein_coding
ENSG00000134874	9.01186	14.9156	0.720751	505.08	7.35223	1.94933e-13	6.60557e-12	DZIP1	protein_coding
ENSG00000164683	25.2285	45.615	0.852708	334.289	7.34573	2.04637e-13	6.91694e-12	HEY1	protein_coding
ENSG00000077782	6.24757	10.195	0.711653	468.295	7.34429	2.06859e-13	6.97446e-12	FGFR1	protein_coding
ENSG00000121005	22.121	11.1404	-0.983337	252.572	-7.33385	2.23636e-13	7.52122e-12	CRISPLD1	protein_coding
ENSG00000129422	28.4333	18.9339	-0.586468	1450.57	-7.32754	2.34421e-13	7.86424e-12	MTUS1	protein_coding
ENSG00000124702	22.7685	43.0303	0.917484	347.977	7.32479	2.39273e-13	8.007e-12	KLHDC3	protein_coding
ENSG00000137941	4.41117	1.98946	-1.15765	154.345	-7.3167	2.54136e-13	8.4832e-12	TTLL7	protein_coding
ENSG00000158887	1.99737	11.339	2.52333	51.0603	7.3143	2.58724e-13	8.61493e-12	MPZ	polymorphic_pseudogene
ENSG00000152518	19.8099	33.8718	0.769084	406.129	7.31319	2.60883e-13	8.66533e-12	ZFP36L2	protein_coding
ENSG00000183856	9.15462	4.62769	-0.988029	273.534	-7.31077	2.65608e-13	8.80046e-12	IQGAP3	protein_coding
ENSG00000137842	6.8981	2.5341	-1.45054	92.9836	-7.30735	2.72468e-13	9.00555e-12	TMEM62	protein_coding
ENSG00000172209	12.2757	3.51427	-1.79814	94.3475	-7.30225	2.82988e-13	9.33025e-12	GPR22	protein_coding
ENSG00000104679	6.71322	16.5592	1.3051	139.287	7.28683	3.17338e-13	1.04341e-11	R3HCC1	protein_coding
ENSG00000254726	30.507	45.7247	0.583001	949.378	7.28654	3.18022e-13	1.04341e-11	MEX3A	protein_coding
ENSG00000078699	5.35545	2.5196	-1.08583	209.26	-7.28164	3.29791e-13	1.07938e-11	CBFA2T2	protein_coding
ENSG00000196365	20.2958	34.6061	0.765576	598.017	7.27723	3.40755e-13	1.11255e-11	LONP1	protein_coding
ENSG00000075426	14.7123	6.71473	-1.12794	456.212	-7.2769	3.4159e-13	1.11257e-11	FOSL2	protein_coding
ENSG00000221890	9.6162	4.5686	-1.06525	253.698	-7.2676	3.65941e-13	1.189e-11	NPTXR	protein_coding
ENSG00000117335	21.1362	13.2669	-0.671204	604.43	-7.26587	3.70655e-13	1.20141e-11	CD46	protein_coding
ENSG00000155366	19.8819	9.61493	-1.04533	185.415	-7.2645	3.74432e-13	1.21072e-11	RHOC	protein_coding
ENSG00000132463	25.8758	17.6412	-0.554062	758.576	-7.26351	3.77181e-13	1.21668e-11	GRSF1	protein_coding
ENSG00000253719	21.1512	31.9151	0.590095	814.021	7.25764	3.93905e-13	1.26758e-11	ATXN7L3B	protein_coding
ENSG00000159346	47.4691	30.8611	-0.620639	548.598	-7.23539	4.64201e-13	1.49022e-11	ADIPOR1	protein_coding
ENSG00000242265	22.2284	35.0793	0.660008	1408.81	7.23375	4.69844e-13	1.50473e-11	PEG10	protein_coding
ENSG00000110917	28.9621	50.7988	0.808221	1183.2	7.22857	4.88104e-13	1.55949e-11	MLEC	protein_coding
ENSG00000166225	10.3567	5.58395	-0.892933	254.586	-7.22732	4.92616e-13	1.57017e-11	FRS2	protein_coding
ENSG00000105821	9.75201	16.0862	0.722008	392.454	7.2217	5.13419e-13	1.6304e-11	DNAJC2	protein_coding
ENSG00000116406	29.9028	18.914	-0.658899	703.874	-7.22156	5.13944e-13	1.6304e-11	EDEM3	protein_coding
ENSG00000197136	3.97615	7.75915	0.965124	219.604	7.21504	5.39191e-13	1.70646e-11	PCNX3	protein_coding
ENSG00000277443	106.85	71.5939	-0.577098	1764.72	-7.21402	5.43231e-13	1.71521e-11	MARCKS	protein_coding
ENSG00000165733	9.12528	17.0126	0.893218	436.531	7.21049	5.57495e-13	1.75611e-11	BMS1	protein_coding
ENSG00000169504	59.0382	37.643	-0.647442	937.141	-7.20605	5.75998e-13	1.81014e-11	CLIC4	protein_coding
ENSG00000186448	2.90439	6.25053	1.09462	163.104	7.19904	6.06401e-13	1.90124e-11	ZNF197	protein_coding
ENSG00000185630	2.07982	4.17172	1.00555	238.86	7.19789	6.1151e-13	1.91279e-11	PBX1	protein_coding
ENSG00000145391	3.74015	6.8629	0.873574	360.009	7.19074	6.44425e-13	2.01106e-11	SETD7	protein_coding
ENSG00000148840	18.9909	29.2454	0.62014	716.265	7.18909	6.52225e-13	2.03067e-11	PPRC1	protein_coding
ENSG00000096746	26.495	39.6042	0.578808	876.144	7.18486	6.72769e-13	2.08979e-11	HNRNPH3	protein_coding
ENSG00000067715	78.9689	37.2013	-1.08472	1813.52	-7.18139	6.90041e-13	2.13849e-11	SYT1	protein_coding
ENSG00000187867	0.379431	4.61237	3.61818	36.5139	7.15252	8.5201e-13	2.63436e-11	PALM3	protein_coding
ENSG00000102007	60.4041	32.2678	-0.905593	281.582	-7.13979	9.3477e-13	2.8836e-11	PLP2	protein_coding
ENSG00000138279	14.3067	26.2148	0.87543	246.773	7.13867	9.42415e-13	2.90052e-11	ANXA7	protein_coding
ENSG00000146469	184.687	68.4523	-1.43111	538.634	-7.13745	9.50765e-13	2.91952e-11	VIP	protein_coding
ENSG00000143420	18.4034	33.8947	0.876292	649.916	7.12393	1.04896e-12	3.21369e-11	ENSA	protein_coding
ENSG00000130826	19.5647	32.0404	0.71004	517.843	7.12306	1.05557e-12	3.22659e-11	DKC1	protein_coding
ENSG00000141867	14.2204	20.6667	0.538552	910.052	7.12012	1.07831e-12	3.28859e-11	BRD4	protein_coding
ENSG00000128641	92.9923	68.6333	-0.438084	2837.35	-7.11549	1.11518e-12	3.39332e-11	MYO1B	protein_coding
ENSG00000100764	20.3521	31.619	0.633127	642.768	7.11218	1.14226e-12	3.46787e-11	PSMC1	protein_coding
ENSG00000198898	14.4795	8.81354	-0.715234	408.268	-7.10397	1.21225e-12	3.67206e-11	CAPZA2	protein_coding
ENSG00000154734	36.396	24.163	-0.588903	728.966	-7.09918	1.25496e-12	3.79286e-11	ADAMTS1	protein_coding
ENSG00000155792	19.1584	7.11667	-1.42095	158.515	-7.0975	1.27031e-12	3.83062e-11	DEPTOR	protein_coding
ENSG00000170091	150.758	97.0848	-0.633397	2406.65	-7.09496	1.29388e-12	3.89294e-11	NSG2	protein_coding
ENSG00000198668	54.6324	37.5339	-0.541066	1451.05	-7.08238	1.41703e-12	4.25394e-11	CALM1	protein_coding
ENSG00000196227	5.62925	11.5526	1.03515	212.919	7.07556	1.48843e-12	4.45832e-11	FAM217B	protein_coding
ENSG00000197694	31.1579	23.1189	-0.431139	1637.18	-7.07186	1.52875e-12	4.56888e-11	SPTAN1	protein_coding
ENSG00000103035	40.3678	61.8744	0.619649	585.928	7.06428	1.61454e-12	4.81455e-11	PSMD7	protein_coding
ENSG00000141433	27.1398	14.4059	-0.912133	336.794	-7.06105	1.6525e-12	4.91683e-11	ADCYAP1	protein_coding
ENSG00000124120	3.08395	7.20206	1.21609	148.115	7.05673	1.70471e-12	5.06095e-11	TTPAL	protein_coding
ENSG00000117899	5.32776	10.0382	0.908658	251.136	7.05224	1.76063e-12	5.21544e-11	MESD	protein_coding
ENSG00000089902	22.7346	13.9707	-0.704242	513.381	-7.05133	1.77214e-12	5.23797e-11	RCOR1	protein_coding
ENSG00000075407	2.83787	5.52108	0.951106	261.309	7.05019	1.78674e-12	5.26952e-11	ZNF37A	protein_coding
ENSG00000146373	4.2181	1.85615	-1.18275	138.784	-7.0472	1.8256e-12	5.3723e-11	RNF217	protein_coding
ENSG00000196182	7.19926	13.3393	0.889443	207.778	7.04619	1.83889e-12	5.39956e-11	STK40	protein_coding
ENSG00000169398	7.59742	11.3288	0.578096	567.532	7.03833	1.94557e-12	5.70036e-11	PTK2	protein_coding
ENSG00000135821	26.6863	17.8164	-0.583181	771.076	-7.01907	2.23346e-12	6.5296e-11	GLUL	protein_coding
ENSG00000134138	13.0632	19.6392	0.585401	834.573	7.01733	2.26145e-12	6.59705e-11	MEIS2	protein_coding
ENSG00000150990	4.53289	9.09825	0.999705	221.885	7.00986	2.38552e-12	6.93028e-11	DHX37	protein_coding
ENSG00000102241	90.1648	56.2636	-0.67773	1012.14	-7.00983	2.38601e-12	6.93028e-11	HTATSF1	protein_coding
ENSG00000144231	4.21472	9.8434	1.22058	190.013	7.00072	2.54653e-12	7.38053e-11	POLR2D	protein_coding
ENSG00000106415	8.65112	3.98956	-1.10775	293.55	-6.99732	2.60909e-12	7.54556e-11	GLCCI1	protein_coding
ENSG00000189180	3.41054	7.16696	1.06602	189.369	6.98469	2.85492e-12	8.23875e-11	ZNF33A	protein_coding
ENSG00000167889	6.54919	12.8457	0.965186	290.949	6.98423	2.86424e-12	8.24791e-11	MGAT5B	protein_coding
ENSG00000164938	9.9515	4.47072	-1.14632	156.124	-6.9832	2.88526e-12	8.27737e-11	TP53INP1	protein_coding
ENSG00000175467	14.6792	27.4152	0.894524	461.08	6.98313	2.88681e-12	8.27737e-11	SART1	protein_coding
ENSG00000089737	16.8479	25.8474	0.616127	796.56	6.97795	2.99525e-12	8.5656e-11	DDX24	protein_coding
ENSG00000130706	73.2462	106.519	0.54078	780.748	6.97772	3.0001e-12	8.5656e-11	ADRM1	protein_coding
ENSG00000043093	11.2913	6.10388	-0.887029	330.729	-6.9664	3.25157e-12	9.26387e-11	DCUN1D1	protein_coding
ENSG00000113594	11.833	7.11512	-0.731032	693.992	-6.9626	3.3404e-12	9.49679e-11	LIFR	protein_coding
ENSG00000174243	20.0131	30.4544	0.603788	677.512	6.96175	3.3606e-12	9.51633e-11	DDX23	protein_coding
ENSG00000171604	8.91992	3.22373	-1.46967	176.58	-6.96172	3.36146e-12	9.51633e-11	CXXC5	protein_coding
ENSG00000067057	20.9984	11.3636	-0.884618	315.857	-6.9466	3.74188e-12	1.0571e-10	PFKP	protein_coding
ENSG00000169247	0.0726988	0.5392	2.86547	37.0844	6.93176	4.15637e-12	1.17173e-10	SH3TC2	protein_coding
ENSG00000154277	181.787	247.085	0.444145	1903.38	6.92479	4.36614e-12	1.22829e-10	UCHL1	protein_coding
ENSG00000181222	40.3074	27.7057	-0.540605	1371.07	-6.92393	4.3929e-12	1.23306e-10	POLR2A	protein_coding
ENSG00000086827	5.79307	13.4031	1.19623	136.716	6.92365	4.4015e-12	1.23306e-10	ZW10	protein_coding
ENSG00000073150	0.479619	4.42322	3.29492	29.3377	6.92168	4.46316e-12	1.24773e-10	PANX2	protein_coding
ENSG00000158604	35.0569	22.9352	-0.609341	513.94	-6.92104	4.48333e-12	1.25076e-10	TMED4	protein_coding
ENSG00000176624	9.81701	5.35333	-0.868819	236.203	-6.91005	4.84471e-12	1.34878e-10	MEX3C	protein_coding
ENSG00000115694	12.4033	19.8309	0.675948	566.758	6.90658	4.96478e-12	1.37935e-10	STK25	protein_coding
ENSG00000139726	19.4201	33.2392	0.774914	381.943	6.89883	5.24313e-12	1.45367e-10	DENR	protein_coding
ENSG00000115129	51.565	26.1794	-0.97515	323.716	-6.89485	5.39207e-12	1.49188e-10	TP53I3	protein_coding
ENSG00000106211	67.3955	37.8726	-0.829453	355.137	-6.89235	5.48766e-12	1.5152e-10	HSPB1	protein_coding
ENSG00000164916	9.47029	14.5498	0.613385	810.763	6.88837	5.64363e-12	1.55507e-10	FOXK1	protein_coding
ENSG00000137814	20.7396	12.1581	-0.769476	309.46	-6.88687	5.70316e-12	1.56825e-10	HAUS2	protein_coding
ENSG00000182253	7.03828	13.3073	0.912661	404.701	6.87968	5.99892e-12	1.64621e-10	SYNM	protein_coding
ENSG00000156531	28.3422	43.1443	0.605717	1050.04	6.87703	6.11149e-12	1.67367e-10	PHF6	protein_coding
ENSG00000164114	8.98699	4.67912	-0.94006	258.155	-6.86576	6.61372e-12	1.80753e-10	MAP9	protein_coding
ENSG00000226777	9.74968	39.0116	2.00095	614.644	6.84415	7.69334e-12	2.09831e-10	FAM30A	lncRNA
ENSG00000135535	18.1016	27.4444	0.602951	684.815	6.84028	7.90383e-12	2.15023e-10	CD164	protein_coding
ENSG00000068878	13.2215	20.0931	0.608106	682.609	6.84006	7.91575e-12	2.15023e-10	PSME4	protein_coding
ENSG00000173258	1.38292	2.94113	1.07987	176.514	6.83891	7.97989e-12	2.16327e-10	ZNF483	protein_coding
ENSG00000183605	16.38	6.68346	-1.29751	105.486	-6.83511	8.19443e-12	2.21696e-10	SFXN4	protein_coding
ENSG00000089094	3.161	6.16627	0.962145	291.264	6.83466	8.21986e-12	2.21936e-10	KDM2B	protein_coding
ENSG00000148450	27.3858	11.2394	-1.28501	137.163	-6.80811	9.88874e-12	2.6646e-10	MSRB2	protein_coding
ENSG00000231806	6.22359	2.47611	-1.3204	122.658	-6.79466	1.08571e-11	2.91968e-10	PCAT7	lncRNA
ENSG00000063177	186.738	146.642	-0.348522	2998.42	-6.79339	1.0953e-11	2.93956e-10	RPL18	protein_coding
ENSG00000250479	61.5053	34.0856	-0.857247	310.565	-6.78927	1.12699e-11	3.01858e-10	CHCHD10	protein_coding
ENSG00000148303	643.158	491.423	-0.38769	6280.13	-6.78822	1.13526e-11	3.03468e-10	RPL7A	protein_coding
ENSG00000130119	14.9221	21.4014	0.519457	733.407	6.78695	1.14529e-11	3.0554e-10	GNL3L	protein_coding
ENSG00000091409	8.92086	4.02434	-1.14995	119.09	-6.7864	1.14963e-11	3.06089e-10	ITGA6	protein_coding
ENSG00000085449	12.2534	6.4549	-0.921125	260.391	-6.78526	1.15878e-11	3.07914e-10	WDFY1	protein_coding
ENSG00000113448	10.802	6.84931	-0.659851	635.118	-6.78457	1.16434e-11	3.0878e-10	PDE4D	protein_coding
ENSG00000163110	20.6486	13.6088	-0.59938	674.553	-6.77465	1.24709e-11	3.30074e-10	PDLIM5	protein_coding
ENSG00000130803	5.89341	11.1663	0.92277	190.315	6.75936	1.38605e-11	3.6613e-10	ZNF317	protein_coding
ENSG00000141568	12.0101	18.7688	0.642265	691.515	6.75426	1.4357e-11	3.78501e-10	FOXK2	protein_coding
ENSG00000214595	6.69114	3.66994	-0.862683	406.936	-6.75267	1.45154e-11	3.81925e-10	EML6	protein_coding
ENSG00000204611	2.09076	5.84954	1.4741	82.2061	6.75064	1.47195e-11	3.86538e-10	ZNF616	protein_coding
ENSG00000102466	2.21591	0.800959	-1.45653	129.469	-6.74852	1.4936e-11	3.91457e-10	FGF14	protein_coding
ENSG00000135414	11.3213	17.361	0.616372	580.064	6.74544	1.52564e-11	3.99076e-10	GDF11	protein_coding
ENSG00000112787	8.23239	13.446	0.706016	425.47	6.74212	1.56096e-11	4.07519e-10	FBRSL1	protein_coding
ENSG00000179010	58.5438	95.9031	0.708222	898.989	6.71148	1.92661e-11	5.02003e-10	MRFAP1	protein_coding
ENSG00000198324	7.96832	17.8473	1.15608	149.017	6.70871	1.96346e-11	5.10615e-10	PHETA1	protein_coding
ENSG00000049245	26.4971	15.0386	-0.816666	245.192	-6.68556	2.30036e-11	5.9707e-10	VAMP3	protein_coding
ENSG00000120685	9.97747	16.2237	0.699117	442.901	6.68195	2.35791e-11	6.10825e-10	PROSER1	protein_coding
ENSG00000175175	11.5601	6.00915	-0.942865	260.045	-6.67082	2.54373e-11	6.57694e-10	PPM1E	protein_coding
ENSG00000107937	14.1398	22.0842	0.639986	520.24	6.66975	2.56241e-11	6.6125e-10	GTPBP4	protein_coding
ENSG00000102531	63.7627	47.276	-0.429983	1640.22	-6.6635	2.67377e-11	6.88662e-10	FNDC3A	protein_coding
ENSG00000160208	37.4974	51.4852	0.456503	1181.53	6.65602	2.81342e-11	7.23243e-10	RRP1B	protein_coding
ENSG00000133639	11.376	5.38499	-1.07248	203.677	-6.6501	2.92902e-11	7.51519e-10	BTG1	protein_coding
ENSG00000113763	7.60547	3.21909	-1.2337	173.882	-6.64848	2.96142e-11	7.58385e-10	UNC5A	protein_coding
ENSG00000008513	0.751552	2.74407	1.86008	45.1161	6.64819	2.96724e-11	7.58427e-10	ST3GAL1	protein_coding
ENSG00000175416	16.6291	32.0458	0.939688	216.07	6.64511	3.02996e-11	7.72986e-10	CLTB	protein_coding
ENSG00000196498	34.0852	50.9832	0.579545	2028.54	6.63704	3.20054e-11	8.14954e-10	NCOR2	protein_coding
ENSG00000166016	11.006	5.02607	-1.12919	113.404	-6.62126	3.56138e-11	9.05117e-10	ABTB2	protein_coding
ENSG00000183762	2.58709	0.867914	-1.55353	93.619	-6.61089	3.82017e-11	9.69052e-10	KREMEN1	protein_coding
ENSG00000130741	81.9583	60.2472	-0.445122	1358.76	-6.60833	3.88672e-11	9.82628e-10	EIF2S3	protein_coding
ENSG00000120885	9.75021	5.60272	-0.803295	387.305	-6.60827	3.88833e-11	9.82628e-10	CLU	protein_coding
ENSG00000085563	49.7957	31.9574	-0.638037	942.457	-6.60271	4.03697e-11	1.01688e-09	ABCB1	protein_coding
ENSG00000100364	6.63513	10.5758	0.674723	397.978	6.60264	4.03903e-11	1.01688e-09	KIAA0930	protein_coding
ENSG00000166313	7.76738	3.50953	-1.13812	133.221	-6.59971	4.1197e-11	1.03525e-09	APBB1	protein_coding
ENSG00000144224	17.0482	26.5815	0.635889	452.503	6.59625	4.21687e-11	1.05769e-09	UBXN4	protein_coding
ENSG00000175344	1.07638	0.365898	-1.54242	98.6844	-6.59412	4.27782e-11	1.07097e-09	CHRNA7	protein_coding
ENSG00000142676	112.429	176.393	0.647417	1742.03	6.589	4.42812e-11	1.10653e-09	RPL11	protein_coding
ENSG00000164099	237.817	87.4608	-1.44303	2508.24	-6.5749	4.86857e-11	1.21434e-09	PRSS12	protein_coding
ENSG00000111667	28.7797	44.7868	0.63581	642.831	6.56979	5.03861e-11	1.25442e-09	USP5	protein_coding
ENSG00000124767	115.808	80.4091	-0.526997	1119.4	-6.56469	5.21418e-11	1.29572e-09	GLO1	protein_coding
ENSG00000101236	5.06979	9.33361	0.88457	192.656	6.55715	5.48441e-11	1.36036e-09	RNF24	protein_coding
ENSG00000185149	9.27027	3.16364	-1.54215	136.567	-6.55568	5.53875e-11	1.3713e-09	NPY2R	protein_coding
ENSG00000216775	7.91496	16.1458	1.02325	208.479	6.5542	5.59421e-11	1.38248e-09	AL109918.1	transcribed_unprocessed_pseudogene
ENSG00000153179	24.0676	38.0016	0.655296	420.445	6.5488	5.80026e-11	1.43077e-09	RASSF3	protein_coding
ENSG00000132437	97.6524	67.7331	-0.526671	1001.39	-6.5473	5.85868e-11	1.44253e-09	DDC	protein_coding
ENSG00000138600	10.0465	5.67001	-0.823918	275.837	-6.54378	5.99838e-11	1.47422e-09	SPPL2A	protein_coding
ENSG00000175348	7.90162	2.64759	-1.57221	62.9674	-6.53936	6.17834e-11	1.51567e-09	TMEM9B	protein_coding
ENSG00000162434	5.95331	3.35129	-0.821574	260.163	-6.5372	6.26819e-11	1.53409e-09	JAK1	protein_coding
ENSG00000155592	3.54066	7.01284	0.98636	176.611	6.53701	6.27629e-11	1.53409e-09	ZKSCAN2	protein_coding
ENSG00000111371	63.94	47.2922	-0.434941	2323.19	-6.52192	6.9411e-11	1.6935e-09	SLC38A1	protein_coding
ENSG00000066933	5.63111	3.56656	-0.658953	430.874	-6.5109	7.47033e-11	1.81932e-09	MYO9A	protein_coding
ENSG00000182095	9.04689	5.65894	-0.676558	465.835	-6.50852	7.58943e-11	1.84497e-09	TNRC18	protein_coding
ENSG00000086289	5.18023	13.8474	1.41863	107.49	6.50601	7.7171e-11	1.87262e-09	EPDR1	protein_coding
ENSG00000178188	3.18527	6.4181	1.00897	179.12	6.50548	7.74478e-11	1.87594e-09	SH2B1	protein_coding
ENSG00000127616	29.3514	38.5262	0.390911	2369.3	6.50023	8.01974e-11	1.93904e-09	SMARCA4	protein_coding
ENSG00000163577	6.59251	2.95506	-1.15904	116.202	-6.49835	8.12066e-11	1.95991e-09	EIF5A2	protein_coding
ENSG00000185658	7.86387	5.30995	-0.566269	686.443	-6.49788	8.14612e-11	1.96253e-09	BRWD1	protein_coding
ENSG00000163171	62.4751	44.5903	-0.485863	1856.45	-6.49009	8.57866e-11	2.06303e-09	CDC42EP3	protein_coding
ENSG00000104177	15.9423	11.1666	-0.513671	826.889	-6.48066	9.13241e-11	2.19227e-09	MYEF2	protein_coding
ENSG00000144278	1.85073	4.46424	1.28539	109.075	6.47935	9.21215e-11	2.20746e-09	GALNT13	protein_coding
ENSG00000233927	142.67	107.701	-0.405751	1330.12	-6.47895	9.23611e-11	2.20926e-09	RPS28	protein_coding
ENSG00000129353	6.06875	2.30918	-1.38528	83.6132	-6.47261	9.63223e-11	2.29991e-09	SLC44A2	protein_coding
ENSG00000166164	7.34998	11.9409	0.695716	407.012	6.47097	9.73765e-11	2.32095e-09	BRD7	protein_coding
ENSG00000151914	12.853	9.09442	-0.497984	2275.57	-6.46447	1.01654e-10	2.41861e-09	DST	protein_coding
ENSG00000130702	2.02585	0.825331	-1.2929	100.478	-6.46204	1.03301e-10	2.45345e-09	LAMA5	protein_coding
ENSG00000023734	98.5218	134.973	0.452303	1055.47	6.4606	1.04287e-10	2.47248e-09	STRAP	protein_coding
ENSG00000100744	6.85326	2.75497	-1.32262	92.6986	-6.45682	1.06924e-10	2.53053e-09	GSKIP	protein_coding
ENSG00000269343	4.15919	8.40018	1.01153	165.888	6.45443	1.08628e-10	2.56635e-09	ZNF587B	protein_coding
ENSG00000188846	42.6518	30.6565	-0.475093	1672.38	-6.4511	1.1104e-10	2.61872e-09	RPL14	protein_coding
ENSG00000164211	57.0913	34.32	-0.732619	942.358	-6.4382	1.20902e-10	2.84629e-09	STARD4	protein_coding
ENSG00000206384	0.567482	1.89651	1.7289	143.17	6.42837	1.28978e-10	3.02802e-09	COL6A6	protein_coding
ENSG00000110092	375.299	283.359	-0.405378	6943.17	-6.42826	1.29073e-10	3.02802e-09	CCND1	protein_coding
ENSG00000183020	10.6218	6.13765	-0.788583	335.822	-6.42149	1.34951e-10	3.1604e-09	AP2A2	protein_coding
ENSG00000148737	23.9335	14.4405	-0.726431	542.586	-6.42085	1.35519e-10	3.16817e-09	TCF7L2	protein_coding
ENSG00000082641	36.2174	51.4149	0.504095	1095.03	6.42029	1.36011e-10	3.17414e-09	NFE2L1	protein_coding
ENSG00000078674	28.6705	22.0135	-0.379706	1767.09	-6.41539	1.40463e-10	3.27235e-09	PCM1	protein_coding
ENSG00000173894	11.29	18.6292	0.716315	389.527	6.40292	1.52438e-10	3.54517e-09	CBX2	protein_coding
ENSG00000115268	367.893	290.449	-0.340555	3291.81	-6.39713	1.58327e-10	3.67577e-09	RPS15	protein_coding
ENSG00000206557	0.882285	3.13355	1.82551	67.6342	6.39589	1.59612e-10	3.69918e-09	TRIM71	protein_coding
ENSG00000167110	3.39106	7.32575	1.10777	152.868	6.39204	1.63682e-10	3.78699e-09	GOLGA2	protein_coding
ENSG00000129675	20.7565	11.2705	-0.880308	300.923	-6.38805	1.68016e-10	3.88057e-09	ARHGEF6	protein_coding
ENSG00000065518	64.563	41.828	-0.625285	445.232	-6.38567	1.70648e-10	3.9283e-09	NDUFB4	protein_coding
ENSG00000132294	13.4263	6.80537	-0.976999	276.35	-6.38565	1.70669e-10	3.9283e-09	EFR3A	protein_coding
ENSG00000151694	9.48344	5.79504	-0.706662	340.581	-6.38069	1.76289e-10	4.05071e-09	ADAM17	protein_coding
ENSG00000117632	52.2811	38.4712	-0.443872	1461.15	-6.37815	1.79237e-10	4.11143e-09	STMN1	protein_coding
ENSG00000114573	27.6618	40.1088	0.53777	769.659	6.36326	1.97513e-10	4.52291e-09	ATP6V1A	protein_coding
ENSG00000162627	38.0384	21.4847	-0.820223	226.123	-6.36006	2.01671e-10	4.61027e-09	SNX7	protein_coding
ENSG00000104081	1.73528	0.296151	-2.53914	45.79	-6.35825	2.04062e-10	4.65698e-09	BMF	protein_coding
ENSG00000136156	33.9816	24.4283	-0.475091	1339.08	-6.35464	2.08913e-10	4.7596e-09	ITM2B	protein_coding
ENSG00000003096	79.1182	55.3283	-0.514636	1473.76	-6.35273	2.11521e-10	4.81085e-09	KLHL13	protein_coding
ENSG00000107863	6.00051	9.49956	0.664493	360.728	6.34751	2.18826e-10	4.96858e-09	ARHGAP21	protein_coding
ENSG00000013293	21.4459	11.8325	-0.855328	652.62	-6.34527	2.22041e-10	5.03305e-09	SLC7A14	protein_coding
ENSG00000153721	2.0466	4.06644	0.988598	206.814	6.33506	2.37256e-10	5.36887e-09	CNKSR3	protein_coding
ENSG00000186480	11.9872	22.4015	0.90973	230.203	6.33399	2.38894e-10	5.39683e-09	INSIG1	protein_coding
ENSG00000100604	596.041	251.77	-1.24318	8641.68	-6.33275	2.40835e-10	5.43154e-09	CHGA	protein_coding
ENSG00000157557	14.0185	7.40998	-0.915928	270.198	-6.3254	2.52582e-10	5.6869e-09	ETS2	protein_coding
ENSG00000142541	506.131	403.529	-0.326788	5411.8	-6.3229	2.56696e-10	5.76446e-09	RPL13A	protein_coding
ENSG00000136848	11.4029	6.81405	-0.73741	436.56	-6.32279	2.56885e-10	5.76446e-09	DAB2IP	protein_coding
ENSG00000174903	84.3504	53.7375	-0.648813	624.64	-6.31825	2.64541e-10	5.92633e-09	RAB1B	protein_coding
ENSG00000125170	89.0619	132.561	0.573196	4305.22	6.31594	2.68518e-10	6.0054e-09	DOK4	protein_coding
ENSG00000062524	10.3106	4.02044	-1.34846	100.407	-6.30767	2.83262e-10	6.3246e-09	LTK	protein_coding
ENSG00000116128	13.6132	20.5821	0.594644	450.707	6.29758	3.02329e-10	6.73913e-09	BCL9	protein_coding
ENSG00000265107	6.38429	17.228	1.42774	89.3288	6.29643	3.04587e-10	6.77819e-09	GJA5	protein_coding
ENSG00000171450	45.628	27.9479	-0.706236	324.317	-6.29245	3.12504e-10	6.94287e-09	CDK5R2	protein_coding
ENSG00000124006	15.5683	10.4188	-0.581312	648.212	-6.28835	3.20856e-10	7.11663e-09	OBSL1	protein_coding
ENSG00000142168	75.5394	112.847	0.575646	868.424	6.27997	3.38642e-10	7.49874e-09	SOD1	protein_coding
ENSG00000167291	9.35031	13.9856	0.578182	532.075	6.27846	3.41948e-10	7.55704e-09	TBC1D16	protein_coding
ENSG00000234420	2.29278	4.40955	0.934385	176.148	6.27825	3.42401e-10	7.55704e-09	ZNF37BP	transcribed_processed_pseudogene
ENSG00000148798	62.1691	42.0605	-0.56268	682.01	-6.27614	3.47086e-10	7.64347e-09	INA	protein_coding
ENSG00000204628	206.672	151.792	-0.444796	4988.71	-6.2759	3.47616e-10	7.64347e-09	RACK1	protein_coding
ENSG00000110955	408.371	324.262	-0.332289	3906.6	-6.27572	3.48026e-10	7.64347e-09	ATP5F1B	protein_coding
ENSG00000123352	10.5149	16.3067	0.634489	368.831	6.27466	3.50391e-10	7.68284e-09	SPATS2	protein_coding
ENSG00000070010	7.98946	13.1867	0.720451	392.962	6.27057	3.59736e-10	7.87487e-09	UFD1	protein_coding
ENSG00000196172	1.92079	5.21229	1.42585	111.501	6.26864	3.64206e-10	7.94807e-09	ZNF681	protein_coding
ENSG00000104321	6.72199	14.5797	1.11856	280.463	6.26862	3.64264e-10	7.94807e-09	TRPA1	protein_coding
ENSG00000092531	12.7424	7.65774	-0.733006	254.635	-6.26731	3.67334e-10	8.00203e-09	SNAP23	protein_coding
ENSG00000136237	26.2187	18.3498	-0.515905	751.062	-6.26322	3.77102e-10	8.20152e-09	RAPGEF5	protein_coding
ENSG00000101935	10.4358	6.18302	-0.756353	259.396	-6.2616	3.81036e-10	8.27365e-09	AMMECR1	protein_coding
ENSG00000274523	7.03955	13.219	0.90333	190.393	6.26101	3.82484e-10	8.29169e-09	RCC1L	protein_coding
ENSG00000148843	14.6043	21.2284	0.53549	611.592	6.25985	3.8534e-10	8.34013e-09	PDCD11	protein_coding
ENSG00000078124	7.71168	3.76458	-1.03377	250.643	-6.25498	3.97578e-10	8.59115e-09	ACER3	protein_coding
ENSG00000086570	0.182957	1.05312	2.52785	36.4932	6.2528	4.03171e-10	8.68492e-09	FAT2	protein_coding
ENSG00000100426	14.2725	21.4649	0.585465	495.993	6.25278	4.03212e-10	8.68492e-09	ZBED4	protein_coding
ENSG00000272068	2.73199	8.30389	1.6089	53.1657	6.25158	4.06308e-10	8.73758e-09	AL365181.2	lncRNA
ENSG00000253352	19.3566	26.0882	0.429507	1073.23	6.24904	4.12977e-10	8.86677e-09	TUG1	lncRNA
ENSG00000153560	3.76473	7.14114	0.914798	271.945	6.24766	4.16651e-10	8.93136e-09	UBP1	protein_coding
ENSG00000166128	9.28166	4.34586	-1.08811	145.976	-6.24516	4.23367e-10	9.06087e-09	RAB8B	protein_coding
ENSG00000179915	1.12081	2.07681	0.893247	154.356	6.22933	4.68434e-10	1.00094e-08	NRXN1	protein_coding
ENSG00000106772	32.2698	22.929	-0.492632	1517.35	-6.22693	4.75674e-10	1.0148e-08	PRUNE2	protein_coding
ENSG00000104613	4.97411	8.77863	0.815811	234.74	6.22399	4.8467e-10	1.03235e-08	INTS10	protein_coding
ENSG00000174469	2.34203	0.591941	-1.98295	247.661	-6.2219	4.91162e-10	1.04452e-08	CNTNAP2	protein_coding
ENSG00000114166	2.10547	0.384376	-2.43938	33.3198	-6.21978	4.97866e-10	1.0571e-08	KAT2B	protein_coding
ENSG00000186654	1.7764	4.78628	1.41745	84.6998	6.21687	5.07155e-10	1.07512e-08	PRR5	protein_coding
ENSG00000180694	9.7031	5.47625	-0.828699	210.056	-6.21108	5.26217e-10	1.11377e-08	TMEM64	protein_coding
ENSG00000178177	6.64543	3.69425	-0.84276	372.282	-6.21022	5.29115e-10	1.11814e-08	LCORL	protein_coding
ENSG00000122034	16.3575	30.1753	0.87762	311.731	6.20907	5.32986e-10	1.12455e-08	GTF3A	protein_coding
ENSG00000169783	3.11761	8.5236	1.46629	87.2882	6.20754	5.38193e-10	1.13375e-08	LINGO1	protein_coding
ENSG00000182022	4.93981	2.47144	-0.999037	192.454	-6.20652	5.41717e-10	1.13939e-08	CHST15	protein_coding
ENSG00000120738	62.7301	94.8464	0.596002	619.08	6.20406	5.50238e-10	1.1555e-08	EGR1	protein_coding
ENSG00000100234	3.58347	0.847997	-2.06362	48.3473	-6.19367	5.87798e-10	1.23245e-08	TIMP3	protein_coding
ENSG00000136868	31.2651	19.8303	-0.657947	671.499	-6.19239	5.9259e-10	1.24056e-08	SLC31A1	protein_coding
ENSG00000114904	4.57944	1.90552	-1.27014	92.2654	-6.19147	5.96075e-10	1.24591e-08	NEK4	protein_coding
ENSG00000139266	7.09245	2.96056	-1.25525	93.9622	-6.18636	6.15709e-10	1.28428e-08	MARCHF9	protein_coding
ENSG00000125753	30.698	46.5497	0.602323	431.252	6.18619	6.16349e-10	1.28428e-08	VASP	protein_coding
ENSG00000078687	10.5059	6.64806	-0.658647	517.15	-6.18554	6.1889e-10	1.2862e-08	TNRC6C	protein_coding
ENSG00000166402	14.8772	23.4245	0.648679	601.907	6.18547	6.19184e-10	1.2862e-08	TUB	protein_coding
ENSG00000185624	48.745	69.5928	0.511744	1335.64	6.17782	6.49941e-10	1.348e-08	P4HB	protein_coding
ENSG00000109929	11.6815	6.69367	-0.802652	428.105	-6.16746	6.9395e-10	1.43705e-08	SC5D	protein_coding
ENSG00000102572	7.99453	5.14702	-0.636158	370.122	-6.16426	7.08146e-10	1.46419e-08	STK24	protein_coding
ENSG00000123684	20.5609	14.3104	-0.523025	664.7	-6.16078	7.23886e-10	1.49444e-08	LPGAT1	protein_coding
ENSG00000144681	18.6231	10.5771	-0.812024	309.722	-6.16021	7.26469e-10	1.49746e-08	STAC	protein_coding
ENSG00000154978	2.98121	6.57529	1.13023	113.189	6.15809	7.36285e-10	1.51537e-08	VOPP1	protein_coding
ENSG00000143595	3.84235	0.537082	-2.86165	34.3136	-6.15283	7.61128e-10	1.5641e-08	AQP10	protein_coding
ENSG00000119820	5.87113	3.40193	-0.784672	270.282	-6.15121	7.68935e-10	1.57773e-08	YIPF4	protein_coding
ENSG00000078018	56.0294	41.3704	-0.436512	2370.86	-6.15064	7.71727e-10	1.58104e-08	MAP2	protein_coding
ENSG00000241258	46.9957	29.8864	-0.65597	421.186	-6.1477	7.86166e-10	1.60816e-08	CRCP	protein_coding
ENSG00000136802	21.154	31.7996	0.58495	537.942	6.14653	7.91968e-10	1.61757e-08	LRRC8A	protein_coding
ENSG00000099991	8.41888	13.1858	0.639864	478.922	6.14596	7.94819e-10	1.62092e-08	CABIN1	protein_coding
ENSG00000144868	23.5879	14.0891	-0.741448	736.211	-6.14533	7.97994e-10	1.62493e-08	TMEM108	protein_coding
ENSG00000180398	26.7582	18.4119	-0.53999	571.653	-6.13826	8.34311e-10	1.69631e-08	MCFD2	protein_coding
ENSG00000225830	2.66791	1.43247	-0.894763	177.183	-6.13518	8.5061e-10	1.72683e-08	ERCC6	protein_coding
ENSG00000275700	13.0994	7.61125	-0.783167	249.359	-6.12861	8.86514e-10	1.797e-08	AATF	protein_coding
ENSG00000165731	320.541	212.114	-0.595362	5604.69	-6.12659	8.97838e-10	1.81721e-08	RET	protein_coding
ENSG00000100296	14.1064	20.4513	0.533028	548.483	6.12402	9.12411e-10	1.84392e-08	THOC5	protein_coding
ENSG00000159579	20.4014	13.787	-0.565213	469.478	-6.12111	9.29266e-10	1.87516e-08	RSPRY1	protein_coding
ENSG00000135503	19.4099	13.0372	-0.573845	480.891	-6.1125	9.80831e-10	1.97624e-08	ACVR1B	protein_coding
ENSG00000198597	10.3838	5.98734	-0.790439	336.796	-6.10463	1.03038e-09	2.07296e-08	ZNF536	protein_coding
ENSG00000158864	15.3856	25.8706	0.742769	326.897	6.10149	1.05081e-09	2.1109e-08	NDUFS2	protein_coding
ENSG00000261609	9.63852	5.00565	-0.943371	167.839	-6.09878	1.06881e-09	2.14385e-08	GAN	protein_coding
ENSG00000121274	3.00691	5.69948	0.922564	192.931	6.09764	1.07644e-09	2.15593e-08	TENT4B	protein_coding
ENSG00000196865	9.15051	6.01453	-0.607487	439.972	-6.08887	1.13708e-09	2.27398e-08	NHLRC2	protein_coding
ENSG00000197372	2.71728	5.48945	1.01224	129.32	6.0836	1.1751e-09	2.34586e-08	ZNF675	protein_coding
ENSG00000102471	13.5512	8.16896	-0.730733	233.339	-6.08332	1.1772e-09	2.34586e-08	NDFIP2	protein_coding
ENSG00000136930	112.503	150.346	0.418258	959.42	6.08317	1.17826e-09	2.34586e-08	PSMB7	protein_coding
ENSG00000130382	22.851	33.316	0.544037	650.32	6.08101	1.19428e-09	2.37423e-08	MLLT1	protein_coding
ENSG00000184602	12.1818	5.16292	-1.23245	119.816	-6.07946	1.20589e-09	2.39377e-08	SNN	protein_coding
ENSG00000108021	15.7572	21.7825	0.468402	989.428	6.07851	1.21306e-09	2.40444e-08	TASOR2	protein_coding
ENSG00000063245	7.87158	12.0606	0.61362	772.825	6.07715	1.22338e-09	2.42133e-08	EPN1	protein_coding
ENSG00000117036	9.14064	14.2714	0.64027	336.263	6.07583	1.23347e-09	2.43768e-08	ETV3	protein_coding
ENSG00000130147	11.7446	6.33027	-0.886142	223.27	-6.06383	1.32918e-09	2.62299e-08	SH3BP4	protein_coding
ENSG00000160007	13.6726	19.2622	0.493761	873.142	6.06279	1.33782e-09	2.63615e-08	ARHGAP35	protein_coding
ENSG00000065427	30.0201	43.2788	0.526013	664.856	6.06123	1.35087e-09	2.65796e-08	KARS1	protein_coding
ENSG00000041357	23.5601	34.821	0.561077	852.187	6.05686	1.38804e-09	2.7271e-08	PSMA4	protein_coding
ENSG00000102225	14.9218	22.5229	0.588812	569.148	6.05124	1.43735e-09	2.81985e-08	CDK16	protein_coding
ENSG00000133401	1.33281	0.536326	-1.30446	111.861	-6.04699	1.4758e-09	2.89106e-08	PDZD2	protein_coding
ENSG00000131115	3.0487	7.11573	1.20846	115.426	6.04093	1.53225e-09	2.99726e-08	ZNF227	protein_coding
ENSG00000149256	23.9622	10.4757	-1.19273	1232.99	-6.03866	1.55403e-09	3.03544e-08	TENM4	protein_coding
ENSG00000102910	9.14807	13.577	0.574768	505.301	6.03832	1.55727e-09	3.03736e-08	LONP2	protein_coding
ENSG00000153233	34.831	14.934	-1.21997	581.37	-6.03714	1.5687e-09	3.05521e-08	PTPRR	protein_coding
ENSG00000173698	7.86897	1.77888	-2.14373	196.789	-6.03533	1.58639e-09	3.08518e-08	ADGRG2	protein_coding
ENSG00000124164	14.6859	10.3536	-0.50812	599.18	-6.03464	1.59314e-09	3.09383e-08	VAPB	protein_coding
ENSG00000008018	65.3113	92.1043	0.497714	753.737	6.0343	1.59652e-09	3.09591e-08	PSMB1	protein_coding
ENSG00000119630	4.37327	1.67832	-1.37135	82.7736	-6.03136	1.62587e-09	3.14828e-08	PGF	protein_coding
ENSG00000100354	14.0732	10.3392	-0.444191	1138.36	-6.02403	1.70122e-09	3.28943e-08	TNRC6B	protein_coding
ENSG00000182771	5.44155	2.66232	-1.02511	212.206	-6.0237	1.70471e-09	3.29143e-08	GRID1	protein_coding
ENSG00000140367	9.62137	4.29224	-1.15798	107.786	-6.01925	1.75222e-09	3.37831e-08	UBE2Q2	protein_coding
ENSG00000102978	15.7326	24.4549	0.632807	332.621	6.01723	1.77426e-09	3.41589e-08	POLR2C	protein_coding
ENSG00000075420	13.6733	9.08046	-0.589528	583.541	-6.01047	1.84988e-09	3.55638e-08	FNDC3B	protein_coding
ENSG00000221914	7.99879	12.3616	0.62882	415.406	6.00848	1.87275e-09	3.59519e-08	PPP2R2A	protein_coding
ENSG00000213949	35.6927	23.4837	-0.603108	1560.31	-6.00721	1.88743e-09	3.61819e-08	ITGA1	protein_coding
ENSG00000198521	7.11022	11.6823	0.71379	357.357	6.00303	1.93664e-09	3.70724e-08	ZNF43	protein_coding
ENSG00000154122	3.74895	2.01721	-0.896291	176.332	-5.9938	2.04998e-09	3.91862e-08	ANKH	protein_coding
ENSG00000172965	0.786333	1.49407	0.920201	154.919	5.98743	2.13185e-09	4.06932e-08	MIR4435-2HG	lncRNA
ENSG00000155304	20.0267	11.8374	-0.756946	279.407	-5.97611	2.28533e-09	4.35608e-08	HSPA13	protein_coding
ENSG00000136819	7.3168	12.8403	0.807853	223.2	5.97587	2.28869e-09	4.3563e-08	C9orf78	protein_coding
ENSG00000171451	2.16233	0.758411	-1.51343	60.4649	-5.9756	2.29239e-09	4.35717e-08	DSEL	protein_coding
ENSG00000088256	14.4493	21.6352	0.58114	517.466	5.97466	2.30569e-09	4.37624e-08	GNA11	protein_coding
ENSG00000147403	247.906	199.919	-0.310331	4998.36	-5.97138	2.35261e-09	4.45899e-08	RPL10	protein_coding
ENSG00000149115	9.4438	15.5431	0.720872	352.274	5.96843	2.3955e-09	4.53388e-08	TNKS1BP1	protein_coding
ENSG00000274070	12.066	17.6533	0.552975	516.821	5.96817	2.39932e-09	4.53471e-08	CASTOR2	protein_coding
ENSG00000176619	25.9487	41.0746	0.65769	929.571	5.96345	2.46968e-09	4.66114e-08	LMNB2	protein_coding
ENSG00000076108	24.6603	32.9835	0.420538	1397.17	5.9621	2.49018e-09	4.69322e-08	BAZ2A	protein_coding
ENSG00000178409	2.99268	5.94618	0.978854	146.094	5.96148	2.49957e-09	4.70431e-08	BEND3	protein_coding
ENSG00000104760	13.9589	7.147	-0.965286	183.883	-5.9557	2.58956e-09	4.86259e-08	FGL1	protein_coding
ENSG00000245532	7.9955	4.54227	-0.812852	623.721	-5.95562	2.59092e-09	4.86259e-08	NEAT1	lncRNA
ENSG00000159399	10.849	18.3782	0.752128	361.755	5.94904	2.69716e-09	5.05491e-08	HK2	protein_coding
ENSG00000071794	12.222	18.8447	0.618675	523.718	5.94846	2.70685e-09	5.06599e-08	HLTF	protein_coding
ENSG00000068366	13.2705	19.4914	0.554945	387.335	5.94823	2.71062e-09	5.06599e-08	ACSL4	protein_coding
ENSG00000144320	9.3125	13.8457	0.569131	414.382	5.94742	2.72397e-09	5.08387e-08	LNPK	protein_coding
ENSG00000042286	4.22818	9.00153	1.08943	117.72	5.94491	2.76611e-09	5.15534e-08	AIFM2	protein_coding
ENSG00000065243	8.69301	5.02714	-0.795957	228.581	-5.94411	2.7796e-09	5.1733e-08	PKN2	protein_coding
ENSG00000167552	751.394	571.111	-0.395464	6848.23	-5.9429	2.80022e-09	5.20445e-08	TUBA1A	protein_coding
ENSG00000139687	29.7817	21.1394	-0.494533	718.54	-5.93977	2.85428e-09	5.29759e-08	RB1	protein_coding
ENSG00000213064	14.228	9.06739	-0.648773	610.18	-5.93926	2.86317e-09	5.30676e-08	SFT2D2	protein_coding
ENSG00000090905	16.6268	11.6586	-0.510351	867.543	-5.92622	3.09979e-09	5.73738e-08	TNRC6A	protein_coding
ENSG00000075785	96.5352	70.8514	-0.445087	952.29	-5.92306	3.1601e-09	5.84097e-08	RAB7A	protein_coding
ENSG00000278771	2352.63	1521.68	-0.627407	2332.74	-5.92233	3.17415e-09	5.85886e-08	RN7SL3	misc_RNA
ENSG00000065559	9.12132	4.65509	-0.961954	160.644	-5.91782	3.26245e-09	6.01358e-08	MAP2K4	protein_coding
ENSG00000135070	13.5429	22.5678	0.734194	228.057	5.91716	3.27551e-09	6.0236e-08	ISCA1	protein_coding
ENSG00000158545	10.0528	15.857	0.651063	518.579	5.91709	3.27687e-09	6.0236e-08	ZC3H18	protein_coding
ENSG00000100591	31.6079	50.5542	0.672917	526.093	5.91424	3.33414e-09	6.12049e-08	AHSA1	protein_coding
ENSG00000066583	66.4073	35.2943	-0.90865	474.119	-5.91319	3.35539e-09	6.15108e-08	ISOC1	protein_coding
ENSG00000132485	12.2236	18.3989	0.589441	360.062	5.91098	3.40081e-09	6.22585e-08	ZRANB2	protein_coding
ENSG00000151208	6.43289	10.1886	0.668237	368.75	5.90818	3.45903e-09	6.3238e-08	DLG5	protein_coding
ENSG00000142507	44.1699	67.4353	0.610544	348.611	5.90752	3.47286e-09	6.34045e-08	PSMB6	protein_coding
ENSG00000278318	2.19735	5.69018	1.36637	82.862	5.9068	3.4882e-09	6.3598e-08	ZNF229	protein_coding
ENSG00000196419	140.199	176.26	0.330102	2454.1	5.9031	3.56736e-09	6.48763e-08	XRCC6	protein_coding
ENSG00000125827	29.8535	48.3603	0.695074	917.022	5.90307	3.56798e-09	6.48763e-08	TMX4	protein_coding
ENSG00000197892	3.61844	1.67899	-1.1016	107.21	-5.90169	3.598e-09	6.53336e-08	KIF13B	protein_coding
ENSG00000100029	30.123	41.9771	0.478947	726.499	5.8941	3.76724e-09	6.83144e-08	PES1	protein_coding
ENSG00000119912	14.1706	20.1038	0.505293	565.944	5.88879	3.89031e-09	7.04508e-08	IDE	protein_coding
ENSG00000147852	3.76253	1.76207	-1.09212	102.235	-5.88623	3.95113e-09	7.14559e-08	VLDLR	protein_coding
ENSG00000072041	10.4578	6.45088	-0.698355	307.869	-5.885	3.98056e-09	7.18912e-08	SLC6A15	protein_coding
ENSG00000112561	2.64276	0.726977	-1.85638	37.8099	-5.88402	4.00424e-09	7.22217e-08	TFEB	protein_coding
ENSG00000141385	4.9209	9.00108	0.862811	215.283	5.88117	4.0737e-09	7.33758e-08	AFG3L2	protein_coding
ENSG00000164659	1.65668	0.480549	-1.78103	44.5977	-5.87793	4.1542e-09	7.47256e-08	KIAA1324L	protein_coding
ENSG00000163462	6.79831	2.4649	-1.45771	81.6464	-5.87747	4.16594e-09	7.48364e-08	TRIM46	protein_coding
ENSG00000137449	4.76299	2.24482	-1.0832	115.583	-5.87375	4.2605e-09	7.64326e-08	CPEB2	protein_coding
ENSG00000197442	3.88463	1.5111	-1.37094	71.1384	-5.87258	4.29053e-09	7.68687e-08	MAP3K5	protein_coding
ENSG00000186575	20.4894	28.0995	0.453015	798.856	5.86959	4.36875e-09	7.81657e-08	NF2	protein_coding
ENSG00000085733	13.5214	21.0982	0.640098	519.417	5.86523	4.48504e-09	8.01395e-08	CTTN	protein_coding
ENSG00000134871	0.760257	1.72542	1.1777	130.547	5.86482	4.49633e-09	8.02344e-08	COL4A2	protein_coding
ENSG00000183291	30.8094	18.7884	-0.716088	239.12	-5.86306	4.544e-09	8.09774e-08	SELENOF	protein_coding
ENSG00000170365	10.9338	6.3289	-0.794512	218.578	-5.86123	4.59462e-09	8.17708e-08	SMAD1	protein_coding
ENSG00000173473	25.8096	35.236	0.447295	1036.29	5.85101	4.88594e-09	8.68403e-08	SMARCC1	protein_coding
ENSG00000100410	18.5841	35.3618	0.925785	148.761	5.85058	4.89875e-09	8.69528e-08	PHF5A	protein_coding
ENSG00000099968	16.7452	24.3794	0.539526	602.426	5.84202	5.15715e-09	9.14185e-08	BCL2L13	protein_coding
ENSG00000261762	15.9577	7.28387	-1.12569	106.856	-5.83718	5.30932e-09	9.39917e-08	AC027228.2	lncRNA
ENSG00000104490	6.7502	3.81128	-0.82432	173.176	-5.83419	5.40509e-09	9.55612e-08	NCALD	protein_coding
ENSG00000112208	2.76289	6.16382	1.14382	127.126	5.8334	5.431e-09	9.58928e-08	BAG2	protein_coding
ENSG00000129351	51.3008	63.6969	0.312081	2934.27	5.83152	5.49256e-09	9.68523e-08	ILF3	protein_coding
ENSG00000070087	57.0923	77.4318	0.436578	1039.97	5.83054	5.52473e-09	9.72918e-08	PFN2	protein_coding
ENSG00000196233	4.5633	6.6001	0.53055	634.14	5.8284	5.59599e-09	9.84175e-08	LCOR	protein_coding
ENSG00000138080	41.0262	60.1049	0.551374	845.488	5.82183	5.82062e-09	1.02234e-07	EMILIN1	protein_coding
ENSG00000163590	8.96191	5.87073	-0.610206	454.854	-5.82101	5.8493e-09	1.02573e-07	PPM1L	protein_coding
ENSG00000140682	10.2422	5.72144	-0.838379	153.001	-5.82084	5.8552e-09	1.02573e-07	TGFB1I1	protein_coding
ENSG00000089693	35.9014	49.8149	0.471844	636.846	5.8164	6.01281e-09	1.05197e-07	MLF2	protein_coding
ENSG00000172071	7.6189	3.76707	-1.01769	119.399	-5.81594	6.02949e-09	1.05351e-07	EIF2AK3	protein_coding
ENSG00000078618	12.4742	18.572	0.575109	467.54	5.8118	6.18061e-09	1.07851e-07	NRDC	protein_coding
ENSG00000163539	6.08906	3.74824	-0.695661	337.212	-5.81099	6.21045e-09	1.08231e-07	CLASP2	protein_coding
ENSG00000079691	3.43158	0.842556	-2.01361	74.1077	-5.80206	6.55037e-09	1.14007e-07	CARMIL1	protein_coding
ENSG00000135127	2.4535	5.54726	1.18075	91.8251	5.79854	6.68954e-09	1.16278e-07	BICDL1	protein_coding
ENSG00000170017	177.838	98.1911	-0.856498	3437.38	-5.79682	6.75842e-09	1.17324e-07	ALCAM	protein_coding
ENSG00000196693	2.81696	5.21901	0.899682	151.257	5.79211	6.95093e-09	1.2051e-07	ZNF33B	protein_coding
ENSG00000231500	559.278	431.609	-0.373471	4391.18	-5.78859	7.0978e-09	1.22897e-07	RPS18	protein_coding
ENSG00000125257	6.281	3.2918	-0.924861	177.266	-5.78798	7.12367e-09	1.23186e-07	ABCC4	protein_coding
ENSG00000031081	9.90907	16.3926	0.723464	336.427	5.78609	7.20441e-09	1.24422e-07	ARHGAP31	protein_coding
ENSG00000187240	4.26348	6.58089	0.627782	386.958	5.77369	7.7553e-09	1.33764e-07	DYNC2H1	protein_coding
ENSG00000214655	9.5955	5.52837	-0.789512	241.177	-5.77306	7.78429e-09	1.34092e-07	ZSWIM8	protein_coding
ENSG00000175390	5.22621	9.22202	0.810658	344.251	5.77161	7.8516e-09	1.35078e-07	EIF3F	protein_coding
ENSG00000015592	3.43013	0.527024	-2.70761	19.5451	-5.77016	7.91985e-09	1.36077e-07	STMN4	protein_coding
ENSG00000153310	10.9855	7.3048	-0.586003	446.814	-5.76615	8.11052e-09	1.39175e-07	FAM49B	protein_coding
ENSG00000119782	8.86993	2.28748	-1.93822	35.9188	-5.76455	8.18744e-09	1.40316e-07	FKBP1B	protein_coding
ENSG00000147571	182.384	34.9402	-2.38443	423.568	-5.7617	8.32697e-09	1.42525e-07	CRH	protein_coding
ENSG00000105323	62.0428	80.4479	0.373865	2348.8	5.75506	8.66121e-09	1.48057e-07	HNRNPUL1	protein_coding
ENSG00000173599	7.5226	4.66872	-0.691089	308.12	-5.7546	8.68461e-09	1.48268e-07	PC	protein_coding
ENSG00000132821	5.49049	0.191571	-4.83832	52.1525	-5.75411	8.71006e-09	1.48514e-07	VSTM2L	protein_coding
ENSG00000276168	166913	128696	-0.375117	205545	-5.74891	8.98181e-09	1.52953e-07	RN7SL1	misc_RNA
ENSG00000124226	15.2265	9.20684	-0.725843	231.545	-5.74841	9.00882e-09	1.53219e-07	RNF114	protein_coding
ENSG00000196922	1.27356	2.95196	1.21697	88.0437	5.7404	9.44506e-09	1.60435e-07	ZNF252P	transcribed_unprocessed_pseudogene
ENSG00000067082	27.3913	18.7566	-0.544678	600.659	-5.73938	9.50251e-09	1.61205e-07	KLF6	protein_coding
ENSG00000185760	6.92585	3.93459	-0.816316	196.939	-5.73916	9.51445e-09	1.61205e-07	KCNQ5	protein_coding
ENSG00000116016	23.312	9.53061	-1.29042	528.165	-5.73636	9.67313e-09	1.63687e-07	EPAS1	protein_coding
ENSG00000188859	9.10224	4.0735	-1.16043	105.657	-5.73609	9.68858e-09	1.63742e-07	FAM78B	protein_coding
ENSG00000123104	2.82094	5.13316	0.858427	278.966	5.73575	9.70818e-09	1.63867e-07	ITPR2	protein_coding
ENSG00000169718	11.4434	16.9879	0.567372	393.169	5.73363	9.83045e-09	1.65722e-07	DUS1L	protein_coding
ENSG00000112159	12.0353	16.1362	0.419334	1382.26	5.73226	9.91016e-09	1.66856e-07	MDN1	protein_coding
ENSG00000172469	5.13235	1.97947	-1.38957	99.8768	-5.73197	9.92722e-09	1.66934e-07	MANEA	protein_coding
ENSG00000171863	134.389	103.439	-0.37733	3150.85	-5.72231	1.05088e-08	1.76444e-07	RPS7	protein_coding
ENSG00000139292	34.8067	21.7241	-0.67939	635.939	-5.72214	1.0519e-08	1.76444e-07	LGR5	protein_coding
ENSG00000167815	168.309	128.067	-0.393535	1377.38	-5.71795	1.07816e-08	1.80622e-07	PRDX2	protein_coding
ENSG00000072133	7.97659	4.58444	-0.796483	271.028	-5.71649	1.08745e-08	1.81951e-07	RPS6KA6	protein_coding
ENSG00000070367	9.49756	13.5547	0.511831	576.197	5.7146	1.09965e-08	1.83763e-07	EXOC5	protein_coding
ENSG00000068654	6.64088	9.49227	0.512741	541.33	5.71367	1.10563e-08	1.84533e-07	POLR1A	protein_coding
ENSG00000287978	5.71681	21.2155	1.87818	38.7839	5.71296	1.11027e-08	1.8504e-07	AC245407.2	lncRNA
ENSG00000133169	115.207	168.594	0.547585	505.396	5.71278	1.11143e-08	1.8504e-07	BEX1	protein_coding
ENSG00000123892	8.80239	1.58752	-2.45764	19.4492	-5.70624	1.15502e-08	1.9206e-07	RAB38	protein_coding
ENSG00000174684	19.863	10.5931	-0.900112	163.582	-5.70564	1.15904e-08	1.92489e-07	B4GAT1	protein_coding
ENSG00000099250	11.6896	3.35259	-1.80135	935.748	-5.70046	1.19487e-08	1.98194e-07	NRP1	protein_coding
ENSG00000198355	26.3647	41.0804	0.643018	326.457	5.69266	1.25077e-08	2.07211e-07	PIM3	protein_coding
ENSG00000165795	1.85704	4.25776	1.20049	77.4236	5.6896	1.27337e-08	2.10695e-07	NDRG2	protein_coding
ENSG00000184160	4.2839	9.80249	1.1767	134.533	5.68599	1.30057e-08	2.1493e-07	ADRA2C	protein_coding
ENSG00000039319	13.0981	9.23973	-0.501342	780.069	-5.68337	1.32065e-08	2.17896e-07	ZFYVE16	protein_coding
ENSG00000182492	25.3346	44.5652	0.818381	321.39	5.68323	1.32176e-08	2.17896e-07	BGN	protein_coding
ENSG00000126749	9.20819	15.3522	0.732725	350.529	5.68296	1.32381e-08	2.17966e-07	EMG1	protein_coding
ENSG00000166426	259.642	155.564	-0.738026	560.47	-5.68068	1.34162e-08	2.20628e-07	CRABP1	protein_coding
ENSG00000115107	2.8286	0.876217	-1.71422	61.7175	-5.6785	1.35878e-08	2.23175e-07	STEAP3	protein_coding
ENSG00000107263	8.68546	13.87	0.676257	406.805	5.67784	1.36402e-08	2.23415e-07	RAPGEF1	protein_coding
ENSG00000180340	6.80365	3.04826	-1.15542	87.5878	-5.67776	1.36472e-08	2.23415e-07	FZD2	protein_coding
ENSG00000154721	4.68359	2.06715	-1.18279	94.6735	-5.67769	1.36523e-08	2.23415e-07	JAM2	protein_coding
ENSG00000130255	259.346	202.434	-0.357937	2482.44	-5.67439	1.39186e-08	2.27495e-07	RPL36	protein_coding
ENSG00000159713	8.32817	3.06356	-1.43889	58.8481	-5.66669	1.45578e-08	2.37654e-07	TPPP3	protein_coding
ENSG00000166946	9.73819	5.53481	-0.81172	194.212	-5.66024	1.51158e-08	2.46463e-07	CCNDBP1	protein_coding
ENSG00000167325	20.2136	29.7426	0.553114	508.403	5.65804	1.5311e-08	2.49186e-07	RRM1	protein_coding
ENSG00000071242	5.96902	3.25994	-0.873136	205.106	-5.65794	1.53199e-08	2.49186e-07	RPS6KA2	protein_coding
ENSG00000102931	35.8865	22.4319	-0.680255	281.318	-5.64327	1.66855e-08	2.71068e-07	ARL2BP	protein_coding
ENSG00000137492	7.80509	12.5292	0.679827	381.063	5.64242	1.67676e-08	2.72073e-07	THAP12	protein_coding
ENSG00000198712	17990.1	14210.8	-0.340146	50057.2	-5.63968	1.70366e-08	2.76104e-07	MT-CO2	protein_coding
ENSG00000164111	24.3618	14.6582	-0.731289	252.619	-5.63731	1.72727e-08	2.79537e-07	ANXA5	protein_coding
ENSG00000170921	12.347	5.72216	-1.10834	1056.68	-5.63714	1.72901e-08	2.79537e-07	TANC2	protein_coding
ENSG00000165280	67.5265	89.9118	0.41381	1531.72	5.63099	1.79176e-08	2.89333e-07	VCP	protein_coding
ENSG00000034053	7.766	12.6954	0.700939	295.914	5.63016	1.80041e-08	2.90381e-07	APBA2	protein_coding
ENSG00000127863	3.04131	0.907566	-1.73785	60.2788	-5.62688	1.835e-08	2.95605e-07	TNFRSF19	protein_coding
ENSG00000261504	15.9145	4.31567	-1.86918	38.4086	-5.62616	1.84262e-08	2.96477e-07	LINC01686	lncRNA
ENSG00000124299	21.2174	14.3035	-0.56719	390.17	-5.62161	1.89183e-08	3.0403e-07	PEPD	protein_coding
ENSG00000087274	12.6169	9.14371	-0.462028	627.423	-5.61214	1.99838e-08	3.20769e-07	ADD1	protein_coding
ENSG00000059804	6.0037	10.53	0.804538	151.89	5.61093	2.01245e-08	3.22641e-07	SLC2A3	protein_coding
ENSG00000157445	4.85612	1.68417	-1.52274	78.0959	-5.60965	2.02735e-08	3.24642e-07	CACNA2D3	protein_coding
ENSG00000105063	24.5185	33.1899	0.433425	793.849	5.60842	2.04179e-08	3.26565e-07	PPP6R1	protein_coding
ENSG00000103647	8.89328	3.67257	-1.27255	61.5103	-5.59997	2.14387e-08	3.42484e-07	CORO2B	protein_coding
ENSG00000182979	10.4963	16.0236	0.605719	473.891	5.59944	2.15043e-08	3.43123e-07	MTA1	protein_coding
ENSG00000127922	6.78025	10.0546	0.568333	405.784	5.59498	2.20649e-08	3.51649e-07	SEM1	protein_coding
ENSG00000143355	1.76974	0.53568	-1.71381	62.9237	-5.59291	2.23294e-08	3.55442e-07	LHX9	protein_coding
ENSG00000162599	1.58981	2.30142	0.532027	559.126	5.5918	2.24732e-08	3.57308e-07	NFIA	protein_coding
ENSG00000180263	8.44147	5.43218	-0.634291	274.017	-5.59038	2.26571e-08	3.59805e-07	FGD6	protein_coding
ENSG00000172115	28.6465	40.1903	0.485207	899.657	5.58927	2.28027e-08	3.6169e-07	CYCS	protein_coding
ENSG00000102699	7.87842	4.48918	-0.808718	214.472	-5.58824	2.29383e-08	3.63411e-07	PARP4	protein_coding
ENSG00000104497	5.46372	2.21746	-1.30013	73.3478	-5.5866	2.31562e-08	3.66431e-07	SNX16	protein_coding
ENSG00000181072	0.272951	1.16868	2.10551	42.6787	5.58106	2.39062e-08	3.77853e-07	CHRM2	protein_coding
ENSG00000166206	14.7699	10.3898	-0.504618	804.711	-5.57422	2.48648e-08	3.92542e-07	GABRB3	protein_coding
ENSG00000112308	47.7938	67.1878	0.492154	602.997	5.56441	2.63044e-08	4.14781e-07	C6orf62	protein_coding
ENSG00000117069	3.83623	1.67434	-1.20215	89.4166	-5.56318	2.64907e-08	4.17228e-07	ST6GALNAC5	protein_coding
ENSG00000204673	13.053	20.7645	0.666435	409.947	5.56239	2.6611e-08	4.18632e-07	AKT1S1	protein_coding
ENSG00000135720	29.3823	21.7119	-0.433972	913.879	-5.55756	2.73566e-08	4.29857e-07	DYNC1LI2	protein_coding
ENSG00000210195	411.613	174.69	-1.24449	79.3286	-5.54858	2.87999e-08	4.52007e-07	MT-TT	Mt_tRNA
ENSG00000197747	18.0506	6.00627	-1.58085	43.76	-5.5431	2.97167e-08	4.65851e-07	S100A10	protein_coding
ENSG00000145425	338.473	263.639	-0.360129	3345.96	-5.54283	2.97622e-08	4.66019e-07	RPS3A	protein_coding
ENSG00000179387	11.297	6.80476	-0.736507	253.653	-5.5421	2.98867e-08	4.67424e-07	ELMOD2	protein_coding
ENSG00000104356	13.7845	22.9016	0.732478	379.736	5.54097	3.00807e-08	4.6991e-07	POP1	protein_coding
ENSG00000152601	9.24683	13.1286	0.505761	553.747	5.53873	3.04665e-08	4.75383e-07	MBNL1	protein_coding
ENSG00000174695	17.4174	24.9951	0.52168	466.96	5.52993	3.20361e-08	4.99295e-07	TMEM167A	protein_coding
ENSG00000152818	0.784609	1.82666	1.21789	201.248	5.52854	3.229e-08	5.02668e-07	UTRN	protein_coding
ENSG00000111145	30.8213	19.7528	-0.641137	478.186	-5.52825	3.2344e-08	5.02925e-07	ELK3	protein_coding
ENSG00000100263	12.3186	20.583	0.746605	223.267	5.52422	3.30946e-08	5.14001e-07	RHBDD3	protein_coding
ENSG00000155363	6.84701	3.89656	-0.814766	158.97	-5.52308	3.33109e-08	5.16762e-07	MOV10	protein_coding
ENSG00000119283	0.853172	2.14379	1.33618	71.5923	5.5201	3.38813e-08	5.25004e-07	TRIM67	protein_coding
ENSG00000198728	27.7733	39.1398	0.49661	549.586	5.5151	3.48578e-08	5.39512e-07	LDB1	protein_coding
ENSG00000100345	26.9137	37.2642	0.467543	1149.51	5.51004	3.58745e-08	5.54608e-07	MYH9	protein_coding
ENSG00000167674	10.405	18.5305	0.828778	288.928	5.50802	3.629e-08	5.60386e-07	HDGFL2	protein_coding
ENSG00000041802	14.1124	20.8491	0.560244	401.384	5.50754	3.63889e-08	5.61267e-07	LSG1	protein_coding
ENSG00000072501	15.3111	22.3358	0.540263	1023.29	5.50424	3.70761e-08	5.7121e-07	SMC1A	protein_coding
ENSG00000141252	3.5167	5.67941	0.686623	339.277	5.49519	3.90296e-08	5.9999e-07	VPS53	protein_coding
ENSG00000162374	42.8643	27.8591	-0.61999	963.031	-5.49517	3.90335e-08	5.9999e-07	ELAVL4	protein_coding
ENSG00000183735	8.99526	13.8813	0.62325	310.839	5.49395	3.9305e-08	6.03471e-07	TBK1	protein_coding
ENSG00000259956	13.7188	21.1614	0.623103	489.602	5.49099	3.99687e-08	6.12961e-07	RBM15B	protein_coding
ENSG00000095596	5.15829	14.0436	1.44451	65.4854	5.4897	4.02623e-08	6.16758e-07	CYP26A1	protein_coding
ENSG00000115762	5.70234	10.3849	0.868521	223.954	5.48633	4.1036e-08	6.27893e-07	PLEKHB2	protein_coding
ENSG00000160013	4.5316	10.1947	1.1674	67.8172	5.48387	4.1612e-08	6.35981e-07	PTGIR	protein_coding
ENSG00000171488	4.50949	2.43891	-0.882465	151.416	-5.48316	4.17787e-08	6.37802e-07	LRRC8C	protein_coding
ENSG00000155016	3.81505	1.67795	-1.18794	76.8446	-5.48255	4.19238e-08	6.39291e-07	CYP2U1	protein_coding
ENSG00000129625	14.6776	22.4486	0.612236	330.632	5.48018	4.24899e-08	6.47188e-07	REEP5	protein_coding
ENSG00000163053	1.08944	3.48712	1.66651	43.0338	5.4794	4.26778e-08	6.49313e-07	SLC16A14	protein_coding
ENSG00000108443	9.17269	5.93638	-0.62994	292.527	-5.47871	4.28427e-08	6.51082e-07	RPS6KB1	protein_coding
ENSG00000177675	3.96678	7.71714	0.955348	135.463	5.47005	4.49909e-08	6.82955e-07	CD163L1	protein_coding
ENSG00000278540	17.7789	23.4369	0.398088	1163.66	5.46322	4.67577e-08	7.08974e-07	ACACA	protein_coding
ENSG00000149289	11.6436	7.81466	-0.576422	331.068	-5.46184	4.71214e-08	7.13682e-07	ZC3H12C	protein_coding
ENSG00000092201	40.5755	52.8436	0.379892	1565.23	5.45904	4.78715e-08	7.24225e-07	SUPT16H	protein_coding
ENSG00000196950	26.6131	18.4295	-0.532426	661.397	-5.45849	4.80202e-08	7.25657e-07	SLC39A10	protein_coding
ENSG00000090013	1.63123	7.2481	2.17335	25.8775	5.45495	4.89859e-08	7.39417e-07	BLVRB	protein_coding
ENSG00000122565	60.3063	45.1257	-0.418653	1269.7	-5.45141	4.99725e-08	7.53462e-07	CBX3	protein_coding
ENSG00000143401	49.4762	67.9383	0.455218	1109.62	5.44777	5.10058e-08	7.68178e-07	ANP32E	protein_coding
ENSG00000104435	299.446	229.874	-0.379847	2693.63	-5.44687	5.12646e-08	7.71211e-07	STMN2	protein_coding
ENSG00000198873	5.02791	2.10194	-1.2486	106.77	-5.44576	5.15837e-08	7.7507e-07	GRK5	protein_coding
ENSG00000251562	494.71	265.051	-0.9002	15745.5	-5.44558	5.16367e-08	7.7507e-07	MALAT1	lncRNA
ENSG00000130224	21.9855	14.1842	-0.630333	323.543	-5.44416	5.20497e-08	7.80397e-07	LRCH2	protein_coding
ENSG00000138604	13.6502	7.78794	-0.806502	503.855	-5.43742	5.40573e-08	8.09592e-07	GLCE	protein_coding
ENSG00000184635	2.76872	5.87936	1.08324	101.367	5.43704	5.41741e-08	8.09756e-07	ZNF93	protein_coding
ENSG00000277791	95.7231	131.067	0.454254	577.71	5.43699	5.41889e-08	8.09756e-07	PSMB3	protein_coding
ENSG00000138095	32.7003	41.8101	0.353123	1974.71	5.43563	5.46042e-08	8.15054e-07	LRPPRC	protein_coding
ENSG00000021776	11.7362	8.55683	-0.458056	664.456	-5.43525	5.47187e-08	8.15857e-07	AQR	protein_coding
ENSG00000070831	14.7067	11.1255	-0.401222	894.138	-5.42964	5.64684e-08	8.41009e-07	CDC42	protein_coding
ENSG00000184743	4.63286	2.40753	-0.942635	127.7	-5.4293	5.6575e-08	8.41663e-07	ATL3	protein_coding
ENSG00000113140	12.7723	7.3521	-0.794396	307.952	-5.42876	5.67471e-08	8.43288e-07	SPARC	protein_coding
ENSG00000183092	6.29751	2.93833	-1.09703	128.363	-5.42671	5.74009e-08	8.52061e-07	BEGAIN	protein_coding
ENSG00000155970	16.6806	8.83337	-0.912791	211.324	-5.42259	5.87421e-08	8.71006e-07	MICU3	protein_coding
ENSG00000197956	108.562	67.0729	-0.69419	375.512	-5.41642	6.08037e-08	9.00579e-07	S100A6	protein_coding
ENSG00000060709	11.1792	7.04883	-0.659059	495.783	-5.41477	6.1368e-08	9.07935e-07	RIMBP2	protein_coding
ENSG00000229953	17.3091	41.7752	1.26596	63.0668	5.40418	6.51054e-08	9.62169e-07	AL590666.2	lncRNA
ENSG00000155380	60.162	46.9019	-0.36065	1382.46	-5.40285	6.55893e-08	9.68254e-07	SLC16A1	protein_coding
ENSG00000146676	10.6031	14.4846	0.449307	584.195	5.40166	6.60264e-08	9.73636e-07	PURB	protein_coding
ENSG00000133121	3.24779	1.53532	-1.07778	103.734	-5.39935	6.68825e-08	9.85177e-07	STARD13	protein_coding
ENSG00000175893	4.48669	2.335	-0.931716	140.077	-5.3959	6.81807e-08	1.0032e-06	ZDHHC21	protein_coding
ENSG00000070882	13.9085	7.62681	-0.862081	326.049	-5.39157	6.98465e-08	1.02658e-06	OSBPL3	protein_coding
ENSG00000117318	51.4071	81.4743	0.658111	442.361	5.39113	7.00143e-08	1.02792e-06	ID3	protein_coding
ENSG00000137267	49.538	30.4112	-0.69949	230.387	-5.38262	7.341e-08	1.0766e-06	TUBB2A	protein_coding
ENSG00000165410	25.9779	17.4373	-0.577325	463.517	-5.38167	7.37989e-08	1.08112e-06	CFL2	protein_coding
ENSG00000143321	77.4624	99.2262	0.35592	1730.5	5.38108	7.40405e-08	1.08348e-06	HDGF	protein_coding
ENSG00000084733	56.033	41.7066	-0.424651	776.462	-5.38021	7.44004e-08	1.08756e-06	RAB10	protein_coding
ENSG00000125755	8.68254	12.8578	0.562804	494.967	5.37692	7.57707e-08	1.10638e-06	SYMPK	protein_coding
ENSG00000123240	3.05468	0.98198	-1.62818	38.0127	-5.37274	7.75497e-08	1.13113e-06	OPTN	protein_coding
ENSG00000147526	3.21905	1.74684	-0.890799	149.055	-5.37069	7.84359e-08	1.14281e-06	TACC1	protein_coding
ENSG00000186283	6.72867	13.3033	0.974967	158.669	5.36966	7.88838e-08	1.14809e-06	TOR3A	protein_coding
ENSG00000245680	1.24306	3.13949	1.31991	66.7843	5.36688	8.01088e-08	1.16466e-06	ZNF585B	protein_coding
ENSG00000115944	13.4986	8.67565	-0.641474	320.939	-5.36608	8.04644e-08	1.16856e-06	COX7A2L	protein_coding
ENSG00000131100	38.1394	25.845	-0.560763	414.643	-5.36431	8.12591e-08	1.17883e-06	ATP6V1E1	protein_coding
ENSG00000165678	64.8329	88.4	0.446669	786.058	5.35945	8.3475e-08	1.20967e-06	GHITM	protein_coding
ENSG00000055163	1.97936	0.793553	-1.31546	57.3774	-5.3588	8.37758e-08	1.21272e-06	CYFIP2	protein_coding
ENSG00000069424	0.57081	1.32112	1.21527	76.6541	5.35327	8.63782e-08	1.24904e-06	KCNAB2	protein_coding
ENSG00000112511	7.44288	13.1464	0.831112	149.462	5.35255	8.67224e-08	1.25267e-06	PHF1	protein_coding
ENSG00000089220	124.528	166.504	0.414681	1191.87	5.34454	9.0648e-08	1.30663e-06	PEBP1	protein_coding
ENSG00000131475	17.0362	27.3183	0.67503	237.607	5.34453	9.06528e-08	1.30663e-06	VPS25	protein_coding
ENSG00000153989	11.5178	17.6591	0.616008	321.487	5.34405	9.08928e-08	1.30868e-06	NUS1	protein_coding
ENSG00000125834	6.24011	9.97702	0.671618	236.217	5.33735	9.43138e-08	1.35648e-06	STK35	protein_coding
ENSG00000134318	7.74629	11.5502	0.572741	437.662	5.33666	9.46766e-08	1.36024e-06	ROCK2	protein_coding
ENSG00000119335	160.447	198.715	0.308025	3699.83	5.33299	9.66102e-08	1.38654e-06	SET	protein_coding
ENSG00000116001	11.9538	7.70718	-0.634256	298.846	-5.33079	9.77861e-08	1.40191e-06	TIA1	protein_coding
ENSG00000200997	7.23305	47.3886	2.69425	19.8584	5.32925	9.86183e-08	1.41234e-06	RNU1-85P	snRNA
ENSG00000197013	1.65409	3.64179	1.13147	89.6569	5.32777	9.94256e-08	1.42238e-06	ZNF429	protein_coding
ENSG00000203814	26.6832	38.3579	0.519408	696.965	5.32579	1.00518e-07	1.43647e-06	H2BC18	protein_coding
ENSG00000010292	20.1572	31.4722	0.637759	1094.83	5.32433	1.01328e-07	1.4465e-06	NCAPD2	protein_coding
ENSG00000165895	12.3597	8.64868	-0.512665	372.828	-5.32343	1.01827e-07	1.45208e-06	ARHGAP42	protein_coding
ENSG00000169567	86.114	114.606	0.410555	816.038	5.32077	1.03328e-07	1.47194e-06	HINT1	protein_coding
ENSG00000189319	4.59599	7.95878	0.78793	186.691	5.32034	1.03574e-07	1.47387e-06	FAM53B	protein_coding
ENSG00000136943	3.17431	1.17343	-1.43391	68.4071	-5.31476	1.06799e-07	1.51815e-06	CTSV	protein_coding
ENSG00000169432	4.26959	2.21831	-0.942718	169.545	-5.31302	1.07825e-07	1.53112e-06	SCN9A	protein_coding
ENSG00000139496	10.5992	14.4091	0.441845	630.849	5.30964	1.09845e-07	1.55815e-06	NUP58	protein_coding
ENSG00000128908	8.41412	13.0673	0.631715	368.648	5.30841	1.10584e-07	1.56697e-06	INO80	protein_coding
ENSG00000102032	6.8997	2.21701	-1.62865	44.6689	-5.30557	1.12323e-07	1.58993e-06	RENBP	protein_coding
ENSG00000107679	1.29198	0.662456	-0.962911	112.756	-5.30514	1.12587e-07	1.59199e-06	PLEKHA1	protein_coding
ENSG00000119900	3.39709	1.66507	-1.02095	118.344	-5.29684	1.17827e-07	1.66353e-06	OGFRL1	protein_coding
ENSG00000143494	2.45205	5.02675	1.02262	124.844	5.29673	1.17894e-07	1.66353e-06	VASH2	protein_coding
ENSG00000137166	2.37253	4.86395	1.02701	122.216	5.29279	1.20463e-07	1.69799e-06	FOXP4	protein_coding
ENSG00000070061	12.6205	18.7715	0.570906	439.309	5.29255	1.20624e-07	1.69848e-06	ELP1	protein_coding
ENSG00000169180	22.3984	29.3849	0.392026	859.427	5.29232	1.20775e-07	1.69882e-06	XPO6	protein_coding
ENSG00000170011	10.8419	5.98272	-0.852473	172.51	-5.28968	1.22529e-07	1.72169e-06	MYRIP	protein_coding
ENSG00000137962	0.69272	0.190567	-1.85255	43.8333	-5.28855	1.23289e-07	1.73057e-06	ARHGAP29	protein_coding
ENSG00000019549	7.29837	3.02589	-1.27277	68.8009	-5.28828	1.23472e-07	1.73131e-06	SNAI2	protein_coding
ENSG00000112852	4.51195	8.79136	0.959469	100.467	5.28802	1.23648e-07	1.73169e-06	PCDHB2	protein_coding
ENSG00000130821	4.30844	7.60677	0.8253	182.449	5.28786	1.23756e-07	1.73169e-06	SLC6A8	protein_coding
ENSG00000187772	49.721	36.9429	-0.429266	1002.84	-5.28552	1.25346e-07	1.75121e-06	LIN28B	protein_coding
ENSG00000124302	4.34211	1.40536	-1.61537	70.194	-5.28543	1.25413e-07	1.75121e-06	CHST8	protein_coding
ENSG00000166822	7.55036	4.37798	-0.791533	155.724	-5.2844	1.26116e-07	1.7592e-06	TMEM170A	protein_coding
ENSG00000109099	4.65243	1.77157	-1.38479	67.5444	-5.28247	1.27456e-07	1.77605e-06	PMP22	protein_coding
ENSG00000090273	19.6278	30.1234	0.614521	328.241	5.28077	1.28646e-07	1.79076e-06	NUDC	protein_coding
ENSG00000064042	39.7973	26.6953	-0.575376	1646.26	-5.27899	1.29897e-07	1.80631e-06	LIMCH1	protein_coding
ENSG00000130881	10.4105	16.4013	0.652357	316.899	5.27705	1.31283e-07	1.82369e-06	LRP3	protein_coding
ENSG00000214140	5.8526	2.98484	-0.9639	170.107	-5.27295	1.3425e-07	1.86298e-06	PRCD	protein_coding
ENSG00000146757	8.97006	15.5189	0.7835	185.034	5.27127	1.35486e-07	1.87819e-06	ZNF92	protein_coding
ENSG00000108468	24.5469	37.0661	0.587009	445.943	5.26974	1.36613e-07	1.89186e-06	CBX1	protein_coding
ENSG00000173898	8.48115	13.0956	0.623992	447.941	5.26788	1.38006e-07	1.90918e-06	SPTBN2	protein_coding
ENSG00000164830	0.920862	2.39272	1.39011	62.2088	5.26303	1.41704e-07	1.95832e-06	OXR1	protein_coding
ENSG00000055118	36.6888	26.901	-0.444475	988.152	-5.26132	1.43026e-07	1.97456e-06	KCNH2	protein_coding
ENSG00000165527	50.4432	34.6388	-0.541915	717.154	-5.25883	1.44976e-07	1.99941e-06	ARF6	protein_coding
ENSG00000118473	4.35957	2.44208	-0.831731	161.595	-5.25585	1.47343e-07	2.02998e-06	SGIP1	protein_coding
ENSG00000142208	8.17753	12.2142	0.576892	477.749	5.25223	1.50266e-07	2.06813e-06	AKT1	protein_coding
ENSG00000102393	11.9833	20.3935	0.758947	171.606	5.25047	1.5171e-07	2.08586e-06	GLA	protein_coding
ENSG00000075711	5.94487	4.16642	-0.51094	517.395	-5.24996	1.52133e-07	2.08877e-06	DLG1	protein_coding
ENSG00000198042	13.2501	20.3633	0.616932	344.624	5.24984	1.52233e-07	2.08877e-06	MAK16	protein_coding
ENSG00000175727	6.38053	9.19074	0.520494	578.813	5.24951	1.52504e-07	2.09035e-06	MLXIP	protein_coding
ENSG00000162413	1.76505	3.65274	1.05767	104.274	5.24144	1.59326e-07	2.18163e-06	KLHL21	protein_coding
ENSG00000197170	29.3318	39.7634	0.440341	778.08	5.23817	1.62179e-07	2.21843e-06	PSMD12	protein_coding
ENSG00000169905	14.6806	11.1809	-0.393593	1040.45	-5.23737	1.6288e-07	2.22574e-06	TOR1AIP2	protein_coding
ENSG00000107147	12.3906	8.29286	-0.576561	490.198	-5.23209	1.676e-07	2.28742e-06	KCNT1	protein_coding
ENSG00000104973	10.8491	6.9223	-0.643832	319.04	-5.23195	1.67734e-07	2.28742e-06	MED25	protein_coding
ENSG00000008196	32.0445	42.4153	0.404386	895.551	5.23024	1.69289e-07	2.30628e-06	TFAP2B	protein_coding
ENSG00000166974	15.4129	9.65811	-0.671206	289.632	-5.22958	1.69896e-07	2.31221e-06	MAPRE2	protein_coding
ENSG00000136938	100.847	129.859	0.362295	1163.34	5.22864	1.70766e-07	2.32168e-06	ANP32B	protein_coding
ENSG00000091140	22.6429	16.0573	-0.493205	453.954	-5.22537	1.73807e-07	2.36064e-06	DLD	protein_coding
ENSG00000122406	151.994	120.211	-0.337568	2502.05	-5.22396	1.75136e-07	2.3763e-06	RPL5	protein_coding
ENSG00000149639	11.956	21.7347	0.860205	1206.84	5.21706	1.81789e-07	2.46407e-06	SOGA1	protein_coding
ENSG00000105193	254.124	209.229	-0.281263	3065.12	-5.21686	1.81978e-07	2.46414e-06	RPS16	protein_coding
ENSG00000134107	4.89417	11.699	1.24484	75.5475	5.21431	1.84507e-07	2.49586e-06	BHLHE40	protein_coding
ENSG00000103365	11.5383	15.6694	0.440302	579.559	5.21266	1.86151e-07	2.51557e-06	GGA2	protein_coding
ENSG00000187605	5.43351	8.15249	0.584361	388.876	5.21112	1.87703e-07	2.53399e-06	TET3	protein_coding
ENSG00000113504	3.05985	1.07057	-1.51539	65.8552	-5.20897	1.89897e-07	2.56103e-06	SLC12A7	protein_coding
ENSG00000138756	4.18457	2.04717	-1.02984	161.731	-5.20512	1.93871e-07	2.612e-06	BMP2K	protein_coding
ENSG00000137558	23.147	37.9814	0.712626	532.834	5.20454	1.94481e-07	2.61759e-06	PI15	protein_coding
ENSG00000069869	7.84739	4.56311	-0.776095	322.614	-5.20059	1.98653e-07	2.67107e-06	NEDD4	protein_coding
ENSG00000257923	5.96856	8.45011	0.497403	602.289	5.19446	2.05317e-07	2.75791e-06	CUX1	protein_coding
ENSG00000143878	161.416	119.956	-0.42865	1487.16	-5.19254	2.07441e-07	2.78366e-06	RHOB	protein_coding
ENSG00000183688	15.8185	9.07284	-0.806854	138.323	-5.19077	2.09428e-07	2.80751e-06	RFLNB	protein_coding
ENSG00000136051	16.8817	11.871	-0.503724	497.6	-5.18991	2.10392e-07	2.81761e-06	WASHC4	protein_coding
ENSG00000149273	226.711	183.812	-0.302135	5976.99	-5.18956	2.10787e-07	2.82009e-06	RPS3	protein_coding
ENSG00000135387	38.6421	30.685	-0.33376	1387.41	-5.18825	2.12275e-07	2.83717e-06	CAPRIN1	protein_coding
ENSG00000137216	9.2222	5.12946	-0.839945	146.775	-5.18245	2.18993e-07	2.92405e-06	TMEM63B	protein_coding
ENSG00000184897	146.733	107.739	-0.446078	1101.33	-5.18144	2.20184e-07	2.93703e-06	H1-10	protein_coding
ENSG00000154945	20.2459	13.6009	-0.56951	374.251	-5.17794	2.24349e-07	2.98961e-06	ANKRD40	protein_coding
ENSG00000112972	53.6705	35.0769	-0.612926	973.496	-5.17726	2.25172e-07	2.99464e-06	HMGCS1	protein_coding
ENSG00000212195	10.3638	51.3572	2.2799	26.4741	5.17726	2.25173e-07	2.99464e-06	AC011195.1	snoRNA
ENSG00000185567	0.637084	0.169411	-1.8964	37.4131	-5.17636	2.26259e-07	3.0061e-06	AHNAK2	protein_coding
ENSG00000166250	3.09478	5.97463	0.942308	136.165	5.17611	2.26559e-07	3.00712e-06	CLMP	protein_coding
ENSG00000196418	17.9547	25.9153	0.524996	459.65	5.17384	2.29329e-07	3.04088e-06	ZNF124	protein_coding
ENSG00000162104	5.18335	7.9611	0.617407	339.783	5.17342	2.29843e-07	3.04468e-06	ADCY9	protein_coding
ENSG00000132688	21.7245	51.157	1.23477	602.092	5.16248	2.43693e-07	3.22497e-06	NES	protein_coding
ENSG00000065833	12.7657	20.4717	0.678439	202.073	5.15896	2.48319e-07	3.28295e-06	ME1	protein_coding
ENSG00000253729	39.7541	50.833	0.353329	3740.56	5.15715	2.50736e-07	3.31164e-06	PRKDC	protein_coding
ENSG00000064726	28.4473	19.8507	-0.520329	411.75	-5.15337	2.55852e-07	3.37589e-06	BTBD1	protein_coding
ENSG00000198015	6.29117	9.19248	0.541967	622.72	5.15018	2.60232e-07	3.43031e-06	MRPL42	protein_coding
ENSG00000179361	14.381	8.84984	-0.696194	288.877	-5.14973	2.60855e-07	3.43515e-06	ARID3B	protein_coding
ENSG00000147256	3.27665	0.452784	-2.884	15.443	-5.14569	2.6654e-07	3.50657e-06	ARHGAP36	protein_coding
ENSG00000196547	7.57956	5.05222	-0.58455	258.806	-5.13746	2.78481e-07	3.66008e-06	MAN2A2	protein_coding
ENSG00000136891	8.74919	12.721	0.538848	355.534	5.13155	2.87362e-07	3.7731e-06	TEX10	protein_coding
ENSG00000263465	14.7454	22.8777	0.629337	301.823	5.12654	2.95123e-07	3.87122e-06	SRSF8	protein_coding
ENSG00000107862	17.7988	24.8587	0.477296	631.497	5.12626	2.95553e-07	3.87307e-06	GBF1	protein_coding
ENSG00000005194	33.5121	23.0992	-0.536287	448.579	-5.12344	3.00006e-07	3.92759e-06	CIAPIN1	protein_coding
ENSG00000099940	12.429	7.46219	-0.728771	215.671	-5.11484	3.14001e-07	4.1068e-06	SNAP29	protein_coding
ENSG00000170743	8.19821	3.54308	-1.215	100.548	-5.11451	3.14558e-07	4.11008e-06	SYT9	protein_coding
ENSG00000091164	4.4518	6.71066	0.592674	283.982	5.11431	3.14887e-07	4.11038e-06	TXNL1	protein_coding
ENSG00000152270	3.49714	5.97988	0.764624	221.745	5.11192	3.18908e-07	4.15882e-06	PDE3B	protein_coding
ENSG00000172380	10.7461	6.16996	-0.798949	176.264	-5.11074	3.20905e-07	4.1808e-06	GNG12	protein_coding
ENSG00000163636	9.94033	13.7455	0.466138	461.842	5.10493	3.30918e-07	4.30707e-06	PSMD6	protein_coding
ENSG00000170445	12.2034	17.2933	0.505211	434.083	5.10422	3.3217e-07	4.31917e-06	HARS1	protein_coding
ENSG00000115145	4.38111	2.17517	-1.01453	85.9459	-5.10351	3.33407e-07	4.33107e-06	STAM2	protein_coding
ENSG00000244300	21.0563	32.2746	0.615865	245.594	5.10068	3.38439e-07	4.39218e-06	GATA2-AS1	lncRNA
ENSG00000257267	2.41717	4.67462	0.939571	119.887	5.10003	3.39604e-07	4.40304e-06	ZNF271P	transcribed_unitary_pseudogene
ENSG00000196081	2.43248	5.6391	1.20681	64.4954	5.09357	3.51375e-07	4.55126e-06	ZNF724	protein_coding
ENSG00000196628	16.824	12.1337	-0.469983	1838.41	-5.08982	3.58401e-07	4.63779e-06	TCF4	protein_coding
ENSG00000197020	3.94553	6.71071	0.765061	167.827	5.08771	3.62407e-07	4.68511e-06	ZNF100	protein_coding
ENSG00000013810	8.22265	12.2021	0.561654	499.033	5.08746	3.62891e-07	4.68685e-06	TACC3	protein_coding
ENSG00000170949	1.65997	3.46101	1.06239	83.7395	5.08607	3.65566e-07	4.71686e-06	ZNF160	protein_coding
ENSG00000167232	4.37422	6.74906	0.626081	252.136	5.08583	3.66026e-07	4.71825e-06	ZNF91	protein_coding
ENSG00000182986	2.3487	4.14239	0.822604	153.361	5.0843	3.68976e-07	4.75171e-06	ZNF320	protein_coding
ENSG00000155849	1.57359	0.673567	-1.23111	89.6743	-5.07868	3.80075e-07	4.88995e-06	ELMO1	protein_coding
ENSG00000271361	12.3804	30.0037	1.27303	51.519	5.07827	3.80878e-07	4.89486e-06	HTATSF1P2	processed_pseudogene
ENSG00000149809	4.80705	1.61635	-1.56041	39.7011	-5.07812	3.81185e-07	4.89486e-06	TM7SF2	protein_coding
ENSG00000137414	12.7211	7.97376	-0.673229	207.859	-5.07493	3.87637e-07	4.97295e-06	FAM8A1	protein_coding
ENSG00000041353	5.59287	2.57763	-1.11152	79.7667	-5.06965	3.98549e-07	5.10805e-06	RAB27B	protein_coding
ENSG00000074071	53.0691	82.5727	0.632575	374.1	5.06918	3.99542e-07	5.1159e-06	MRPS34	protein_coding
ENSG00000131437	9.02979	5.4386	-0.729005	208.707	-5.06893	4.00055e-07	5.11758e-06	KIF3A	protein_coding
ENSG00000097033	11.7175	7.61006	-0.621622	276.719	-5.06563	4.07042e-07	5.20199e-06	SH3GLB1	protein_coding
ENSG00000012232	7.5199	10.5064	0.477686	506.303	5.06239	4.14034e-07	5.28404e-06	EXTL3	protein_coding
ENSG00000174748	77.4842	63.5868	-0.285188	2376.82	-5.06229	4.14249e-07	5.28404e-06	RPL15	protein_coding
ENSG00000164983	3.82027	2.13986	-0.837284	143.435	-5.05926	4.20881e-07	5.36353e-06	TMEM65	protein_coding
ENSG00000106635	6.18967	12.6316	1.01741	133.58	5.05848	4.22608e-07	5.38043e-06	BCL7B	protein_coding
ENSG00000100413	9.94379	14.7209	0.561528	405.834	5.05733	4.25167e-07	5.40789e-06	POLR3H	protein_coding
ENSG00000092964	80.4023	66.1012	-0.283007	2572.74	-5.05247	4.36139e-07	5.54219e-06	DPYSL2	protein_coding
ENSG00000144228	2.60201	1.16673	-1.15899	98.0433	-5.05057	4.40485e-07	5.59212e-06	SPOPL	protein_coding
ENSG00000005486	47.7066	32.0103	-0.57212	343.797	-5.05009	4.41593e-07	5.60088e-06	RHBDD2	protein_coding
ENSG00000123064	14.7194	20.7936	0.497509	460.878	5.04871	4.44801e-07	5.63625e-06	DDX54	protein_coding
ENSG00000100485	10.143	6.32213	-0.677462	244.795	-5.04792	4.46652e-07	5.65437e-06	SOS2	protein_coding
ENSG00000158089	5.3621	10.8398	1.00595	145.375	5.04588	4.51438e-07	5.70956e-06	GALNT14	protein_coding
ENSG00000177697	11.1613	6.01852	-0.887468	126.24	-5.04005	4.65417e-07	5.88082e-06	CD151	protein_coding
ENSG00000171862	20.1672	14.0162	-0.523152	905.264	-5.03734	4.72052e-07	5.95904e-06	PTEN	protein_coding
ENSG00000177707	4.06585	2.11722	-0.936282	121.648	-5.03639	4.74397e-07	5.98303e-06	NECTIN3	protein_coding
ENSG00000100139	11.716	7.50813	-0.63659	224.62	-5.03581	4.75822e-07	5.99535e-06	MICALL1	protein_coding
ENSG00000168488	34.6712	46.3625	0.416343	1226.29	5.0355	4.76608e-07	5.99963e-06	ATXN2L	protein_coding
ENSG00000163497	128.588	98.1721	-0.388903	746.759	-5.03383	4.80782e-07	6.0465e-06	FEV	protein_coding
ENSG00000198131	3.15505	5.66591	0.850236	144.321	5.02937	4.92098e-07	6.18302e-06	ZNF544	protein_coding
ENSG00000145016	3.28724	5.32718	0.69675	219.948	5.02512	5.03115e-07	6.31463e-06	RUBCN	protein_coding
ENSG00000072849	4.20656	2.12469	-0.983145	88.1656	-5.02497	5.03516e-07	6.31463e-06	DERL2	protein_coding
ENSG00000169946	2.57226	1.21265	-1.07369	175.779	-5.02479	5.03985e-07	6.31463e-06	ZFPM2	protein_coding
ENSG00000197380	4.30476	8.12728	0.9152	111.4	5.02426	5.05372e-07	6.32611e-06	DACT3	protein_coding
ENSG00000281398	2.39899	5.09739	1.0874	96.6007	5.02362	5.07062e-07	6.34012e-06	SNHG4	lncRNA
ENSG00000066117	26.4081	36.8347	0.479462	660.235	5.02348	5.07436e-07	6.34012e-06	SMARCD1	protein_coding
ENSG00000177234	4.09369	0.565381	-2.82444	14.8195	-5.02234	5.10458e-07	6.37194e-06	LINC01561	lncRNA
ENSG00000162129	40.0581	32.193	-0.316918	1809.74	-5.01843	5.20961e-07	6.497e-06	CLPB	protein_coding
ENSG00000166987	10.6323	15.7798	0.566803	313.07	5.01792	5.2233e-07	6.50803e-06	MBD6	protein_coding
ENSG00000071553	28.3007	20.2615	-0.478617	530.882	-5.01738	5.23807e-07	6.52038e-06	ATP6AP1	protein_coding
ENSG00000178988	19.9728	32.3586	0.687634	248.92	5.00955	5.45569e-07	6.78497e-06	MRFAP1L1	protein_coding
ENSG00000089685	18.923	28.1762	0.568677	498.113	5.00897	5.4722e-07	6.79921e-06	BIRC5	protein_coding
ENSG00000160789	36.6182	28.6425	-0.35351	994.554	-5.00657	5.54077e-07	6.87804e-06	LMNA	protein_coding
ENSG00000160352	4.71173	7.13849	0.597959	286.962	5.00405	5.61371e-07	6.95429e-06	ZNF714	protein_coding
ENSG00000182628	32.8726	49.0226	0.571658	633.924	5.00399	5.61555e-07	6.95429e-06	SKA2	protein_coding
ENSG00000106012	2.37393	4.22716	0.828737	137.375	5.00392	5.61775e-07	6.95429e-06	IQCE	protein_coding
ENSG00000143549	24.8266	31.5691	0.347219	1585.08	5.00203	5.67294e-07	7.01541e-06	TPM3	protein_coding
ENSG00000186642	4.37894	7.95012	0.854274	234.601	5.00187	5.67757e-07	7.01541e-06	PDE2A	protein_coding
ENSG00000076248	17.2245	27.9365	0.689596	334.124	5.00158	5.68633e-07	7.01976e-06	UNG	protein_coding
ENSG00000172775	24.3762	16.9411	-0.525364	427.901	-5.00055	5.71661e-07	7.05066e-06	PSME3IP1	protein_coding
ENSG00000224470	10.9522	15.1035	0.462757	490.02	4.99624	5.84581e-07	7.20339e-06	ATXN1L	protein_coding
ENSG00000185164	6.74627	3.93305	-0.773699	177.055	-4.99457	5.8968e-07	7.25955e-06	NOMO2	protein_coding
ENSG00000081320	21.2	12.2552	-0.787718	432.489	-4.99098	6.00744e-07	7.38899e-06	STK17B	protein_coding
ENSG00000204514	2.18983	3.65356	0.733709	201.226	4.98713	6.1283e-07	7.53074e-06	ZNF814	protein_coding
ENSG00000163634	16.662	28.7095	0.779633	177.905	4.9831	6.25744e-07	7.6824e-06	THOC7	protein_coding
ENSG00000177511	8.28565	5.20093	-0.667833	323.776	-4.98289	6.26416e-07	7.68361e-06	ST8SIA3	protein_coding
ENSG00000123454	404.924	314.186	-0.3668	2976.93	-4.98037	6.34617e-07	7.7771e-06	DBH	protein_coding
ENSG00000167771	5.67753	10.7398	0.921234	114.653	4.97929	6.38193e-07	7.81266e-06	RCOR2	protein_coding
ENSG00000111678	52.7234	36.4413	-0.532609	333.04	-4.97914	6.38683e-07	7.81266e-06	C12orf57	protein_coding
ENSG00000131089	1.62816	2.91437	0.831935	152.557	4.97345	6.57727e-07	8.03828e-06	ARHGEF9	protein_coding
ENSG00000171295	2.83322	5.48859	0.943896	120.33	4.97217	6.6206e-07	8.08388e-06	ZNF440	protein_coding
ENSG00000176986	18.9407	26.477	0.481205	526.505	4.96875	6.73856e-07	8.22044e-06	SEC24C	protein_coding
ENSG00000214425	6.57181	4.13561	-0.666365	217.047	-4.96751	6.78176e-07	8.26561e-06	LRRC37A4P	transcribed_unprocessed_pseudogene
ENSG00000116459	58.0916	74.9439	0.365939	965.135	4.96524	6.86172e-07	8.35548e-06	ATP5PB	protein_coding
ENSG00000166228	18.4271	9.02348	-1.036	98.1806	-4.96335	6.9287e-07	8.4255e-06	PCBD1	protein_coding
ENSG00000146425	26.8297	16.8849	-0.666232	258.545	-4.96327	6.93178e-07	8.4255e-06	DYNLT1	protein_coding
ENSG00000124383	7.18069	11.6319	0.699115	181.879	4.95731	7.14743e-07	8.67976e-06	MPHOSPH10	protein_coding
ENSG00000164066	1.4938	2.61144	0.804882	138.295	4.95608	7.19297e-07	8.72717e-06	INTU	protein_coding
ENSG00000135241	10.0544	6.18756	-0.700244	178.01	-4.95401	7.26991e-07	8.81255e-06	PNPLA8	protein_coding
ENSG00000081019	8.52581	5.19071	-0.716764	194.366	-4.95357	7.2865e-07	8.82468e-06	RSBN1	protein_coding
ENSG00000132507	190.831	230.962	0.275287	2709.21	4.94314	7.68726e-07	9.30165e-06	EIF5A	protein_coding
ENSG00000117598	14.5013	7.99419	-0.855012	308.509	-4.94273	7.70365e-07	9.31309e-06	PLPPR5	protein_coding
ENSG00000133606	10.2209	5.979	-0.7662	214.508	-4.93582	7.98151e-07	9.64032e-06	MKRN1	protein_coding
ENSG00000130956	2.54996	5.32469	1.07389	82.795	4.9346	8.03139e-07	9.69183e-06	HABP4	protein_coding
ENSG00000163104	24.9788	18.5813	-0.42608	572.945	-4.93364	8.0711e-07	9.731e-06	SMARCAD1	protein_coding
ENSG00000101849	3.46266	5.74379	0.723462	211.236	4.9329	8.10164e-07	9.75906e-06	TBL1X	protein_coding
ENSG00000143643	11.1006	6.68506	-0.727427	165.761	-4.93113	8.17536e-07	9.83903e-06	TTC13	protein_coding
ENSG00000101972	26.9383	20.0234	-0.430604	970.535	-4.92859	8.2827e-07	9.95928e-06	STAG2	protein_coding
ENSG00000166441	78.2849	62.7793	-0.317624	2362.62	-4.92662	8.36655e-07	1.00511e-05	RPL27A	protein_coding
ENSG00000136444	4.92674	9.00569	0.873022	146.008	4.9223	8.5535e-07	1.02665e-05	RSAD1	protein_coding
ENSG00000182903	4.32677	7.21017	0.743943	176.117	4.91908	8.69535e-07	1.04274e-05	ZNF721	protein_coding
ENSG00000075856	11.1948	15.997	0.510215	512.426	4.91885	8.70537e-07	1.04301e-05	SART3	protein_coding
ENSG00000185008	1.70837	0.917383	-0.898544	115.312	-4.91726	8.7764e-07	1.05058e-05	ROBO2	protein_coding
ENSG00000122641	0.110316	0.977455	3.18051	10.901	4.91689	8.79319e-07	1.05166e-05	INHBA	protein_coding
ENSG00000125968	35.7794	62.417	0.799106	254.177	4.91601	8.83246e-07	1.05484e-05	ID1	protein_coding
ENSG00000070961	14.3614	9.11537	-0.652799	485.767	-4.91594	8.83556e-07	1.05484e-05	ATP2B1	protein_coding
ENSG00000115761	11.3482	17.1014	0.588423	271.974	4.91541	8.85964e-07	1.05678e-05	NOL10	protein_coding
ENSG00000079999	24.0032	34.7188	0.529083	467.599	4.91398	8.92464e-07	1.06359e-05	KEAP1	protein_coding
ENSG00000107560	12.832	8.47174	-0.595174	311.398	-4.91291	8.97364e-07	1.06848e-05	RAB11FIP2	protein_coding
ENSG00000101752	10.1842	6.78369	-0.582292	423.773	-4.90865	9.17076e-07	1.09098e-05	MIB1	protein_coding
ENSG00000114631	29.1354	43.6617	0.584069	366.84	4.90694	9.25071e-07	1.09952e-05	PODXL2	protein_coding
ENSG00000108582	8.01817	5.50919	-0.538958	375.577	-4.90673	9.2606e-07	1.09972e-05	CPD	protein_coding
ENSG00000167971	2.68598	1.10268	-1.28824	57.2436	-4.90638	9.27727e-07	1.10072e-05	CASKIN1	protein_coding
ENSG00000135336	11.1501	18.8272	0.744334	279.471	4.90364	9.40772e-07	1.11517e-05	ORC3	protein_coding
ENSG00000186063	24.2522	16.4839	-0.552003	337.867	-4.90347	9.4157e-07	1.11517e-05	AIDA	protein_coding
ENSG00000132792	14.0076	8.57787	-0.705501	237.506	-4.90286	9.44518e-07	1.11768e-05	CTNNBL1	protein_coding
ENSG00000115266	9.72805	6.25762	-0.632503	426.224	-4.90234	9.47009e-07	1.11964e-05	APC2	protein_coding
ENSG00000101347	4.19476	2.62841	-0.678808	204.873	-4.90171	9.50072e-07	1.12227e-05	SAMHD1	protein_coding
ENSG00000143850	90.1905	63.9052	-0.496329	2144.69	-4.90075	9.54695e-07	1.12674e-05	PLEKHA6	protein_coding
ENSG00000272325	4.74707	7.22408	0.604203	274.434	4.89762	9.70038e-07	1.14384e-05	NUDT3	protein_coding
ENSG00000136720	5.29428	8.83547	0.744927	201.525	4.89061	1.00524e-06	1.18432e-05	HS6ST1	protein_coding
ENSG00000176485	2.46136	0.467973	-2.36694	21.9663	-4.88982	1.00928e-06	1.18802e-05	PLAAT3	protein_coding
ENSG00000130827	6.06489	3.7352	-0.698732	201.875	-4.88785	1.01943e-06	1.19892e-05	PLXNA3	protein_coding
ENSG00000079313	22.5111	29.8275	0.404068	629.532	4.88712	1.02321e-06	1.20231e-05	REXO1	protein_coding
ENSG00000198740	6.40005	9.41047	0.553922	323.952	4.88226	1.04875e-06	1.23125e-05	ZNF652	protein_coding
ENSG00000122042	12.177	7.17977	-0.761891	174.491	-4.88155	1.05255e-06	1.23442e-05	UBL3	protein_coding
ENSG00000168542	0.153971	1.05356	2.84874	15.0609	4.88141	1.05329e-06	1.23442e-05	COL3A1	protein_coding
ENSG00000143845	1.27047	3.44041	1.43383	43.4925	4.8807	1.0571e-06	1.2378e-05	ETNK2	protein_coding
ENSG00000284024	6.01428	9.71702	0.693264	197.087	4.87891	1.06674e-06	1.248e-05	HSPA14	protein_coding
ENSG00000124615	2.02962	0.647537	-1.64369	31.7437	-4.87731	1.07541e-06	1.25626e-05	MOCS1	protein_coding
ENSG00000169855	10.1971	13.7235	0.429133	612.26	4.87722	1.0759e-06	1.25626e-05	ROBO1	protein_coding
ENSG00000001561	1.77767	0.399138	-2.1422	20.3172	-4.87709	1.07661e-06	1.25626e-05	ENPP4	protein_coding
ENSG00000173875	4.21345	7.12239	0.760326	158.515	4.86387	1.15115e-06	1.34208e-05	ZNF791	protein_coding
ENSG00000100441	6.10502	9.83024	0.68201	257.806	4.86066	1.16994e-06	1.36279e-05	KHNYN	protein_coding
ENSG00000128606	4.24344	1.30615	-1.69144	28.6805	-4.85991	1.1744e-06	1.3668e-05	LRRC17	protein_coding
ENSG00000073712	51.467	36.1777	-0.507047	1399.13	-4.85791	1.18629e-06	1.37945e-05	FERMT2	protein_coding
ENSG00000091844	2.61086	1.07621	-1.28445	52.8883	-4.85549	1.20091e-06	1.39524e-05	RGS17	protein_coding
ENSG00000164300	6.05766	3.72607	-0.700292	355.126	-4.85295	1.21641e-06	1.41202e-05	SERINC5	protein_coding
ENSG00000169230	59.8406	79.795	0.410882	646.815	4.85266	1.21816e-06	1.41284e-05	PRELID1	protein_coding
ENSG00000185787	83.2504	65.7875	-0.339676	2134.41	-4.85247	1.21935e-06	1.41299e-05	MORF4L1	protein_coding
ENSG00000187325	19.3515	11.2837	-0.784058	208.84	-4.84997	1.23478e-06	1.42963e-05	TAF9B	protein_coding
ENSG00000005469	3.34188	1.38349	-1.26555	71.6786	-4.84602	1.25961e-06	1.45713e-05	CROT	protein_coding
ENSG00000204160	2.39811	5.21445	1.12143	93.6956	4.84554	1.26267e-06	1.45941e-05	ZDHHC18	protein_coding
ENSG00000042445	6.22388	3.08457	-1.00607	81.3446	-4.84257	1.28171e-06	1.48014e-05	RETSAT	protein_coding
ENSG00000148120	17.0165	12.1311	-0.488501	594.733	-4.84062	1.29435e-06	1.49345e-05	AOPEP	protein_coding
ENSG00000149084	12.8711	8.929	-0.527586	325.84	-4.83883	1.30604e-06	1.50565e-05	HSD17B12	protein_coding
ENSG00000175183	4.47654	1.99043	-1.16145	66.1483	-4.83748	1.31494e-06	1.5146e-05	CSRP2	protein_coding
ENSG00000088833	6.48604	10.292	0.666222	224.419	4.83723	1.3166e-06	1.51522e-05	NSFL1C	protein_coding
ENSG00000279602	2.77705	8.66239	1.64996	36.0925	4.83587	1.32563e-06	1.5243e-05	AC109326.1	TEC
ENSG00000171132	11.76	7.97943	-0.554889	427.973	-4.83392	1.33872e-06	1.53803e-05	PRKCE	protein_coding
ENSG00000152133	12.8569	7.95791	-0.688306	189.772	-4.83309	1.3443e-06	1.54312e-05	GPATCH11	protein_coding
ENSG00000153786	10.8065	16.6111	0.613148	254.339	4.82986	1.36628e-06	1.56702e-05	ZDHHC7	protein_coding
ENSG00000108106	96.3678	73.1057	-0.401265	1159.01	-4.82845	1.37602e-06	1.57683e-05	UBE2S	protein_coding
ENSG00000155115	51.601	82.0161	0.660995	262.681	4.82828	1.37718e-06	1.57683e-05	GTF3C6	protein_coding
ENSG00000197063	12.033	17.8092	0.56291	311.068	4.82508	1.39947e-06	1.60098e-05	MAFG	protein_coding
ENSG00000160049	5.84627	9.27863	0.65966	218.263	4.82322	1.4126e-06	1.61462e-05	DFFA	protein_coding
ENSG00000178974	13.0117	7.8414	-0.7262	197.889	-4.82275	1.41596e-06	1.61709e-05	FBXO34	protein_coding
ENSG00000148730	31.3801	40.4457	0.362606	1212	4.82256	1.41729e-06	1.61723e-05	EIF4EBP2	protein_coding
ENSG00000168916	16.2841	10.423	-0.638295	377.003	-4.81992	1.43617e-06	1.63738e-05	ZNF608	protein_coding
ENSG00000125484	18.8094	24.2315	0.363754	911.587	4.81878	1.44437e-06	1.64533e-05	GTF3C4	protein_coding
ENSG00000074201	22.7931	30.4641	0.418221	579.81	4.816	1.46462e-06	1.66698e-05	CLNS1A	protein_coding
ENSG00000100023	7.1068	10.7241	0.586631	309.307	4.81494	1.4724e-06	1.67442e-05	PPIL2	protein_coding
ENSG00000087502	12.272	7.88323	-0.637581	267.202	-4.81237	1.49148e-06	1.69468e-05	ERGIC2	protein_coding
ENSG00000214706	6.74294	11.3217	0.738314	164.383	4.80431	1.55287e-06	1.76294e-05	IFRD2	protein_coding
ENSG00000100519	14.6005	19.7804	0.439062	541.772	4.79904	1.59427e-06	1.80841e-05	PSMC6	protein_coding
ENSG00000243319	5.61001	1.91906	-1.53383	64.9673	-4.79777	1.60442e-06	1.81839e-05	FGF14-IT1	lncRNA
ENSG00000167969	9.54709	15.4562	0.689135	187.106	4.79071	1.66192e-06	1.88197e-05	ECI1	protein_coding
ENSG00000172037	4.74242	2.54413	-0.892582	104.108	-4.78952	1.67183e-06	1.89159e-05	LAMB2	protein_coding
ENSG00000089009	233.656	191.959	-0.283444	4477.61	-4.78928	1.67377e-06	1.8922e-05	RPL6	protein_coding
ENSG00000151176	20.9439	28.2585	0.432814	526.222	4.78904	1.6758e-06	1.89289e-05	PLBD2	protein_coding
ENSG00000244754	7.42799	5.56151	-0.41547	541.648	-4.78868	1.67884e-06	1.89473e-05	N4BP2L2	protein_coding
ENSG00000124067	2.51141	1.07078	-1.23426	60.3678	-4.78562	1.70461e-06	1.92219e-05	SLC12A4	protein_coding
ENSG00000138814	34.5412	24.7901	-0.476438	591.851	-4.78343	1.72333e-06	1.94168e-05	PPP3CA	protein_coding
ENSG00000152082	51.8862	37.4365	-0.469379	383.594	-4.7814	1.74081e-06	1.95972e-05	MZT2B	protein_coding
ENSG00000100325	11.2446	16.6301	0.568656	309.669	4.77905	1.76126e-06	1.98109e-05	ASCC2	protein_coding
ENSG00000198785	2.29873	0.945336	-1.28279	85.6185	-4.77806	1.76992e-06	1.98916e-05	GRIN3A	protein_coding
ENSG00000119383	21.6885	28.425	0.388199	602.691	4.7743	1.80329e-06	2.02497e-05	PTPA	protein_coding
ENSG00000038210	9.43755	5.40661	-0.800693	141.799	-4.77181	1.82575e-06	2.04848e-05	PI4K2B	protein_coding
ENSG00000054965	17.8412	13.057	-0.446778	562.61	-4.76807	1.85999e-06	2.08515e-05	FAM168A	protein_coding
ENSG00000084234	42.5542	33.8446	-0.329898	1275.96	-4.76295	1.90786e-06	2.13703e-05	APLP2	protein_coding
ENSG00000183530	14.9076	19.4439	0.38172	892.371	4.7563	1.97177e-06	2.20677e-05	PRR14L	protein_coding
ENSG00000165271	8.52905	12.8395	0.591945	294.32	4.75582	1.97638e-06	2.21009e-05	NOL6	protein_coding
ENSG00000152137	0.554873	2.90003	2.42027	15.5712	4.75434	1.99091e-06	2.22448e-05	HSPB8	protein_coding
ENSG00000080822	19.7642	13.6073	-0.540298	339.266	-4.74793	2.05505e-06	2.29423e-05	CLDND1	protein_coding
ENSG00000139629	6.71562	3.92463	-0.779247	171.496	-4.74714	2.06317e-06	2.30033e-05	GALNT6	protein_coding
ENSG00000161016	244.029	202.431	-0.269533	2282.05	-4.74706	2.06394e-06	2.30033e-05	RPL8	protein_coding
ENSG00000067167	29.3904	21.6028	-0.444714	459.979	-4.74501	2.085e-06	2.32187e-05	TRAM1	protein_coding
ENSG00000197182	9.45146	6.16588	-0.622419	249.465	-4.74429	2.09237e-06	2.32816e-05	MIRLET7BHG	lncRNA
ENSG00000151552	36.7473	26.6767	-0.462123	409.363	-4.73767	2.16192e-06	2.40311e-05	QDPR	protein_coding
ENSG00000162980	3.96602	2.07	-0.942514	96.3419	-4.73754	2.16332e-06	2.40311e-05	ARL5A	protein_coding
ENSG00000164930	6.32874	3.07161	-1.03994	94.5324	-4.73658	2.17351e-06	2.41243e-05	FZD6	protein_coding
ENSG00000165716	13.8811	8.66646	-0.680219	208.257	-4.73638	2.17568e-06	2.41284e-05	DIPK1B	protein_coding
ENSG00000064300	1.84125	4.70203	1.35448	38.2233	4.7351	2.18944e-06	2.4248e-05	NGFR	protein_coding
ENSG00000166448	2.25827	0.718498	-1.63454	44.6275	-4.73504	2.19008e-06	2.4248e-05	TMEM130	protein_coding
ENSG00000048052	1.78941	1.00213	-0.831829	324.237	-4.73281	2.21437e-06	2.44968e-05	HDAC9	protein_coding
ENSG00000173706	9.08963	5.83006	-0.645367	316.947	-4.73239	2.21888e-06	2.45265e-05	HEG1	protein_coding
ENSG00000112941	6.08567	9.12096	0.586316	264.123	4.73219	2.22113e-06	2.45311e-05	TENT4A	protein_coding
ENSG00000012174	7.8738	5.11865	-0.618222	253.661	-4.73185	2.22483e-06	2.45518e-05	MBTPS2	protein_coding
ENSG00000003987	1.84632	0.588802	-1.62831	37.1313	-4.73022	2.24276e-06	2.47294e-05	MTMR7	protein_coding
ENSG00000113328	25.763	17.3429	-0.573091	324.363	-4.72998	2.24544e-06	2.47385e-05	CCNG1	protein_coding
ENSG00000197386	6.07017	7.92796	0.387346	654.309	4.72877	2.25886e-06	2.4866e-05	HTT	protein_coding
ENSG00000163359	0.116567	0.492203	2.06011	18.597	4.72799	2.26748e-06	2.49404e-05	COL6A3	protein_coding
ENSG00000197157	30.529	39.1357	0.357206	990.703	4.72767	2.27116e-06	2.49604e-05	SND1	protein_coding
ENSG00000127824	0.972633	2.91553	1.58112	30.6927	4.72639	2.28545e-06	2.5097e-05	TUBA4A	protein_coding
ENSG00000129250	1.57789	3.34047	1.06489	111.204	4.72178	2.33793e-06	2.56522e-05	KIF1C	protein_coding
ENSG00000151148	5.51206	3.68315	-0.584052	252.231	-4.72118	2.34475e-06	2.5706e-05	UBE3B	protein_coding
ENSG00000101856	49.4385	67.7349	0.454664	472.925	4.71849	2.37601e-06	2.60275e-05	PGRMC1	protein_coding
ENSG00000187837	801.985	628.066	-0.353951	2526.04	-4.71612	2.40389e-06	2.63004e-05	H1-2	protein_coding
ENSG00000103254	15.4125	7.86137	-0.963684	104.633	-4.71604	2.40484e-06	2.63004e-05	ANTKMT	protein_coding
ENSG00000149260	8.5068	5.22665	-0.706661	195.747	-4.71572	2.40855e-06	2.63195e-05	CAPN5	protein_coding
ENSG00000132361	8.59716	13.0586	0.597476	383.107	4.71464	2.42142e-06	2.64386e-05	CLUH	protein_coding
ENSG00000093009	8.94665	14.9672	0.729958	196.335	4.71427	2.42576e-06	2.64645e-05	CDC45	protein_coding
ENSG00000110958	94.3517	122.561	0.374784	1622.8	4.71261	2.44558e-06	2.6659e-05	PTGES3	protein_coding
ENSG00000071626	15.7563	20.4867	0.376513	822.022	4.71223	2.45016e-06	2.66873e-05	DAZAP1	protein_coding
ENSG00000135390	56.7725	44.4772	-0.349267	983.376	-4.70635	2.52188e-06	2.74461e-05	ATP5MC2	protein_coding
ENSG00000275291	3.31081	31.0047	3.17506	14.6925	4.70361	2.556e-06	2.7795e-05	RNVU1-26	snRNA
ENSG00000163382	20.5855	12.3066	-0.741987	161.325	-4.70142	2.58364e-06	2.80728e-05	NAXE	protein_coding
ENSG00000134594	14.8676	5.32733	-1.46283	45.8349	-4.701	2.58893e-06	2.81075e-05	RAB33A	protein_coding
ENSG00000105640	180.138	149.374	-0.269592	2819.26	-4.69873	2.61782e-06	2.83981e-05	RPL18A	protein_coding
ENSG00000112242	17.9844	24.3592	0.437167	476.748	4.69792	2.62823e-06	2.8488e-05	E2F3	protein_coding
ENSG00000033627	9.51451	12.8771	0.438105	506.6	4.69766	2.63157e-06	2.85013e-05	ATP6V0A1	protein_coding
ENSG00000067208	4.23132	2.26806	-0.891235	119.901	-4.69544	2.66038e-06	2.87901e-05	EVI5	protein_coding
ENSG00000151572	2.38718	0.845939	-1.47943	55.731	-4.69453	2.67224e-06	2.88951e-05	ANO4	protein_coding
ENSG00000100227	42.1522	32.042	-0.39567	645.738	-4.69406	2.67829e-06	2.89134e-05	POLDIP3	protein_coding
ENSG00000196700	11.5082	16.2014	0.493171	380.65	4.69405	2.67855e-06	2.89134e-05	ZNF512B	protein_coding
ENSG00000168702	0.0597455	0.424378	2.84647	12.5253	4.6939	2.68039e-06	2.89134e-05	LRP1B	protein_coding
ENSG00000052126	5.06546	3.01302	-0.744389	213.119	-4.69296	2.69275e-06	2.90233e-05	PLEKHA5	protein_coding
ENSG00000071246	4.69876	8.62783	0.880949	149.696	4.69162	2.71051e-06	2.91912e-05	VASH1	protein_coding
ENSG00000115109	10.82	7.63184	-0.501546	308.308	-4.68779	2.76176e-06	2.97194e-05	EPB41L5	protein_coding
ENSG00000174231	29.4253	37.5578	0.351071	1893.31	4.68622	2.783e-06	2.9924e-05	PRPF8	protein_coding
ENSG00000144381	121.283	196.34	0.694186	3130.92	4.6815	2.84781e-06	3.05962e-05	HSPD1	protein_coding
ENSG00000189184	5.27016	9.08114	0.782297	187.51	4.68075	2.85829e-06	3.06843e-05	PCDH18	protein_coding
ENSG00000140961	0.458381	1.75538	1.92694	19.6431	4.67838	2.8915e-06	3.1016e-05	OSGIN1	protein_coding
ENSG00000114315	11.7728	5.40766	-1.12975	75.3002	-4.67667	2.91567e-06	3.12503e-05	HES1	protein_coding
ENSG00000136810	121.512	168.015	0.466148	612.106	4.6746	2.94521e-06	3.15418e-05	TXN	protein_coding
ENSG00000092820	72.1504	55.4143	-0.379843	897.305	-4.67363	2.95915e-06	3.16658e-05	EZR	protein_coding
ENSG00000166233	7.26169	5.50724	-0.397964	603.68	-4.67317	2.9658e-06	3.17116e-05	ARIH1	protein_coding
ENSG00000130638	31.1399	23.2589	-0.418533	644.972	-4.67253	2.97513e-06	3.1786e-05	ATXN10	protein_coding
ENSG00000274180	1.23023	0.215439	-2.53411	17.0347	-4.67048	3.00493e-06	3.20789e-05	NATD1	protein_coding
ENSG00000162613	30.7114	39.0047	0.343659	907.821	4.6699	3.0134e-06	3.21438e-05	FUBP1	protein_coding
ENSG00000197965	26.5273	34.8169	0.390164	910.276	4.66903	3.02632e-06	3.22546e-05	MPZL1	protein_coding
ENSG00000148341	5.76837	3.4405	-0.740745	168.845	-4.66887	3.0286e-06	3.22546e-05	SH3GLB2	protein_coding
ENSG00000123411	1.62449	3.35914	1.04842	72.023	4.66565	3.07649e-06	3.27387e-05	IKZF4	protein_coding
ENSG00000143384	89.4062	72.048	-0.311625	1382.6	-4.66509	3.08483e-06	3.28014e-05	MCL1	protein_coding
ENSG00000167526	136.133	111.056	-0.293389	3725.25	-4.6639	3.10274e-06	3.29657e-05	RPL13	protein_coding
ENSG00000128965	12.4712	5.78776	-1.11028	56.5956	-4.66065	3.1522e-06	3.34646e-05	CHAC1	protein_coding
ENSG00000103769	27.4817	20.2754	-0.435597	569.639	-4.65821	3.18976e-06	3.38367e-05	RAB11A	protein_coding
ENSG00000087470	34.8217	25.1543	-0.468166	1007.91	-4.65685	3.21085e-06	3.40335e-05	DNM1L	protein_coding
ENSG00000172432	17.0445	11.2656	-0.591197	257.928	-4.65413	3.25356e-06	3.4459e-05	GTPBP2	protein_coding
ENSG00000166348	2.40143	4.01788	0.738205	142.095	4.65335	3.26588e-06	3.45622e-05	USP54	protein_coding
ENSG00000104375	1.29728	0.567535	-1.18825	56.9631	-4.6498	3.32257e-06	3.51344e-05	STK3	protein_coding
ENSG00000168917	17.6589	11.6358	-0.601227	248.401	-4.64351	3.42543e-06	3.61935e-05	SLC35G2	protein_coding
ENSG00000197969	10.012	7.7626	-0.367743	899.285	-4.64332	3.42861e-06	3.61987e-05	VPS13A	protein_coding
ENSG00000076641	2.04041	0.990496	-1.04155	92.1916	-4.64127	3.46276e-06	3.65305e-05	PAG1	protein_coding
ENSG00000147649	21.797	28.0044	0.362371	921.386	4.64072	3.47202e-06	3.65994e-05	MTDH	protein_coding
ENSG00000119973	0.849082	0.0869962	-3.17587	27.483	-4.63376	3.59085e-06	3.78223e-05	PRLHR	protein_coding
ENSG00000186298	25.2202	32.5471	0.365493	1041.66	4.63115	3.63648e-06	3.82729e-05	PPP1CC	protein_coding
ENSG00000109265	18.3333	12.8458	-0.513536	426.529	-4.62113	3.81657e-06	4.01368e-05	CRACD	protein_coding
ENSG00000225190	2.46872	4.36078	0.811208	122.813	4.62078	3.82297e-06	4.01726e-05	PLEKHM1	protein_coding
ENSG00000105298	5.52513	8.71959	0.652351	196.638	4.61752	3.88358e-06	4.0765e-05	CACTIN	protein_coding
ENSG00000100281	7.16636	10.7924	0.585141	279.559	4.61742	3.88542e-06	4.0765e-05	HMGXB4	protein_coding
ENSG00000180488	3.21959	1.77153	-0.864267	119.71	-4.61368	3.95594e-06	4.14725e-05	MIGA1	protein_coding
ENSG00000225465	0.441872	1.35133	1.61971	33.7589	4.61352	3.95915e-06	4.14737e-05	RFPL1S	lncRNA
ENSG00000256771	11.352	17.1839	0.601837	207.165	4.61301	3.96878e-06	4.15422e-05	ZNF253	protein_coding
ENSG00000136813	16.212	21.4621	0.406188	722.356	4.61173	3.99335e-06	4.17668e-05	ECPAS	protein_coding
ENSG00000134775	2.78646	1.02395	-1.44469	52.4138	-4.61077	4.01174e-06	4.19265e-05	FHOD3	protein_coding
ENSG00000135632	3.7983	7.59346	0.989495	88.684	4.61046	4.01774e-06	4.19564e-05	SMYD5	protein_coding
ENSG00000077235	18.5192	23.0818	0.317858	1102.12	4.60945	4.0373e-06	4.2124e-05	GTF3C1	protein_coding
ENSG00000148719	6.14902	9.65598	0.649324	187.288	4.60931	4.04007e-06	4.2124e-05	DNAJB12	protein_coding
ENSG00000132475	82.0796	64.1085	-0.356025	1912.68	-4.60768	4.07185e-06	4.24225e-05	H3-3B	protein_coding
ENSG00000173041	3.39082	5.88388	0.786632	119.213	4.60653	4.09442e-06	4.26245e-05	ZNF680	protein_coding
ENSG00000163428	12.8758	17.3297	0.424332	634.528	4.60028	4.21922e-06	4.38897e-05	LRRC58	protein_coding
ENSG00000138395	1.56828	3.52391	1.1774	58.8329	4.59571	4.31284e-06	4.48288e-05	CDK15	protein_coding
ENSG00000075043	5.16005	3.26897	-0.656798	188.655	-4.59536	4.32002e-06	4.48687e-05	KCNQ2	protein_coding
ENSG00000113068	34.6958	22.1061	-0.643438	241.617	-4.59491	4.32938e-06	4.49311e-05	PFDN1	protein_coding
ENSG00000184014	4.47383	6.94626	0.637216	214.753	4.59439	4.34013e-06	4.50079e-05	DENND5A	protein_coding
ENSG00000100030	13.9518	10.7337	-0.378551	667.791	-4.59022	4.4277e-06	4.58806e-05	MAPK1	protein_coding
ENSG00000105854	8.36067	4.40818	-0.923914	89.381	-4.58822	4.47052e-06	4.62885e-05	PON2	protein_coding
ENSG00000116871	22.472	30.2962	0.430431	561.458	4.58415	4.55839e-06	4.71619e-05	MAP7D1	protein_coding
ENSG00000204576	13.137	19.0086	0.528097	293.722	4.58343	4.57404e-06	4.72874e-05	PRR3	protein_coding
ENSG00000210117	487.309	263.106	-0.888088	108.073	-4.58065	4.63528e-06	4.78836e-05	MT-TW	Mt_tRNA
ENSG00000266412	48.833	37.2369	-0.388938	772.501	-4.58022	4.6449e-06	4.79461e-05	NCOA4	protein_coding
ENSG00000088756	1.29518	2.45102	0.924604	79.5723	4.57417	4.7811e-06	4.93141e-05	ARHGAP28	protein_coding
ENSG00000154096	36.9065	28.2899	-0.380872	838.657	-4.57385	4.78834e-06	4.93508e-05	THY1	protein_coding
ENSG00000196705	2.83706	4.26208	0.584386	230.21	4.57084	4.85779e-06	5.00281e-05	ZNF431	protein_coding
ENSG00000120800	14.3491	19.1194	0.412498	784.443	4.56978	4.88241e-06	5.02431e-05	UTP20	protein_coding
ENSG00000152556	18.163	12.8256	-0.499466	526.803	-4.56851	4.91192e-06	5.05081e-05	PFKM	protein_coding
ENSG00000177614	1.12368	2.08714	0.89913	95.4684	4.56464	5.00344e-06	5.14098e-05	PGBD5	protein_coding
ENSG00000006194	6.21911	9.98394	0.675113	234.79	4.56363	5.02762e-06	5.16186e-05	ZNF263	protein_coding
ENSG00000263002	3.02337	5.8458	0.940999	96.1211	4.56098	5.09144e-06	5.2234e-05	ZNF234	protein_coding
ENSG00000147454	7.28269	10.201	0.48524	377.1	4.5606	5.10075e-06	5.22896e-05	SLC25A37	protein_coding
ENSG00000131876	16.6714	23.6201	0.502712	331.15	4.55782	5.16873e-06	5.29459e-05	SNRPA1	protein_coding
ENSG00000213799	1.00393	2.35149	1.22537	45.2946	4.55539	5.22889e-06	5.35213e-05	ZNF845	protein_coding
ENSG00000145990	2.12496	3.56899	0.748906	143.062	4.55366	5.27206e-06	5.3922e-05	GFOD1	protein_coding
ENSG00000117984	7.2567	12.5805	0.802952	139.296	4.55269	5.29645e-06	5.41267e-05	CTSD	protein_coding
ENSG00000007376	7.09641	13.5475	0.920655	140.028	4.55254	5.30013e-06	5.41267e-05	RPUSD1	protein_coding
ENSG00000167258	10.1481	13.7455	0.433382	684.686	4.55078	5.34483e-06	5.45417e-05	CDK12	protein_coding
ENSG00000124216	6.08901	12.6609	1.06328	71.0883	4.55038	5.35503e-06	5.46043e-05	SNAI1	protein_coding
ENSG00000137504	18.5496	25.0653	0.428652	587.445	4.54941	5.37973e-06	5.48145e-05	CREBZF	protein_coding
ENSG00000188157	1.30086	0.536817	-1.2536	64.9161	-4.5482	5.41063e-06	5.50875e-05	AGRN	protein_coding
ENSG00000050405	37.9133	27.7289	-0.44879	861.891	-4.5464	5.45708e-06	5.55182e-05	LIMA1	protein_coding
ENSG00000102081	6.03916	3.96039	-0.61128	215.436	-4.54605	5.46628e-06	5.55697e-05	FMR1	protein_coding
ENSG00000116237	10.5063	15.6948	0.572632	295.536	4.54005	5.62414e-06	5.71312e-05	ICMT	protein_coding
ENSG00000188342	8.36947	13.1947	0.662165	173.758	4.53717	5.70129e-06	5.78711e-05	GTF2F2	protein_coding
ENSG00000178662	12.9549	9.34842	-0.469135	476.78	-4.53644	5.72115e-06	5.80288e-05	CSRNP3	protein_coding
ENSG00000148248	77.5741	94.7838	0.28948	1220.13	4.53432	5.77893e-06	5.85303e-05	SURF4	protein_coding
ENSG00000127990	3.90089	2.66353	-0.548552	319.673	-4.53431	5.77932e-06	5.85303e-05	SGCE	protein_coding
ENSG00000174405	10.0155	6.07781	-0.715706	134.805	-4.53104	5.86928e-06	5.93966e-05	LIG4	protein_coding
ENSG00000207205	27.9435	76.4399	1.43928	39.9307	4.53033	5.88911e-06	5.95524e-05	RNVU1-15	snRNA
ENSG00000148219	19.9265	14.5667	-0.448659	793.88	-4.52974	5.90551e-06	5.96732e-05	ASTN2	protein_coding
ENSG00000144354	5.97426	10.1776	0.757817	171.865	4.52956	5.91076e-06	5.96814e-05	CDCA7	protein_coding
ENSG00000084070	12.1862	18.7091	0.612192	205.6	4.52331	6.08787e-06	6.14235e-05	SMAP2	protein_coding
ENSG00000115808	5.97525	4.20273	-0.505355	294.564	-4.51563	6.31279e-06	6.36449e-05	STRN	protein_coding
ENSG00000275835	6.6127	10.5126	0.663535	262.306	4.50986	6.48717e-06	6.53539e-05	TUBGCP5	protein_coding
ENSG00000101224	32.1628	24.2357	-0.413153	776.78	-4.50868	6.52323e-06	6.56678e-05	CDC25B	protein_coding
ENSG00000225746	10.6671	7.63729	-0.482242	1182.15	-4.50787	6.54831e-06	6.58709e-05	MEG8	lncRNA
ENSG00000184752	37.5999	25.3727	-0.564575	246.083	-4.50504	6.63609e-06	6.67039e-05	NDUFA12	protein_coding
ENSG00000211456	8.91704	6.00313	-0.572498	294.351	-4.50367	6.67891e-06	6.7084e-05	SACM1L	polymorphic_pseudogene
ENSG00000142556	3.64531	6.50679	0.824324	132.852	4.50329	6.69082e-06	6.71534e-05	ZNF614	protein_coding
ENSG00000138182	9.96816	13.8597	0.471128	449.478	4.50283	6.70533e-06	6.72487e-05	KIF20B	protein_coding
ENSG00000181418	3.82172	6.82588	0.829649	120.314	4.50206	6.72983e-06	6.74441e-05	DDN	protein_coding
ENSG00000157168	3.61505	2.19269	-0.714135	323.262	-4.49942	6.8139e-06	6.82357e-05	NRG1	protein_coding
ENSG00000133112	145.627	121.116	-0.265767	4432.96	-4.49854	6.84233e-06	6.84692e-05	TPT1	protein_coding
ENSG00000173889	6.3439	4.50166	-0.493635	446.483	-4.49565	6.93579e-06	6.93528e-05	PHC3	protein_coding
ENSG00000196576	31.627	24.4305	-0.37008	844.033	-4.49463	6.96918e-06	6.96347e-05	PLXNB2	protein_coding
ENSG00000103994	11.7169	8.78131	-0.417443	566.262	-4.4918	7.06237e-06	7.05134e-05	ZNF106	protein_coding
ENSG00000152926	0.897777	1.90777	1.07778	61.2771	4.49022	7.11493e-06	7.09853e-05	ZNF117	protein_coding
ENSG00000126461	27.2098	35.6005	0.385865	613.497	4.4833	7.34961e-06	7.32723e-05	SCAF1	protein_coding
ENSG00000242593	0.569579	1.18322	1.06107	50.2227	4.48258	7.37462e-06	7.3467e-05	AC006148.1	lncRNA
ENSG00000139644	79.6157	64.9883	-0.291707	1919.41	-4.48214	7.38998e-06	7.35654e-05	TMBIM6	protein_coding
ENSG00000159335	222.183	292.894	0.397007	1626.94	4.48135	7.41727e-06	7.37823e-05	PTMS	protein_coding
ENSG00000130939	5.19385	7.70764	0.5695	285.927	4.47973	7.47381e-06	7.42896e-05	UBE4B	protein_coding
ENSG00000105738	4.00083	6.17648	0.617218	242.512	4.47855	7.51517e-06	7.46455e-05	SIPA1L3	protein_coding
ENSG00000130935	19.9238	27.5371	0.459898	512.315	4.47802	7.53401e-06	7.47773e-05	NOL11	protein_coding
ENSG00000087365	26.5399	34.5847	0.379877	1297.29	4.4756	7.61974e-06	7.55722e-05	SF3B2	protein_coding
ENSG00000163320	23.8774	17.4896	-0.451849	647.115	-4.47525	7.63231e-06	7.5641e-05	CGGBP1	protein_coding
ENSG00000136238	52.853	72.7644	0.457363	805.862	4.47296	7.71454e-06	7.63996e-05	RAC1	protein_coding
ENSG00000108821	0.464475	1.47598	1.67931	24.454	4.46988	7.82623e-06	7.74485e-05	COL1A1	protein_coding
ENSG00000143515	15.4542	19.9208	0.366403	642.006	4.46944	7.84258e-06	7.75531e-05	ATP8B2	protein_coding
ENSG00000161904	10.5441	7.37575	-0.514379	252.473	-4.46688	7.93671e-06	7.84262e-05	LEMD2	protein_coding
ENSG00000100804	140.493	175.237	0.318403	1010.56	4.4636	8.05929e-06	7.95788e-05	PSMB5	protein_coding
ENSG00000119927	6.14966	8.96315	0.533519	366.665	4.46245	8.10271e-06	7.99487e-05	GPAM	protein_coding
ENSG00000159199	11.9287	19.1368	0.673851	241.571	4.4621	8.11599e-06	7.99879e-05	ATP5MC1	protein_coding
ENSG00000104472	5.26523	9.19102	0.801173	134.526	4.46203	8.1186e-06	7.99879e-05	CHRAC1	protein_coding
ENSG00000096060	8.8716	12.6223	0.502809	537.569	4.46102	8.15705e-06	8.03077e-05	FKBP5	protein_coding
ENSG00000081307	16.0733	11.9347	-0.427534	412.063	-4.45957	8.21231e-06	8.07539e-05	UBA5	protein_coding
ENSG00000130584	0.876129	2.64212	1.60758	33.8086	4.45952	8.2144e-06	8.07539e-05	ZBTB46	protein_coding
ENSG00000140564	15.1686	10.0051	-0.592774	276.073	-4.45863	8.24842e-06	8.1029e-05	FURIN	protein_coding
ENSG00000151468	2.08523	4.85599	1.21395	61.7092	4.45604	8.34862e-06	8.19533e-05	CCDC3	protein_coding
ENSG00000215386	2.08226	3.1227	0.584024	378.905	4.45175	8.51719e-06	8.35469e-05	MIR99AHG	lncRNA
ENSG00000145901	6.89557	11.8116	0.764362	227.312	4.44936	8.61264e-06	8.44215e-05	TNIP1	protein_coding
ENSG00000085382	4.2121	2.51604	-0.740375	140.426	-4.4489	8.63095e-06	8.45392e-05	HACE1	protein_coding
ENSG00000136167	3.40771	6.81025	1.00794	87.8325	4.44853	8.64598e-06	8.46247e-05	LCP1	protein_coding
ENSG00000163468	156.503	131.847	-0.246938	2707.41	-4.44183	8.9195e-06	8.72381e-05	CCT3	protein_coding
ENSG00000139636	8.81965	5.60233	-0.648551	182.146	-4.44007	8.99311e-06	8.78941e-05	LMBR1L	protein_coding
ENSG00000182108	3.25779	5.33657	0.710903	141.849	4.43845	9.06089e-06	8.84921e-05	DEXI	protein_coding
ENSG00000112473	21.4632	31.1641	0.53608	319.223	4.43554	9.18408e-06	8.963e-05	SLC39A7	protein_coding
ENSG00000132640	14.0667	9.00527	-0.645534	282.318	-4.435	9.20726e-06	8.97909e-05	BTBD3	protein_coding
ENSG00000104643	10.7797	7.36847	-0.544196	307.933	-4.43267	9.3074e-06	9.07015e-05	MTMR9	protein_coding
ENSG00000198040	6.04361	8.6752	0.524689	296.573	4.43189	9.34106e-06	9.09634e-05	ZNF84	protein_coding
ENSG00000105613	3.5987	5.93552	0.725259	145.038	4.42994	9.42607e-06	9.17247e-05	MAST1	protein_coding
ENSG00000113269	2.08773	3.37481	0.697652	147.024	4.42721	9.54616e-06	9.27226e-05	RNF130	protein_coding
ENSG00000163349	13.8891	18.0839	0.378932	693.213	4.42707	9.55226e-06	9.27226e-05	HIPK1	protein_coding
ENSG00000180287	0.123211	0.688334	2.45854	14.07	4.42702	9.5542e-06	9.27226e-05	PLD5	protein_coding
ENSG00000057657	1.79726	0.571524	-1.64442	23.5059	-4.42698	9.55625e-06	9.27226e-05	PRDM1	protein_coding
ENSG00000168077	5.32641	9.67786	0.855162	160.926	4.42607	9.59666e-06	9.30474e-05	SCARA3	protein_coding
ENSG00000130226	6.96051	4.60708	-0.589326	273.43	-4.4213	9.81092e-06	9.50561e-05	DPP6	protein_coding
ENSG00000115310	49.1026	38.6689	-0.342229	1099.09	-4.42002	9.8691e-06	9.55508e-05	RTN4	protein_coding
ENSG00000031698	73.7145	58.2666	-0.339315	1005.71	-4.41376	1.0159e-05	9.82865e-05	SARS1	protein_coding
ENSG00000004399	7.87521	11.2029	0.508747	499.995	4.41183	1.02503e-05	9.90981e-05	PLXND1	protein_coding
ENSG00000101489	2.68808	1.34597	-1.00084	70.9892	-4.41109	1.02854e-05	9.93662e-05	CELF4	protein_coding
ENSG00000090097	25.3032	15.0724	-0.74133	277.35	-4.41085	1.02965e-05	9.94018e-05	PCBP4	protein_coding
ENSG00000204519	4.82888	7.80921	0.69095	154.973	4.4101	1.03321e-05	9.96739e-05	ZNF551	protein_coding
ENSG00000102908	8.97724	11.9496	0.413209	792.891	4.4094	1.03659e-05	9.99282e-05	NFAT5	protein_coding
ENSG00000181541	131.145	93.7454	-0.483147	1048.05	-4.40855	1.04065e-05	0.000100247	MAB21L2	protein_coding
ENSG00000113732	26.971	40.7728	0.602544	213.805	4.40826	1.04205e-05	0.00010031	ATP6V0E1	protein_coding
ENSG00000131127	3.01892	4.61076	0.609442	284.803	4.40098	1.07761e-05	0.00010366	ZNF141	protein_coding
ENSG00000102996	7.99726	3.85634	-1.04581	119.848	-4.39837	1.09067e-05	0.000104841	MMP15	protein_coding
ENSG00000165572	7.68123	11.2711	0.550272	250.999	4.3981	1.09205e-05	0.000104898	KBTBD6	protein_coding
ENSG00000058063	7.70202	4.93802	-0.639233	258.868	-4.39208	1.12274e-05	0.000107741	ATP11B	protein_coding
ENSG00000170088	1.77118	3.05184	0.791601	114.786	4.39198	1.12325e-05	0.000107741	TMEM192	protein_coding
ENSG00000105372	198.103	170.099	-0.22005	2959.37	-4.39052	1.13082e-05	0.000108389	RPS19	protein_coding
ENSG00000167635	40.2733	53.6566	0.409543	890.63	4.38964	1.13537e-05	0.000108748	ZNF146	protein_coding
ENSG00000143553	15.3435	8.06082	-0.923014	81.0925	-4.38741	1.14706e-05	0.000109789	SNAPIN	protein_coding
ENSG00000112038	2.36844	1.54469	-0.613318	160.208	-4.3864	1.15241e-05	0.000110222	OPRM1	protein_coding
ENSG00000181773	0.831764	3.58409	2.11346	15.9207	4.38485	1.16064e-05	0.000110931	GPR3	protein_coding
ENSG00000118276	5.2123	9.26857	0.832847	114.947	4.38407	1.16484e-05	0.000111252	B4GALT6	protein_coding
ENSG00000136982	9.22488	5.05551	-0.875998	90.9986	-4.38232	1.17421e-05	0.000112068	DSCC1	protein_coding
ENSG00000090238	3.66453	1.51574	-1.27393	50.7187	-4.38091	1.18184e-05	0.000112716	YPEL3	protein_coding
ENSG00000170419	4.39234	2.28554	-0.937003	91.3228	-4.37904	1.19203e-05	0.000113607	VSTM2A	protein_coding
ENSG00000174807	58.7251	79.3567	0.436091	532.268	4.37466	1.21623e-05	0.000115831	CD248	protein_coding
ENSG00000099256	16.3402	9.86729	-0.727313	139.076	-4.37346	1.22293e-05	0.000116386	PRTFDC1	protein_coding
ENSG00000068305	12.2325	8.33722	-0.545542	325.951	-4.37155	1.23368e-05	0.000117326	MEF2A	protein_coding
ENSG00000145147	9.32243	5.54196	-0.748938	196.795	-4.36876	1.24954e-05	0.00011875	SLIT2	protein_coding
ENSG00000132669	0.866436	2.01649	1.19478	58.4496	4.36746	1.25697e-05	0.000119372	RIN2	protein_coding
ENSG00000137261	0.0565385	0.626768	3.48921	10.6682	4.36515	1.27038e-05	0.00012056	KIAA0319	protein_coding
ENSG00000049540	0.48901	1.59101	1.70196	24.9301	4.36155	1.29142e-05	0.000122471	ELN	protein_coding
ENSG00000198815	6.53125	9.3034	0.510723	261.755	4.36122	1.29339e-05	0.000122549	FOXJ3	protein_coding
ENSG00000112379	0.749254	0.208223	-1.84011	18.4499	-4.36111	1.29407e-05	0.000122549	ARFGEF3	protein_coding
ENSG00000169446	23.4904	16.5884	-0.501544	329.483	-4.36068	1.29661e-05	0.000122702	MMGT1	protein_coding
ENSG00000147677	30.3599	22.4348	-0.43309	819.722	-4.359	1.30659e-05	0.00012356	EIF3H	protein_coding
ENSG00000088812	11.619	8.64373	-0.42802	389.31	-4.35724	1.31712e-05	0.000124468	ATRN	protein_coding
ENSG00000166925	16.5785	24.1744	0.537483	294.887	4.35545	1.32792e-05	0.000125401	TSC22D4	protein_coding
ENSG00000244486	9.62814	5.529	-0.796878	122.159	-4.35461	1.33306e-05	0.000125797	SCARF2	protein_coding
ENSG00000116478	7.23511	11.3521	0.646134	184.654	4.35437	1.33452e-05	0.000125846	HDAC1	protein_coding
ENSG00000187555	27.4244	33.5655	0.292685	1197.12	4.3516	1.3515e-05	0.000127358	USP7	protein_coding
ENSG00000197467	0.217701	0.933971	2.09539	13.5442	4.34922	1.36625e-05	0.000128658	COL13A1	protein_coding
ENSG00000181666	3.22144	5.24111	0.703141	137.578	4.34864	1.36982e-05	0.00012886	ZNF875	protein_coding
ENSG00000165209	6.41632	4.28633	-0.584598	210.421	-4.34856	1.37032e-05	0.00012886	STRBP	protein_coding
ENSG00000139974	2.27687	4.32865	0.924689	70.8188	4.34797	1.37406e-05	0.000129121	SLC38A6	protein_coding
ENSG00000220323	4.59074	2.22001	-1.03733	72.8192	-4.34779	1.37519e-05	0.000129137	H2BC19P	transcribed_unprocessed_pseudogene
ENSG00000175040	2.86721	5.35014	0.913393	99.092	4.34752	1.37685e-05	0.000129203	CHST2	protein_coding
ENSG00000233922	2.02128	3.95499	0.971798	108.12	4.34653	1.38309e-05	0.000129697	LINC01694	lncRNA
ENSG00000167658	729.122	609.964	-0.257384	12999.3	-4.34608	1.38594e-05	0.00012985	EEF2	protein_coding
ENSG00000136213	2.40983	1.48711	-0.697694	156.029	-4.34596	1.38665e-05	0.00012985	CHST12	protein_coding
ENSG00000104660	22.0001	16.7829	-0.38873	434.185	-4.34557	1.38916e-05	0.000129994	LEPROTL1	protein_coding
ENSG00000182054	57.8252	43.4819	-0.414142	641.335	-4.3452	1.39149e-05	0.000130121	IDH2	protein_coding
ENSG00000124181	13.986	19.2111	0.458384	658.434	4.34499	1.39283e-05	0.000130155	PLCG1	protein_coding
ENSG00000198001	1.05968	0.200667	-2.41925	13.9485	-4.34481	1.39396e-05	0.000130171	AC093012.1	protein_coding
ENSG00000167470	53.7792	68.389	0.346636	946.178	4.34464	1.39506e-05	0.000130183	MIDN	protein_coding
ENSG00000149187	11.4577	14.7815	0.366694	640.509	4.34432	1.39707e-05	0.00013028	CELF1	protein_coding
ENSG00000104969	29.7389	39.8628	0.419744	531.525	4.33989	1.42553e-05	0.000132841	SGTA	protein_coding
ENSG00000136807	11.6396	17.8432	0.61454	191.297	4.33969	1.42687e-05	0.000132874	CDK9	protein_coding
ENSG00000168005	12.499	19.1097	0.617231	180.263	4.33902	1.43118e-05	0.000133184	SPINDOC	protein_coding
ENSG00000187678	44.1383	55.2502	0.325399	1027.13	4.33573	1.45276e-05	0.000135098	SPRY4	protein_coding
ENSG00000196214	2.51433	4.42802	0.806309	106.351	4.33511	1.45687e-05	0.000135386	ZNF766	protein_coding
ENSG00000198498	12.1737	7.73065	-0.654571	165.789	-4.33316	1.46986e-05	0.000136498	TMA16	protein_coding
ENSG00000082014	1.55408	0.428308	-1.84401	25.5532	-4.33166	1.4799e-05	0.000137336	SMARCD3	protein_coding
ENSG00000092847	6.0878	8.34484	0.456522	398.068	4.32974	1.49284e-05	0.000138441	AGO1	protein_coding
ENSG00000184009	641.428	493.414	-0.378035	5947.99	-4.32888	1.49873e-05	0.000138891	ACTG1	protein_coding
ENSG00000239883	6.92297	3.67064	-0.909735	84.1615	-4.32872	1.49977e-05	0.000138892	PARGP1	transcribed_unprocessed_pseudogene
ENSG00000099783	49.8358	62.8955	0.333756	1423.04	4.32857	1.50082e-05	0.000138893	HNRNPM	protein_coding
ENSG00000135002	61.3174	43.2176	-0.506996	814.387	-4.32791	1.5053e-05	0.000139212	RFK	protein_coding
ENSG00000141098	3.08127	5.03174	0.709873	141.373	4.3276	1.50746e-05	0.000139315	GFOD2	protein_coding
ENSG00000135838	3.41642	1.51164	-1.17397	42.9339	-4.32309	1.53857e-05	0.000142093	NPL	protein_coding
ENSG00000067829	25.6045	17.6202	-0.537495	283.368	-4.32257	1.54223e-05	0.000142333	IDH3G	protein_coding
ENSG00000121064	11.4079	16.5546	0.535475	238.425	4.32225	1.54445e-05	0.00014244	SCPEP1	protein_coding
ENSG00000119403	13.1169	9.59056	-0.455152	397.141	-4.32165	1.54864e-05	0.000142728	PHF19	protein_coding
ENSG00000037241	7.61117	16.4936	1.11049	59.3087	4.32046	1.55707e-05	0.000143406	RPL26L1	protein_coding
ENSG00000067445	9.03657	5.3674	-0.745852	207.07	-4.31965	1.56274e-05	0.00014383	TRO	protein_coding
ENSG00000236824	452.795	290.914	-0.640021	291.98	-4.31819	1.57314e-05	0.000144688	BCYRN1	scRNA
ENSG00000124459	2.69224	5.18007	0.950855	78.3417	4.31475	1.59782e-05	0.000146858	ZNF45	protein_coding
ENSG00000162909	15.936	11.785	-0.434717	516.842	-4.31438	1.60053e-05	0.000146906	CAPN2	protein_coding
ENSG00000009413	8.98386	6.62481	-0.437126	482.376	-4.31438	1.60054e-05	0.000146906	REV3L	protein_coding
ENSG00000280623	1.10432	3.47265	1.6529	28.5882	4.31249	1.61427e-05	0.000148065	PCAT14	lncRNA
ENSG00000132563	9.90582	5.46073	-0.850102	102.751	-4.30943	1.63678e-05	0.000150027	REEP2	protein_coding
ENSG00000139641	29.7566	22.9916	-0.371743	586.011	-4.30835	1.64479e-05	0.000150658	ESYT1	protein_coding
ENSG00000170145	6.73229	4.23548	-0.668975	278.898	-4.30809	1.64671e-05	0.000150731	SIK2	protein_coding
ENSG00000198755	294.596	233.167	-0.336713	1907.98	-4.30468	1.6723e-05	0.000152969	RPL10A	protein_coding
ENSG00000188171	2.00157	3.71353	0.885159	80.4688	4.30315	1.68385e-05	0.000153921	ZNF626	protein_coding
ENSG00000172354	107.516	86.5597	-0.310788	1089.48	-4.30181	1.6941e-05	0.000154752	GNB2	protein_coding
ENSG00000167244	238.478	383.282	0.684501	5953.52	4.30087	1.70132e-05	0.000155306	IGF2	protein_coding
ENSG00000119397	5.41946	7.69644	0.50609	293.6	4.30065	1.70299e-05	0.000155353	CNTRL	protein_coding
ENSG00000197102	46.0578	39.0794	-0.237067	5752.18	-4.30028	1.70579e-05	0.000155503	DYNC1H1	protein_coding
ENSG00000118900	8.75794	11.8116	0.430846	427.06	4.29382	1.75628e-05	0.000159996	UBN1	protein_coding
ENSG00000085872	15.9508	21.1316	0.400909	534.706	4.28886	1.79596e-05	0.000163501	CHERP	protein_coding
ENSG00000149218	17.8407	11.9849	-0.577647	246.228	-4.28789	1.80378e-05	0.000164101	ENDOD1	protein_coding
ENSG00000077312	24.0236	34.2777	0.508835	321.358	4.2876	1.80616e-05	0.000164207	SNRPA	protein_coding
ENSG00000213047	2.85093	1.62996	-0.800963	143.08	-4.2791	1.87647e-05	0.000170483	DENND1B	protein_coding
ENSG00000102935	2.68247	4.59828	0.769062	147.835	4.27737	1.89119e-05	0.000171704	ZNF423	protein_coding
ENSG00000140262	28.2268	21.7641	-0.373003	1195.19	-4.27719	1.89268e-05	0.000171723	TCF12	protein_coding
ENSG00000162521	18.9792	23.9699	0.336851	970.81	4.27408	1.91932e-05	0.000174023	RBBP4	protein_coding
ENSG00000204524	2.9073	4.65591	0.681864	171.881	4.27356	1.9238e-05	0.000174192	ZNF805	protein_coding
ENSG00000003249	7.10694	4.12469	-0.773132	127.101	-4.27341	1.92503e-05	0.000174192	DBNDD1	protein_coding
ENSG00000144792	1.54741	3.05128	0.979294	68.7854	4.27341	1.92508e-05	0.000174192	ZNF660	protein_coding
ENSG00000136758	36.1613	29.7021	-0.283849	1048.29	-4.27233	1.9344e-05	0.000174918	YME1L1	protein_coding
ENSG00000159217	30.8868	38.5337	0.317427	1439.01	4.27173	1.93961e-05	0.00017527	IGF2BP1	protein_coding
ENSG00000171649	3.4503	6.12739	0.818301	107.915	4.27124	1.9439e-05	0.00017554	ZIK1	protein_coding
ENSG00000126016	2.0944	0.98623	-1.08965	64.2466	-4.26877	1.96551e-05	0.000177372	AMOT	protein_coding
ENSG00000121068	77.9369	46.588	-0.741685	1896.13	-4.26712	1.98009e-05	0.000178568	TBX2	protein_coding
ENSG00000084693	3.95019	6.58244	0.736381	154.003	4.26666	1.98418e-05	0.000178816	AGBL5	protein_coding
ENSG00000104112	98.1906	79.8568	-0.296407	1177.46	-4.26529	1.99645e-05	0.000179801	SCG3	protein_coding
ENSG00000197312	1.93358	3.29452	0.757855	167.787	4.26435	2.00483e-05	0.000180435	DDI2	protein_coding
ENSG00000091879	2.61665	1.22511	-1.08683	46.1632	-4.26368	2.01091e-05	0.00018086	ANGPT2	protein_coding
ENSG00000096384	567.18	654.892	0.207122	8072.73	4.26138	2.03165e-05	0.000182603	HSP90AB1	protein_coding
ENSG00000116574	11.2252	7.35029	-0.612703	194.672	-4.26063	2.03853e-05	0.000183099	RHOU	protein_coding
ENSG00000141068	1.60012	0.821765	-0.96586	68.9339	-4.2595	2.04886e-05	0.000183904	KSR1	protein_coding
ENSG00000166333	16.8699	11.1285	-0.599948	198.68	-4.25881	2.05516e-05	0.000184346	ILK	protein_coding
ENSG00000122254	30.7887	19.7526	-0.642943	205.835	-4.25772	2.06521e-05	0.000185124	HS3ST2	protein_coding
ENSG00000160888	39.1911	52.0713	0.409333	436.597	4.25757	2.0666e-05	0.000185125	IER2	protein_coding
ENSG00000155099	14.582	7.94089	-0.868035	119.395	-4.25547	2.08614e-05	0.000186751	PIP4P2	protein_coding
ENSG00000186205	1.25065	0.459666	-1.43766	43.1005	-4.25469	2.09335e-05	0.000187271	MARC1	protein_coding
ENSG00000174373	7.38349	5.39667	-0.450718	435.246	-4.25299	2.10939e-05	0.00018858	RALGAPA1	protein_coding
ENSG00000049239	2.43859	1.29446	-0.912557	79.836	-4.25237	2.11517e-05	0.000188972	H6PD	protein_coding
ENSG00000166012	15.2969	19.7307	0.368052	731.361	4.25117	2.12654e-05	0.00018986	TAF1D	protein_coding
ENSG00000197226	3.5102	5.39543	0.614656	231.826	4.25057	2.13226e-05	0.000190244	TBC1D9B	protein_coding
ENSG00000171552	11.3146	17.7331	0.644564	183.218	4.24976	2.14003e-05	0.000190811	BCL2L1	protein_coding
ENSG00000026025	58.1851	43.2111	-0.428858	1060.27	-4.24752	2.16153e-05	0.000192497	VIM	protein_coding
ENSG00000272602	2.55667	5.06165	0.995966	81.8122	4.24743	2.16234e-05	0.000192497	ZNF595	protein_coding
ENSG00000171617	20.1775	29.216	0.536209	879.676	4.24734	2.16324e-05	0.000192497	ENC1	protein_coding
ENSG00000197756	172.207	145.053	-0.247295	4659.44	-4.24719	2.16469e-05	0.000192498	RPL37A	protein_coding
ENSG00000180957	33.7968	26.236	-0.363607	780.391	-4.24633	2.17302e-05	0.000193111	PITPNB	protein_coding
ENSG00000116044	15.3408	11.1519	-0.461274	288.979	-4.24224	2.21302e-05	0.000196536	NFE2L2	protein_coding
ENSG00000078140	23.8564	30.8573	0.370943	669.345	4.24202	2.21521e-05	0.0001966	UBE2K	protein_coding
ENSG00000196092	6.52155	8.96086	0.456422	378.525	4.24183	2.21707e-05	0.000196635	PAX5	protein_coding
ENSG00000274428	9.5221	44.5313	2.22531	18.6844	4.24054	2.22985e-05	0.000197637	RNVU1-25	snRNA
ENSG00000168502	4.61057	3.11874	-0.568681	201.861	-4.23885	2.24668e-05	0.000198998	MTCL1	protein_coding
ENSG00000162704	12.335	9.36407	-0.397394	449.801	-4.23774	2.25779e-05	0.00019985	ARPC5	protein_coding
ENSG00000141985	25.2004	33.5071	0.409671	481.774	4.23717	2.26354e-05	0.000200125	SH3GL1	protein_coding
ENSG00000197879	3.79422	1.91847	-0.9827	91.7092	-4.23714	2.26388e-05	0.000200125	MYO1C	protein_coding
ENSG00000116396	0.452739	0.175942	-1.35304	48.1831	-4.23692	2.26606e-05	0.000200186	KCNC4	protein_coding
ENSG00000142687	5.01827	3.30837	-0.599223	180.348	-4.23565	2.2789e-05	0.000201188	KIAA0319L	protein_coding
ENSG00000141562	6.52775	9.7894	0.578627	266.822	4.23111	2.32544e-05	0.000205161	NARF	protein_coding
ENSG00000139973	0.214402	0.674915	1.6512	21.2085	4.23086	2.32799e-05	0.000205252	SYT16	protein_coding
ENSG00000178741	123.859	96.5267	-0.356703	673.743	-4.23028	2.33402e-05	0.000205648	COX5A	protein_coding
ENSG00000164542	4.44824	2.56976	-0.797258	102.069	-4.22175	2.42409e-05	0.000213444	KIAA0895	protein_coding
ENSG00000105669	17.2201	24.933	0.539156	254.383	4.22124	2.42959e-05	0.000213788	COPE	protein_coding
ENSG00000065183	9.88781	13.0632	0.398058	561.648	4.21856	2.4587e-05	0.000216207	WDR3	protein_coding
ENSG00000130294	14.8772	11.2698	-0.399692	1028.65	-4.21808	2.46395e-05	0.000216527	KIF1A	protein_coding
ENSG00000131507	32.5104	24.7678	-0.390499	756.087	-4.21607	2.48601e-05	0.000218323	NDFIP1	protein_coding
ENSG00000060656	7.25974	4.95653	-0.548358	308.91	-4.21456	2.50262e-05	0.000219638	PTPRU	protein_coding
ENSG00000147604	312.478	257.25	-0.280771	3646.4	-4.21259	2.52457e-05	0.000221419	RPL7	protein_coding
ENSG00000183814	5.90398	3.40541	-0.798009	111.197	-4.21186	2.53278e-05	0.000221995	LIN9	protein_coding
ENSG00000109184	11.5076	15.1749	0.395453	460.981	4.21123	2.53983e-05	0.000222467	DCUN1D4	protein_coding
ENSG00000168807	7.68915	5.59661	-0.458164	320.83	-4.21074	2.54537e-05	0.000222807	SNTB2	protein_coding
ENSG00000118181	345.388	290.31	-0.250579	2250.23	-4.20977	2.55636e-05	0.000223623	RPS25	protein_coding
ENSG00000097021	17.8964	12.0981	-0.5661	279.258	-4.20825	2.57361e-05	0.000224986	ACOT7	protein_coding
ENSG00000076826	2.0078	0.746809	-1.41805	38.901	-4.2076	2.58095e-05	0.00022548	CAMSAP3	protein_coding
ENSG00000149679	2.41486	4.79206	0.977179	69.6958	4.20308	2.63308e-05	0.000229884	CABLES2	protein_coding
ENSG00000054523	8.82719	11.089	0.329269	739.084	4.20118	2.65531e-05	0.000231675	KIF1B	protein_coding
ENSG00000132329	121.5	83.3428	-0.544844	342.548	-4.20078	2.65997e-05	0.000231863	RAMP1	protein_coding
ENSG00000130589	2.02952	1.10251	-0.885446	66.8677	-4.2007	2.66092e-05	0.000231863	HELZ2	protein_coding
ENSG00000159433	2.65093	1.74499	-0.596744	267.445	-4.20046	2.66368e-05	0.000231953	STARD9	protein_coding
ENSG00000164631	7.23031	10.7156	0.562495	210.816	4.19845	2.68749e-05	0.000233874	ZNF12	protein_coding
ENSG00000140022	7.24698	4.89643	-0.569946	286.643	-4.19745	2.69934e-05	0.000234753	STON2	protein_coding
ENSG00000089048	15.6465	21.9149	0.486272	288.745	4.1966	2.70948e-05	0.000235483	ESF1	protein_coding
ENSG00000108854	8.91333	6.2027	-0.522757	216.056	-4.19395	2.74138e-05	0.000238101	SMURF2	protein_coding
ENSG00000103187	3.99598	6.18866	0.630361	138.723	4.19374	2.74388e-05	0.000238164	COTL1	protein_coding
ENSG00000143179	15.4539	21.1418	0.44982	660.871	4.19197	2.76543e-05	0.000239879	UCK2	protein_coding
ENSG00000189043	46.1817	58.9525	0.348299	809.168	4.18586	2.84093e-05	0.000246269	NDUFA4	protein_coding
ENSG00000115756	34.8426	47.247	0.439233	742.831	4.18544	2.84614e-05	0.000246562	HPCAL1	protein_coding
ENSG00000234616	4.20565	6.04385	0.525289	315.444	4.18356	2.86981e-05	0.000248452	JRK	protein_coding
ENSG00000183726	18.0193	11.7354	-0.615091	202.157	-4.18318	2.8746e-05	0.000248706	TMEM50A	protein_coding
ENSG00000012963	17.2348	11.802	-0.547643	243.792	-4.18208	2.88851e-05	0.000249748	UBR7	protein_coding
ENSG00000277475	2.45852	9.32094	1.93779	18.4041	4.1805	2.90874e-05	0.000251335	AC213203.4	protein_coding
ENSG00000103064	14.6407	19.5423	0.414928	621.365	4.17912	2.92637e-05	0.000252696	SLC7A6	protein_coding
ENSG00000131653	19.7077	26.4873	0.426033	503.341	4.17683	2.95595e-05	0.000255086	TRAF7	protein_coding
ENSG00000130024	7.47479	10.9205	0.539345	280.11	4.17421	2.99025e-05	0.000257881	PHF10	protein_coding
ENSG00000175866	2.83437	1.67859	-0.747102	116.454	-4.17348	2.99977e-05	0.000258535	BAIAP2	protein_coding
ENSG00000178209	6.65176	9.00584	0.436608	582.934	4.17286	3.00799e-05	0.000259077	PLEC	protein_coding
ENSG00000134508	1.18452	0.403279	-1.54703	32.0457	-4.17053	3.03894e-05	0.000261457	CABLES1	protein_coding
ENSG00000161791	3.27184	5.08439	0.644016	219.428	4.17049	3.03952e-05	0.000261457	FMNL3	protein_coding
ENSG00000116497	2.53473	1.39896	-0.85875	93.8303	-4.17013	3.04421e-05	0.000261693	S100PBP	protein_coding
ENSG00000091592	0.0737942	0.441776	2.56061	10.8535	4.16918	3.05699e-05	0.000262623	NLRP1	protein_coding
ENSG00000124608	9.81032	13.7099	0.47833	329.819	4.16599	3.10003e-05	0.00026615	AARS2	protein_coding
ENSG00000142534	1007.48	874.756	-0.204157	6135.46	-4.16148	3.16196e-05	0.000271294	RPS11	protein_coding
ENSG00000182473	10.0088	13.4622	0.425124	472.486	4.16058	3.17438e-05	0.000272186	EXOC7	protein_coding
ENSG00000117222	10.748	15.0666	0.485732	271.935	4.15879	3.19935e-05	0.000274129	RBBP5	protein_coding
ENSG00000103723	3.71697	5.4925	0.563857	204.856	4.15866	3.20113e-05	0.000274129	AP3B2	protein_coding
ENSG00000188229	226.379	187.008	-0.276384	2057.91	-4.15835	3.20548e-05	0.000274326	TUBB4B	protein_coding
ENSG00000145725	5.23046	6.96944	0.412476	444.033	4.15759	3.21624e-05	0.000275071	PPIP5K2	protein_coding
ENSG00000172009	8.02328	11.8673	0.55702	363.874	4.15333	3.2767e-05	0.000279984	THOP1	protein_coding
ENSG00000184220	4.081	6.19229	0.599075	208.86	4.15325	3.27785e-05	0.000279984	CMSS1	protein_coding
ENSG00000184787	15.4046	20.3662	0.403721	651.29	4.15128	3.30625e-05	0.00028223	UBE2G2	protein_coding
ENSG00000141959	3.26152	5.18323	0.660095	167.156	4.15031	3.32029e-05	0.000283249	PFKL	protein_coding
ENSG00000198105	2.50798	4.41713	0.8238	111.985	4.14895	3.34005e-05	0.000284642	ZNF248	protein_coding
ENSG00000198707	3.61909	5.39309	0.57069	210.333	4.14889	3.34087e-05	0.000284642	CEP290	protein_coding
ENSG00000163807	6.97578	10.3561	0.568208	210.837	4.14868	3.34403e-05	0.000284731	KIAA1143	protein_coding
ENSG00000134001	37.5453	30.2635	-0.313295	838.942	-4.14788	3.35573e-05	0.000285546	EIF2S1	protein_coding
ENSG00000214511	11.1887	1.49569	-2.9559	15.1613	-4.14527	3.3941e-05	0.000288467	HIGD1C	protein_coding
ENSG00000163346	8.66056	5.02039	-0.782911	97.7335	-4.14525	3.39436e-05	0.000288467	PBXIP1	protein_coding
ENSG00000144357	7.55685	10.4369	0.472423	419.992	4.14462	3.40378e-05	0.000289085	UBR3	protein_coding
ENSG00000143340	153.965	124.447	-0.30732	1237.61	-4.14419	3.41023e-05	0.000289449	FAM163A	protein_coding
ENSG00000204256	46.9625	38.6754	-0.279864	1493.8	-4.14402	3.41263e-05	0.00028947	BRD2	protein_coding
ENSG00000182004	47.6703	63.2608	0.405877	553.794	4.14241	3.43675e-05	0.000291331	SNRPE	protein_coding
ENSG00000203950	14.3721	23.9306	0.737746	110.959	4.14217	3.44037e-05	0.000291454	RTL8A	protein_coding
ENSG00000083799	3.57438	2.30452	-0.625275	181.896	-4.13999	3.47322e-05	0.000294052	CYLD	protein_coding
ENSG00000185344	6.79852	4.91839	-0.46291	332.21	-4.13773	3.50766e-05	0.00029678	ATP6V0A2	protein_coding
ENSG00000090621	25.957	31.6539	0.285652	919.514	4.13704	3.51807e-05	0.000297473	PABPC4	protein_coding
ENSG00000126705	2.68183	4.44256	0.727932	144.859	4.13625	3.53033e-05	0.000298322	AHDC1	protein_coding
ENSG00000196352	2.22612	0.924796	-1.26213	45.8599	-4.13445	3.55806e-05	0.000300476	CD55	protein_coding
ENSG00000111252	72.9826	94.2479	0.369965	1258.3	4.13208	3.59499e-05	0.000303404	SH2B3	protein_coding
ENSG00000169016	8.41746	13.1862	0.647597	189.615	4.13113	3.60986e-05	0.000304467	E2F6	protein_coding
ENSG00000157110	1.16808	2.63849	1.169	46.9895	4.12986	3.62977e-05	0.000305954	RBPMS	protein_coding
ENSG00000050393	6.76791	9.95684	0.54798	211.821	4.12955	3.63473e-05	0.00030618	MCUR1	protein_coding
ENSG00000197153	88.4226	118.004	0.41193	515.017	4.12917	3.6407e-05	0.00030649	H3C12	protein_coding
ENSG00000267034	3.83244	0.719426	-2.38043	23.6228	-4.12761	3.66555e-05	0.000308389	AC010980.2	lncRNA
ENSG00000110104	12.2149	17.9883	0.552194	240.926	4.12737	3.66942e-05	0.000308521	CCDC86	protein_coding
ENSG00000170852	17.4563	12.9161	-0.433449	336.785	-4.1262	3.688e-05	0.000309889	KBTBD2	protein_coding
ENSG00000139737	3.14518	1.33955	-1.23223	50.8307	-4.12533	3.70206e-05	0.000310876	SLAIN1	protein_coding
ENSG00000103335	1.84372	0.873462	-1.06835	66.171	-4.12148	3.76442e-05	0.000315915	PIEZO1	protein_coding
ENSG00000170315	222.377	184.542	-0.267294	1430.54	-4.12107	3.77122e-05	0.000316287	UBB	protein_coding
ENSG00000168476	11.6225	6.78509	-0.774057	138.57	-4.12078	3.77596e-05	0.000316487	REEP4	protein_coding
ENSG00000196482	17.6511	12.4323	-0.504234	607.833	-4.12055	3.77968e-05	0.000316602	ESRRG	protein_coding
ENSG00000188986	21.9801	30.8946	0.489993	322.258	4.11936	3.79925e-05	0.000318042	NELFB	protein_coding
ENSG00000173821	2.11328	1.42686	-0.569155	274.242	-4.11807	3.82061e-05	0.000319631	RNF213	protein_coding
ENSG00000126457	39.8703	49.8064	0.322455	1034.79	4.11593	3.85621e-05	0.000322408	PRMT1	protein_coding
ENSG00000103056	2.37184	1.13939	-1.0547	58.3818	-4.11511	3.87e-05	0.000323197	SMPD3	protein_coding
ENSG00000169105	4.35085	7.92756	0.859557	99.2788	4.11508	3.87047e-05	0.000323197	CHST14	protein_coding
ENSG00000038274	8.30335	12.2906	0.564138	233.837	4.11492	3.87307e-05	0.000323213	MAT2B	protein_coding
ENSG00000082516	10.1625	14.0752	0.471428	362.905	4.11183	3.92541e-05	0.000327377	GEMIN5	protein_coding
ENSG00000168824	10.7833	6.44795	-0.731955	174.076	-4.11133	3.93386e-05	0.000327879	NSG1	protein_coding
ENSG00000097007	30.4244	39.6831	0.380091	939.931	4.10203	4.09536e-05	0.000341127	ABL1	protein_coding
ENSG00000159322	7.50952	10.8312	0.520105	258.72	4.10171	4.10101e-05	0.000341387	ADPGK	protein_coding
ENSG00000034677	7.62449	4.67457	-0.69691	152.318	-4.10093	4.11493e-05	0.000342333	RNF19A	protein_coding
ENSG00000100228	4.82415	8.27301	0.775565	112.564	4.09943	4.14177e-05	0.00034433	RAB36	protein_coding
ENSG00000163328	1.08667	0.402621	-1.41901	46.2103	-4.0993	4.14407e-05	0.00034433	GPR155	protein_coding
ENSG00000013297	1.04465	0.0763772	-3.71	7.56712	-4.09856	4.15728e-05	0.000345214	CLDN11	protein_coding
ENSG00000120149	5.73787	2.42972	-1.23497	48.2686	-4.09632	4.19769e-05	0.000348354	MSX2	protein_coding
ENSG00000139182	4.8779	2.8326	-0.780458	93.6776	-4.09598	4.20379e-05	0.000348645	CLSTN3	protein_coding
ENSG00000065978	196.825	228.761	0.216419	3426.11	4.09555	4.2117e-05	0.000349085	YBX1	protein_coding
ENSG00000081059	0.896763	1.83108	1.03782	75.119	4.09396	4.24072e-05	0.000351273	TCF7	protein_coding
ENSG00000124151	15.8175	21.0956	0.412643	515.529	4.0913	4.28967e-05	0.000355108	NCOA3	protein_coding
ENSG00000138413	41.3061	51.4868	0.31856	685.186	4.09074	4.2999e-05	0.000355736	IDH1	protein_coding
ENSG00000125772	7.2307	4.64212	-0.64013	224.249	-4.09054	4.3037e-05	0.000355831	GPCPD1	protein_coding
ENSG00000164258	40.0264	26.311	-0.605095	175.05	-4.08995	4.31466e-05	0.000356517	NDUFS4	protein_coding
ENSG00000166664	0.63576	0.0863768	-2.87661	12.6631	-4.08438	4.41955e-05	0.00036496	CHRFAM7A	protein_coding
ENSG00000109861	11.9619	8.77974	-0.445142	474.914	-4.08271	4.45132e-05	0.000367357	CTSC	protein_coding
ENSG00000101180	0.913465	2.60431	1.53308	41.7569	4.08028	4.49808e-05	0.000370988	HRH3	protein_coding
ENSG00000144730	2.18123	0.649251	-1.7377	40.6852	-4.07909	4.52129e-05	0.000372673	IL17RD	protein_coding
ENSG00000205937	22.2834	28.6877	0.361623	989.973	4.07798	4.54293e-05	0.000374227	RNPS1	protein_coding
ENSG00000111802	15.1046	9.81744	-0.61649	159.82	-4.07295	4.64219e-05	0.000382102	TDP2	protein_coding
ENSG00000053524	0.56492	0.235956	-1.25336	44.2132	-4.07285	4.64422e-05	0.000382102	MCF2L2	protein_coding
ENSG00000141198	1.27075	0.476692	-1.40537	32.4582	-4.06833	4.73521e-05	0.000389349	TOM1L1	protein_coding
ENSG00000105552	11.1949	7.61799	-0.561906	221.547	-4.06672	4.76786e-05	0.000391794	BCAT2	protein_coding
ENSG00000133030	8.55249	10.6538	0.313177	818.551	4.06595	4.78378e-05	0.000392861	MPRIP	protein_coding
ENSG00000182534	18.5284	14.7145	-0.331408	822.292	-4.06307	4.84312e-05	0.000397491	MXRA7	protein_coding
ENSG00000122376	7.50036	11.062	0.567283	198.826	4.06261	4.85271e-05	0.000398035	SHLD2	protein_coding
ENSG00000125657	0.954062	4.34898	2.16321	15.6458	4.05965	4.91457e-05	0.000402863	TNFSF9	protein_coding
ENSG00000102316	45.6534	33.4413	-0.445812	504.679	-4.05947	4.91836e-05	0.000402927	MAGED2	protein_coding
ENSG00000146872	5.77611	8.07787	0.483615	261.465	4.05812	4.94695e-05	0.000405022	TLK2	protein_coding
ENSG00000119392	5.0597	8.88912	0.799507	131.467	4.05627	4.98618e-05	0.000407647	GLE1	protein_coding
ENSG00000180008	19.4902	14.9673	-0.381491	513.22	-4.05621	4.98751e-05	0.000407647	SOCS4	protein_coding
ENSG00000100994	23.2598	17.1297	-0.437564	466.867	-4.05618	4.98813e-05	0.000407647	PYGB	protein_coding
ENSG00000136888	70.8983	93.2877	0.395815	580.083	4.056	4.99193e-05	0.00040771	ATP6V1G1	protein_coding
ENSG00000127528	18.6682	9.5803	-0.965963	91.1856	-4.05543	5.00425e-05	0.000408467	KLF2	protein_coding
ENSG00000114867	98.5962	115.112	0.223204	3863.04	4.05142	5.09079e-05	0.000415279	EIF4G1	protein_coding
ENSG00000122008	6.63823	4.55091	-0.54393	231.486	-4.04667	5.19511e-05	0.000423531	POLK	protein_coding
ENSG00000122257	10.6662	14.134	0.403466	629.52	4.04453	5.24279e-05	0.000427158	RBBP6	protein_coding
ENSG00000135525	3.79197	2.19116	-0.794237	108.641	-4.04418	5.25065e-05	0.000427539	MAP7	protein_coding
ENSG00000133433	13.7526	6.97823	-0.988717	59.382	-4.04253	5.28772e-05	0.000430297	GSTT2B	protein_coding
ENSG00000108309	5.64839	8.88229	0.652671	152.829	4.04118	5.31834e-05	0.000432526	RUNDC3A	protein_coding
ENSG00000104213	2.7818	0.730605	-1.90913	23.3215	-4.04095	5.32346e-05	0.00043268	PDGFRL	protein_coding
ENSG00000140264	27.0511	34.3651	0.344605	1014.59	4.03686	5.41723e-05	0.000440035	SERF2	protein_coding
ENSG00000273841	12.0441	7.29159	-0.724305	109.925	-4.03611	5.43449e-05	0.000441079	TAF9	protein_coding
ENSG00000162496	1.5944	4.91626	1.60578	26.6279	4.03602	5.43665e-05	0.000441079	DHRS3	protein_coding
ENSG00000132471	16.1792	11.8607	-0.443479	338.086	-4.03248	5.51904e-05	0.000447493	WBP2	protein_coding
ENSG00000102595	8.72329	6.32985	-0.458274	299.329	-4.02973	5.58404e-05	0.000452489	UGGT2	protein_coding
ENSG00000198843	34.8111	27.247	-0.352824	577.256	-4.0293	5.59432e-05	0.000453049	SELENOT	protein_coding
ENSG00000161618	6.16686	3.76299	-0.717265	124.697	-4.02575	5.67951e-05	0.00045967	ALDH16A1	protein_coding
ENSG00000106105	86.3108	70.3264	-0.296784	1242.07	-4.02544	5.68681e-05	0.000459983	GARS1	protein_coding
ENSG00000165338	4.55023	3.01116	-0.590308	206.281	-4.02477	5.70309e-05	0.000461023	HECTD2	protein_coding
ENSG00000102755	0.955732	0.285435	-1.73087	27.4106	-4.02441	5.71188e-05	0.000461455	FLT1	protein_coding
ENSG00000105364	14.3538	20.1579	0.48652	329.135	4.02261	5.75566e-05	0.000464712	MRPL4	protein_coding
ENSG00000139684	27.1188	20.2496	-0.419917	378.771	-4.02193	5.77231e-05	0.000465777	ESD	protein_coding
ENSG00000101367	76.8278	96.1191	0.323111	966.825	4.02145	5.784e-05	0.000466439	MAPRE1	protein_coding
ENSG00000196781	2.78805	4.50749	0.70065	192.56	4.02023	5.8141e-05	0.000468585	TLE1	protein_coding
ENSG00000204130	4.72157	2.89905	-0.69862	136.87	-4.0199	5.82218e-05	0.000468955	RUFY2	protein_coding
ENSG00000227051	35.1694	28.0473	-0.327466	1184.86	-4.01927	5.83779e-05	0.00046993	C14orf132	protein_coding
ENSG00000122870	2.82729	4.5465	0.685724	119.767	4.01659	5.9047e-05	0.000475031	BICC1	protein_coding
ENSG00000167136	29.2246	19.507	-0.585646	198.389	-4.01123	6.04021e-05	0.000485641	ENDOG	protein_coding
ENSG00000106263	31.3875	39.8964	0.345162	1569.27	4.00916	6.09364e-05	0.000489644	EIF3B	protein_coding
ENSG00000004139	8.95965	6.80191	-0.397215	357.82	-4.00672	6.15691e-05	0.000494432	SARM1	protein_coding
ENSG00000129515	24.5258	18.2555	-0.425444	380.359	-4.00637	6.16588e-05	0.000494856	SNX6	protein_coding
ENSG00000136111	6.82494	9.20491	0.42994	353.937	4.00423	6.22186e-05	0.00049905	TBC1D4	protein_coding
ENSG00000123643	7.64962	4.76808	-0.676008	200.979	-4.00338	6.24441e-05	0.000500465	SLC36A1	protein_coding
ENSG00000180370	39.3657	49.9942	0.341462	1174.37	4.00328	6.24696e-05	0.000500465	PAK2	protein_coding
ENSG00000082146	7.68053	3.98392	-0.936142	90.5965	-3.99982	6.3392e-05	0.000507552	STRADB	protein_coding
ENSG00000013375	8.78059	5.84937	-0.588859	263.725	-3.99887	6.36466e-05	0.000509286	PGM3	protein_coding
ENSG00000106665	5.19131	8.66818	0.740685	163.483	3.99548	6.45646e-05	0.000516325	CLIP2	protein_coding
ENSG00000084444	6.41972	4.18388	-0.621814	168.7	-3.99373	6.50432e-05	0.000519842	FAM234B	protein_coding
ENSG00000168610	14.1321	19.2716	0.443364	536.49	3.99325	6.51741e-05	0.000520578	STAT3	protein_coding
ENSG00000166794	170.992	208.465	0.284713	1449.5	3.99108	6.57733e-05	0.000525052	PPIB	protein_coding
ENSG00000135655	6.1819	4.81205	-0.361547	493.509	-3.98482	6.7532e-05	0.00053877	USP15	protein_coding
ENSG00000063169	3.58796	5.68488	0.661561	160.275	3.98399	6.77682e-05	0.000540334	BICRA	protein_coding
ENSG00000006831	20.5773	25.948	0.33402	581.91	3.9773	6.97031e-05	0.000555431	ADIPOR2	protein_coding
ENSG00000078549	2.33714	1.27689	-0.870412	250.861	-3.9759	7.01126e-05	0.000558362	ADCYAP1R1	protein_coding
ENSG00000101003	12.8919	18.2845	0.494902	333.016	3.97487	7.04191e-05	0.000560471	GINS1	protein_coding
ENSG00000168016	0.808997	0.30527	-1.40882	27.932	-3.97446	7.05384e-05	0.000561088	TRANK1	protein_coding
ENSG00000162073	24.8416	17.6737	-0.492514	287.067	-3.97371	7.07606e-05	0.000562522	PAQR4	protein_coding
ENSG00000169756	10.4581	7.54976	-0.470149	277.471	-3.97339	7.08565e-05	0.000562951	LIMS1	protein_coding
ENSG00000180884	16.1513	21.9794	0.44349	278.785	3.97268	7.10688e-05	0.000564138	ZNF792	protein_coding
ENSG00000141560	10.0956	6.0514	-0.739656	113.002	-3.97261	7.10901e-05	0.000564138	FN3KRP	protein_coding
ENSG00000188070	5.64714	8.70947	0.621339	161.217	3.97182	7.13271e-05	0.000565684	C11orf95	protein_coding
ENSG00000168883	9.05256	13.3132	0.55637	204.16	3.97154	7.14097e-05	0.000566005	USP39	protein_coding
ENSG00000174233	7.4608	5.21146	-0.516995	211.36	-3.97031	7.17806e-05	0.00056861	ADCY6	protein_coding
ENSG00000168924	10.1994	13.926	0.443548	446.038	3.96948	7.20298e-05	0.000570247	LETM1	protein_coding
ENSG00000127329	1.45476	0.709732	-1.01889	96.582	-3.96863	7.22871e-05	0.000571946	PTPRB	protein_coding
ENSG00000142937	265.373	221.875	-0.258658	3288.5	-3.96614	7.30451e-05	0.000577603	RPS8	protein_coding
ENSG00000175066	2.3476	1.36069	-0.789998	112.198	-3.96535	7.32876e-05	0.000578966	GK5	protein_coding
ENSG00000128655	0.732246	1.66056	1.16727	39.596	3.9653	7.33037e-05	0.000578966	PDE11A	protein_coding
ENSG00000260903	11.7795	16.4829	0.489667	410.052	3.96384	7.37547e-05	0.000582185	XKR7	protein_coding
ENSG00000143952	12.2103	8.50026	-0.516751	247.216	-3.96216	7.42751e-05	0.000585686	VPS54	protein_coding
ENSG00000132780	10.1342	14.5921	0.518797	555.933	3.96213	7.42856e-05	0.000585686	NASP	protein_coding
ENSG00000131941	5.56704	3.26042	-0.775441	95.7592	-3.9619	7.4356e-05	0.000585897	RHPN2	protein_coding
ENSG00000177335	8.45871	5.03558	-0.751825	91.6953	-3.961	7.4637e-05	0.000587766	C8orf31	lncRNA
ENSG00000100196	2.59264	0.511239	-2.34598	10.6707	-3.96078	7.4705e-05	0.000587956	KDELR3	protein_coding
ENSG00000122778	12.7059	9.53941	-0.41058	589.075	-3.9601	7.49181e-05	0.000589288	KIAA1549	protein_coding
ENSG00000102302	5.8532	9.05398	0.625374	133.921	3.95646	7.60678e-05	0.000597981	FGD1	protein_coding
ENSG00000144560	8.74298	12.2003	0.477679	283.199	3.95584	7.62661e-05	0.000598885	VGLL4	protein_coding
ENSG00000203727	0.462371	1.53468	1.74609	18.5003	3.95582	7.62721e-05	0.000598885	SAMD5	protein_coding
ENSG00000140854	11.4791	15.9196	0.473314	289.827	3.9551	7.65038e-05	0.000600353	KATNB1	protein_coding
ENSG00000126012	20.2081	24.6613	0.288361	792.36	3.95262	7.7301e-05	0.000606255	KDM5C	protein_coding
ENSG00000126247	81.4909	64.8419	-0.326635	1015.55	-3.95195	7.75173e-05	0.000607596	CAPNS1	protein_coding
ENSG00000105612	4.74395	2.03236	-1.20749	39.3959	-3.95052	7.79824e-05	0.000610885	DNASE2	protein_coding
ENSG00000149970	1.86518	1.28459	-0.535781	235.578	-3.94999	7.81553e-05	0.000611883	CNKSR2	protein_coding
ENSG00000135677	20.8917	15.6568	-0.413474	521.292	-3.94941	7.83435e-05	0.000612998	GNS	protein_coding
ENSG00000168300	4.74212	3.05886	-0.630791	140.72	-3.94873	7.85683e-05	0.000614399	PCMTD1	protein_coding
ENSG00000076356	18.2444	24.0913	0.399823	1013.07	3.94738	7.90115e-05	0.000617504	PLXNA2	protein_coding
ENSG00000166886	26.6568	36.715	0.463961	259.601	3.94208	8.07793e-05	0.000630953	NAB2	protein_coding
ENSG00000261716	4.8209	2.92847	-0.711481	156.858	-3.94086	8.1191e-05	0.0006338	H2BC20P	transcribed_unprocessed_pseudogene
ENSG00000113013	60.1442	72.7745	0.274045	2469.58	3.94	8.14808e-05	0.000635692	HSPA9	protein_coding
ENSG00000185904	5.69705	8.0889	0.504537	234.924	3.93893	8.18459e-05	0.000638169	LINC00839	lncRNA
ENSG00000166261	3.60024	5.83084	0.69123	125.544	3.93867	8.19359e-05	0.0006385	ZNF202	protein_coding
ENSG00000196584	6.22577	9.00123	0.526065	240.082	3.93806	8.21447e-05	0.000639756	XRCC2	protein_coding
ENSG00000185252	7.33241	10.4894	0.510075	221.789	3.93756	8.23146e-05	0.000640708	ZNF74	protein_coding
ENSG00000163191	218.15	157.751	-0.464808	421.738	-3.93627	8.27587e-05	0.000643791	S100A11	protein_coding
ENSG00000198034	278.173	238.587	-0.221317	3507.15	-3.93502	8.31892e-05	0.000646764	RPS4X	protein_coding
ENSG00000197324	6.95438	4.61867	-0.590502	157.654	-3.93398	8.35512e-05	0.000649203	LRP10	protein_coding
ENSG00000138107	37.8159	30.4517	-0.311342	629.006	-3.93063	8.47221e-05	0.00065792	ACTR1A	protein_coding
ENSG00000105514	11.7858	7.69352	-0.615775	158.227	-3.93029	8.48452e-05	0.000658495	RAB3D	protein_coding
ENSG00000131584	12.2567	9.36408	-0.384931	448.249	-3.92999	8.49484e-05	0.000658915	ACAP3	protein_coding
ENSG00000071859	22.3862	15.5933	-0.526115	215.193	-3.92601	8.63669e-05	0.000669531	FAM50A	protein_coding
ENSG00000111786	48.2497	60.2735	0.321728	918.984	3.92497	8.67389e-05	0.000672026	SRSF9	protein_coding
ENSG00000137815	16.8041	21.938	0.385084	498.149	3.92458	8.68803e-05	0.000672733	RTF1	protein_coding
ENSG00000181450	3.43434	5.22479	0.599564	178.947	3.92295	8.74695e-05	0.000676905	ZNF678	protein_coding
ENSG00000128050	44.6697	35.7651	-0.322866	1558.08	-3.92249	8.76381e-05	0.000677819	PAICS	protein_coding
ENSG00000125148	2.56099	7.86291	1.59947	35.846	3.92151	8.79943e-05	0.000680182	MT2A	protein_coding
ENSG00000214078	30.376	22.398	-0.438709	439.695	-3.91945	8.87516e-05	0.00068564	CPNE1	protein_coding
ENSG00000243156	2.45775	3.30762	0.431275	325.779	3.91905	8.88997e-05	0.000686197	MICAL3	protein_coding
ENSG00000132326	2.66091	4.20734	0.665542	122.4	3.91898	8.89258e-05	0.000686197	PER2	protein_coding
ENSG00000196449	10.17	16.6122	0.710525	102.798	3.91145	9.17441e-05	0.000707537	YRDC	protein_coding
ENSG00000129009	2.68161	0.824179	-1.71172	19.3083	-3.91045	9.21249e-05	0.000710065	ISLR	protein_coding
ENSG00000119865	13.1017	8.58605	-0.618653	192.414	-3.90954	9.24738e-05	0.000712346	CNRIP1	protein_coding
ENSG00000082996	12.4183	8.29471	-0.586048	179.119	-3.90844	9.2893e-05	0.000715164	RNF13	protein_coding
ENSG00000164941	4.37838	6.57533	0.580048	190.92	3.90642	9.36744e-05	0.000720767	INTS8	protein_coding
ENSG00000188582	0.711413	2.14067	1.58343	19.38	3.90612	9.3789e-05	0.000721147	PAQR9	protein_coding
ENSG00000179151	10.9434	14.9643	0.448635	296.02	3.90601	9.38313e-05	0.000721147	EDC3	protein_coding
ENSG00000104870	3.36404	1.52447	-1.14469	45.2591	-3.90561	9.39866e-05	0.000721927	FCGRT	protein_coding
ENSG00000167178	1.97973	0.795489	-1.30799	29.2019	-3.90325	9.49099e-05	0.000728386	ISLR2	protein_coding
ENSG00000163697	2.339	1.47824	-0.66139	111.603	-3.90318	9.4939e-05	0.000728386	APBB2	protein_coding
ENSG00000176946	21.2	29.128	0.452595	320.011	3.90304	9.49904e-05	0.000728386	THAP4	protein_coding
ENSG00000196199	9.11152	12.7537	0.4818	239.807	3.90127	9.56884e-05	0.00073332	MPHOSPH8	protein_coding
ENSG00000145349	7.82891	5.55767	-0.49286	252.57	-3.89938	9.64378e-05	0.000738641	CAMK2D	protein_coding
ENSG00000106346	5.39312	8.06121	0.585371	211.444	3.89782	9.70634e-05	0.000742499	USP42	protein_coding
ENSG00000198265	10.4969	12.9037	0.296556	836.109	3.8978	9.7071e-05	0.000742499	HELZ	protein_coding
ENSG00000149930	11.3204	8.61049	-0.391613	404.724	-3.89771	9.71075e-05	0.000742499	TAOK2	protein_coding
ENSG00000136960	8.68335	4.99982	-0.793454	172.152	-3.89618	9.77229e-05	0.000746779	ENPP2	protein_coding
ENSG00000143367	1.04088	2.73553	1.39823	30.8447	3.89378	9.86932e-05	0.000753412	TUFT1	protein_coding
ENSG00000139567	2.0336	0.624974	-1.70162	30.4376	-3.89376	9.87032e-05	0.000753412	ACVRL1	protein_coding
ENSG00000176978	31.2866	23.5889	-0.40907	411.884	-3.89247	9.92287e-05	0.000756993	DPP7	protein_coding
ENSG00000108840	5.09161	3.24471	-0.637992	238.159	-3.89195	9.94412e-05	0.000758183	HDAC5	protein_coding
ENSG00000145782	7.95217	5.70766	-0.472992	282.301	-3.8905	0.000100038	0.000762303	ATG12	protein_coding
ENSG00000126003	15.8324	20.5956	0.381629	478.387	3.88875	0.000100763	0.000767388	PLAGL2	protein_coding
ENSG00000152207	9.19821	5.66771	-0.693625	179.381	-3.8868	0.000101576	0.000773139	CYSLTR2	protein_coding
ENSG00000213762	6.54212	9.3804	0.522867	178.122	3.88564	0.00010206	0.000776383	ZNF134	protein_coding
ENSG00000147251	9.45536	13.2306	0.488836	222.161	3.88461	0.000102495	0.000779253	DOCK11	protein_coding
ENSG00000196821	14.0144	19.0624	0.442487	312.635	3.8823	0.000103474	0.000786251	ILRUN	protein_coding
ENSG00000153339	7.85561	5.45569	-0.524366	236.78	-3.88034	0.000104311	0.000792164	TRAPPC8	protein_coding
ENSG00000107077	3.5165	2.19081	-0.690116	130.017	-3.87988	0.000104506	0.000793195	KDM4C	protein_coding
ENSG00000119969	12.705	16.2826	0.352489	861.123	3.87893	0.000104915	0.000795849	HELLS	protein_coding
ENSG00000168763	3.41524	1.97799	-0.788128	92.0895	-3.87787	0.000105375	0.000798887	CNNM3	protein_coding
ENSG00000128791	5.23506	2.9578	-0.826485	82.562	-3.8772	0.000105666	0.00080064	TWSG1	protein_coding
ENSG00000101782	7.98717	5.07803	-0.646218	141.58	-3.87492	0.00010666	0.000807718	RIOK3	protein_coding
ENSG00000120705	39.8169	49.5475	0.31348	902.797	3.87352	0.000107273	0.000811896	ETF1	protein_coding
ENSG00000123505	8.80134	11.6804	0.404984	569.139	3.87314	0.000107443	0.000812728	AMD1	polymorphic_pseudogene
ENSG00000184428	1.23569	2.4296	0.965188	75.4285	3.87242	0.000107759	0.000814658	TOP1MT	protein_coding
ENSG00000248837	0.826343	1.75996	1.09879	46.5622	3.87207	0.000107916	0.000815389	AC097512.1	lncRNA
ENSG00000100239	9.57031	13.3016	0.473872	260.352	3.87181	0.00010803	0.000815784	PPP6R2	protein_coding
ENSG00000103485	30.3108	38.8063	0.359549	470.361	3.87142	0.000108204	0.000816645	QPRT	protein_coding
ENSG00000150593	20.4572	15.5428	-0.394406	381.17	-3.87091	0.00010843	0.000817886	PDCD4	protein_coding
ENSG00000175203	32.3938	25.0242	-0.374771	500.694	-3.86968	0.00010898	0.000821572	DCTN2	protein_coding
ENSG00000204469	62.9065	74.3721	0.240829	2913.99	3.86864	0.000109443	0.0008246	PRRC2A	protein_coding
ENSG00000146802	6.37682	4.31937	-0.562453	194.45	-3.86754	0.00010994	0.000827883	TMEM168	protein_coding
ENSG00000176994	4.62061	6.59052	0.508778	224.295	3.86666	0.000110337	0.000830404	SMCR8	protein_coding
ENSG00000070214	1.23753	0.629286	-0.975311	71.4095	-3.86322	0.000111901	0.000841706	SLC44A1	protein_coding
ENSG00000080224	0.886814	2.29812	1.35074	32.1301	3.86292	0.000112038	0.000842264	EPHA6	protein_coding
ENSG00000143375	1.10959	0.388515	-1.51216	34.8912	-3.8622	0.000112371	0.000844292	CGN	protein_coding
ENSG00000178996	4.99609	3.16905	-0.655304	112.252	-3.85921	0.000113754	0.000854207	SNX18	protein_coding
ENSG00000135119	9.97774	6.92675	-0.528758	273.959	-3.8587	0.000113992	0.000855516	RNFT2	protein_coding
ENSG00000104093	14.6202	11.6966	-0.320568	888.275	-3.85782	0.000114404	0.000858127	DMXL2	protein_coding
ENSG00000171368	0.485263	0.0476735	-3.2698	14.7089	-3.8572	0.000114692	0.000859622	TPPP	protein_coding
ENSG00000163788	8.92929	5.92329	-0.593192	244.482	-3.85712	0.000114732	0.000859622	SNRK	protein_coding
ENSG00000158615	52.2949	43.5843	-0.263853	1062.39	-3.85681	0.000114876	0.000860223	PPP1R15B	protein_coding
ENSG00000144579	20.3629	15.5015	-0.391674	435.548	-3.85031	0.000117967	0.000882877	CTDSP1	protein_coding
ENSG00000279453	2.93304	0.92925	-1.679	21.2873	-3.84949	0.000118364	0.000885352	Z99129.4	TEC
ENSG00000198715	8.31351	4.94464	-0.746184	125.255	-3.84847	0.00011886	0.000888567	GLMP	protein_coding
ENSG00000136531	0.248621	0.564208	1.18428	40.587	3.84739	0.000119384	0.000891992	SCN2A	protein_coding
ENSG00000143153	74.8031	94.9438	0.344835	1005.03	3.8468	0.000119669	0.000893618	ATP1B1	protein_coding
ENSG00000118620	3.10357	4.87458	0.661098	119.858	3.84642	0.000119856	0.000894522	ZNF430	protein_coding
ENSG00000258913	14.6593	8.75786	-0.745147	91.6458	-3.84575	0.000120184	0.000896063	LINC02691	lncRNA
ENSG00000146021	0.64815	1.31763	1.01879	67.6346	3.84573	0.000120196	0.000896063	KLHL3	protein_coding
ENSG00000111275	4.13774	5.88813	0.505933	243.408	3.84526	0.000120423	0.000897254	ALDH2	protein_coding
ENSG00000143294	33.9342	42.0503	0.308491	699.303	3.84278	0.000121649	0.00090589	PRCC	protein_coding
ENSG00000126214	2.663	3.66834	0.462386	260.903	3.84132	0.000122376	0.000910798	KLC1	protein_coding
ENSG00000167081	19.373	14.6414	-0.400018	352.166	-3.83936	0.000123356	0.000917578	PBX3	protein_coding
ENSG00000196387	4.09031	6.42543	0.659215	112.326	3.83822	0.000123929	0.000921333	ZNF140	protein_coding
ENSG00000148606	11.6791	8.88242	-0.394631	407.949	-3.83784	0.000124123	0.000922263	POLR3A	protein_coding
ENSG00000122642	9.17587	6.23994	-0.555671	185.07	-3.83763	0.000124229	0.00092254	FKBP9	protein_coding
ENSG00000100207	13.7055	17.5862	0.358722	565.141	3.83699	0.000124552	0.000924034	TCF20	protein_coding
ENSG00000147364	1.65144	0.929912	-0.832022	79.8028	-3.83686	0.000124617	0.000924034	FBXO25	protein_coding
ENSG00000107262	5.80216	8.22933	0.50245	233.487	3.83682	0.000124637	0.000924034	BAG1	protein_coding
ENSG00000008952	23.4506	18.5594	-0.339649	723.545	-3.83642	0.000124842	0.000925044	SEC62	protein_coding
ENSG00000100982	18.2301	12.9033	-0.493368	240.839	-3.83402	0.000126067	0.000933603	PCIF1	protein_coding
ENSG00000145632	29.4874	53.4345	0.857982	495.697	3.83255	0.000126821	0.000938671	PLK2	protein_coding
ENSG00000171940	20.7645	15.3676	-0.43266	503.212	-3.83221	0.000127	0.000939475	ZNF217	protein_coding
ENSG00000166938	5.7505	3.61091	-0.665329	128.3	-3.82973	0.000128282	0.000948439	DIS3L	protein_coding
ENSG00000159352	53.1293	66.3643	0.322246	733.222	3.82866	0.000128842	0.000952052	PSMD4	protein_coding
ENSG00000118482	9.82876	12.4493	0.337571	597.497	3.82674	0.000129852	0.000958552	PHF3	protein_coding
ENSG00000111727	5.53595	3.50316	-0.659806	137.942	-3.82672	0.000129864	0.000958552	HCFC2	protein_coding
ENSG00000153250	13.9524	10.6791	-0.383908	619.291	-3.82606	0.000130209	0.00096057	RBMS1	protein_coding
ENSG00000113396	1.13315	3.418	1.58565	29.9561	3.82552	0.000130497	0.000962167	SLC27A6	protein_coding
ENSG00000179295	30.194	39.8028	0.395487	1177.97	3.82525	0.000130641	0.000962694	PTPN11	protein_coding
ENSG00000119812	16.7503	21.7146	0.374506	439.064	3.82487	0.00013084	0.000963636	FAM98A	protein_coding
ENSG00000104853	30.6276	24.04	-0.346922	577.713	-3.82313	0.000131767	0.000969932	CLPTM1	protein_coding
ENSG00000107949	19.9008	26.0567	0.385155	450.158	3.82283	0.000131929	0.000970575	BCCIP	protein_coding
ENSG00000143569	37.2867	43.953	0.236439	1410.63	3.8227	0.000131999	0.000970575	UBAP2L	protein_coding
ENSG00000105767	5.30769	1.74256	-1.60024	27.9926	-3.82017	0.00013336	0.000980042	CADM4	protein_coding
ENSG00000184185	0.483591	1.28468	1.39754	43.1087	3.81694	0.00013512	0.000992431	KCNJ12	protein_coding
ENSG00000105855	2.83806	1.75075	-0.691885	103.467	-3.81503	0.000136167	0.000999573	ITGB8	protein_coding
ENSG00000185615	8.71705	4.72482	-0.888373	66.4899	-3.81329	0.000137128	0.00100608	PDIA2	protein_coding
ENSG00000108298	678.677	590.725	-0.200106	5288.01	-3.8131	0.000137233	0.0010063	RPL19	protein_coding
ENSG00000175104	1.89623	3.29159	0.793048	89.218	3.81182	0.000137948	0.00101099	TRAF6	protein_coding
ENSG00000085840	4.85623	8.25941	0.754951	96.796	3.8114	0.00013818	0.00101214	ORC1	protein_coding
ENSG00000245848	2.83199	0.943128	-1.58535	21.811	-3.81125	0.000138266	0.00101221	CEBPA	protein_coding
ENSG00000169762	3.34386	1.94437	-0.789742	102.012	-3.80879	0.000139649	0.00102178	TAPT1	protein_coding
ENSG00000106617	0.671532	1.26345	0.911264	64.9373	3.80826	0.000139948	0.00102341	PRKAG2	protein_coding
ENSG00000108424	68.2467	81.5996	0.256641	2573.02	3.80753	0.000140362	0.00102588	KPNB1	protein_coding
ENSG00000134533	5.97312	3.82512	-0.654338	180.481	-3.80713	0.000140591	0.00102699	RERG	protein_coding
ENSG00000198830	52.4371	39.3087	-0.419827	833.027	-3.80447	0.000142107	0.00103751	HMGN2	protein_coding
ENSG00000198824	13.6617	10.1829	-0.423723	323.567	-3.80236	0.000143323	0.00104581	CHAMP1	protein_coding
ENSG00000073921	28.2982	22.7283	-0.314411	701.193	-3.80161	0.000143759	0.00104842	PICALM	protein_coding
ENSG00000147475	2.87781	4.51829	0.639502	143.207	3.80129	0.000143942	0.00104919	ERLIN2	protein_coding
ENSG00000176101	34.7637	49.1094	0.493016	224.466	3.7996	0.000144931	0.00105582	SSNA1	protein_coding
ENSG00000139793	8.3682	5.52983	-0.595998	167.577	-3.79807	0.000145828	0.00106135	MBNL2	protein_coding
ENSG00000067560	130.729	104.911	-0.315398	1381.28	-3.79804	0.000145847	0.00106135	RHOA	protein_coding
ENSG00000125746	0.874364	0.298019	-1.55188	22.3403	-3.79667	0.000146655	0.00106664	EML2	protein_coding
ENSG00000287001	75.213	43.7182	-0.786892	199.166	-3.79653	0.000146735	0.00106665	AC010624.5	lncRNA
ENSG00000182372	1.35866	2.46509	0.874643	79.2059	3.79607	0.000147006	0.00106804	CLN8	protein_coding
ENSG00000275023	8.45039	10.921	0.366917	645.278	3.79351	0.000148533	0.00107855	MLLT6	protein_coding
ENSG00000169554	3.07801	2.27809	-0.43449	297.763	-3.79335	0.00014863	0.00107867	ZEB2	protein_coding
ENSG00000169738	20.8524	13.7932	-0.595811	177.458	-3.79103	0.000150026	0.00108821	DCXR	protein_coding
ENSG00000257958	0.602744	3.64145	2.63405	7.64552	3.78546	0.000153424	0.00111226	AC008125.1	lncRNA
ENSG00000179051	51.556	62.0331	0.267314	1060.76	3.78455	0.000153985	0.00111572	RCC2	protein_coding
ENSG00000072274	47.8285	62.2713	0.378746	1665.18	3.78354	0.000154613	0.00111967	TFRC	protein_coding
ENSG00000105176	13.3502	17.4155	0.382757	398.869	3.78306	0.000154912	0.00112123	URI1	protein_coding
ENSG00000135372	7.49267	11.0107	0.549472	237.056	3.78271	0.000155128	0.00112219	NAT10	protein_coding
ENSG00000135776	11.6491	8.10218	-0.529578	222.873	-3.78164	0.000155799	0.00112644	ABCB10	protein_coding
ENSG00000250091	2.76221	4.74924	0.782404	82.3546	3.77797	0.000158113	0.00114177	DNAH10OS	lncRNA
ENSG00000260912	3.41198	0.830131	-2.0372	12.3466	-3.77796	0.000158119	0.00114177	AL158206.1	lncRNA
ENSG00000013523	4.02144	6.06302	0.588835	149.371	3.77787	0.000158175	0.00114177	ANGEL1	protein_coding
ENSG00000107290	22.7486	18.6106	-0.288807	952.879	-3.77751	0.000158405	0.00114277	SETX	protein_coding
ENSG00000214960	2.95046	1.57927	-0.887251	68.3465	-3.77738	0.000158484	0.00114277	CRPPA	protein_coding
ENSG00000095002	7.72533	10.0834	0.378231	595.529	3.77663	0.000158964	0.00114561	MSH2	protein_coding
ENSG00000110057	1.0582	0.186365	-2.47953	13.7233	-3.77626	0.000159203	0.00114672	UNC93B1	protein_coding
ENSG00000143162	8.76786	5.26481	-0.740478	97.6042	-3.77608	0.000159313	0.0011469	CREG1	protein_coding
ENSG00000152795	44.9027	59.4532	0.404886	1370.43	3.77328	0.000161113	0.00115924	HNRNPDL	protein_coding
ENSG00000160145	4.69369	6.38109	0.446495	523.774	3.77165	0.000162169	0.00116621	KALRN	protein_coding
ENSG00000213639	30.3191	37.9951	0.322168	910.42	3.77132	0.000162387	0.00116715	PPP1CB	protein_coding
ENSG00000011451	14.3635	17.6937	0.300718	700.483	3.77117	0.000162483	0.00116722	WIZ	protein_coding
ENSG00000250986	0.938944	2.22065	1.22984	64.5835	3.7704	0.000162986	0.0011702	LINC02600	lncRNA
ENSG00000158234	4.58032	2.57899	-0.82702	78.0772	-3.76952	0.000163561	0.0011737	FAIM	protein_coding
ENSG00000155313	5.89491	4.01437	-0.552903	167.718	-3.76866	0.000164123	0.00117711	USP25	protein_coding
ENSG00000105894	65.8146	89.7991	0.446701	452.91	3.76853	0.000164213	0.00117712	PTN	protein_coding
ENSG00000149577	3.75377	2.37461	-0.652182	123.96	-3.76562	0.000166133	0.00119025	SIDT2	protein_coding
ENSG00000188559	2.70148	1.70764	-0.659919	115.11	-3.76473	0.000166728	0.00119388	RALGAPA2	protein_coding
ENSG00000156110	15.5312	11.5105	-0.428413	297.913	-3.76377	0.000167368	0.00119782	ADK	protein_coding
ENSG00000198157	3.5562	6.98492	0.964007	64.1324	3.76247	0.000168243	0.00120344	HMGN5	protein_coding
ENSG00000102230	2.10616	3.84553	0.866551	61.2917	3.76219	0.000168433	0.00120416	PCYT1B	protein_coding
ENSG00000113196	136.754	102.787	-0.41527	1617.17	-3.76173	0.00016874	0.00120571	HAND1	protein_coding
ENSG00000204991	2.18489	1.13551	-0.945337	70.8677	-3.75975	0.000170086	0.00121468	SPIRE2	protein_coding
ENSG00000124225	4.61589	7.12456	0.633546	142.035	3.75896	0.000170619	0.00121738	PMEPA1	protein_coding
ENSG00000124782	1.16313	1.80328	0.639217	130.096	3.75892	0.000170645	0.00121738	RREB1	protein_coding
ENSG00000134419	20.8854	16.5082	-0.340228	612.393	-3.75718	0.000171839	0.00122482	RPS15A	protein_coding
ENSG00000167670	19.9308	26.2739	0.392973	530.856	3.75713	0.000171877	0.00122482	CHAF1A	protein_coding
ENSG00000113595	5.54347	3.26152	-0.765652	97.3173	-3.757	0.000171962	0.00122482	TRIM23	protein_coding
ENSG00000126453	6.41781	3.20885	-1.00605	53.0369	-3.75652	0.000172295	0.00122654	BCL2L12	protein_coding
ENSG00000140545	5.77558	3.37827	-0.765198	122.453	-3.75485	0.000173444	0.00123406	MFGE8	protein_coding
ENSG00000148143	12.3899	15.3637	0.307789	743.763	3.75445	0.00017372	0.00123538	ZNF462	protein_coding
ENSG00000082898	16.7214	20.6753	0.302298	1199.4	3.753	0.000174733	0.00124192	XPO1	protein_coding
ENSG00000108406	14.3533	10.8939	-0.396657	352.622	-3.75173	0.000175618	0.00124755	DHX40	protein_coding
ENSG00000105220	48.0433	56.196	0.22593	2407.6	3.75117	0.000176013	0.0012497	GPI	protein_coding
ENSG00000168887	1.81007	3.40744	0.913592	85.0263	3.749	0.000177539	0.00125986	C2orf68	protein_coding
ENSG00000111276	44.9858	34.6413	-0.38026	504.068	-3.74555	0.000179997	0.00127663	CDKN1B	protein_coding
ENSG00000009830	2.57097	3.82088	0.57006	151.58	3.74503	0.000180374	0.00127863	POMT2	protein_coding
ENSG00000086730	0.935367	0.16079	-2.51422	8.72265	-3.74479	0.000180548	0.00127918	LAT2	protein_coding
ENSG00000141002	7.98992	5.79317	-0.459204	266.785	-3.74417	0.000180992	0.00128165	TCF25	protein_coding
ENSG00000155008	10.0757	7.40043	-0.449185	246.801	-3.74398	0.00018113	0.00128196	APOOL	protein_coding
ENSG00000151692	16.0655	20.5199	0.351247	473.231	3.74374	0.0001813	0.00128248	RNF144A	protein_coding
ENSG00000127328	0.279651	0.0347129	-2.997	8.67961	-3.74032	0.000183788	0.00129939	RAB3IP	protein_coding
ENSG00000176244	1.93212	0.672828	-1.5197	29.0124	-3.74	0.000184021	0.00130036	ACBD7	protein_coding
ENSG00000101557	18.9257	24.2102	0.351808	562.59	3.735	0.000187716	0.00132577	USP14	protein_coding
ENSG00000136381	19.229	23.4014	0.283547	980.153	3.73477	0.00018789	0.0013263	IREB2	protein_coding
ENSG00000130338	20.0548	16.7492	-0.25848	917.33	-3.73453	0.000188065	0.00132683	TULP4	protein_coding
ENSG00000111674	50.4454	39.0188	-0.370544	838.512	-3.73373	0.000188668	0.00133039	ENO2	protein_coding
ENSG00000087448	18.4637	14.8197	-0.31744	577.355	-3.73351	0.000188831	0.00133084	KLHL42	protein_coding
ENSG00000163251	3.23123	1.80537	-0.829377	89.6528	-3.73059	0.000191035	0.00134567	FZD5	protein_coding
ENSG00000103160	6.76695	4.16919	-0.690167	110.627	-3.72918	0.000192105	0.0013525	HSDL1	protein_coding
ENSG00000160058	7.42572	10.5051	0.494637	221.831	3.72818	0.000192865	0.00135713	BSDC1	protein_coding
ENSG00000177479	8.07574	10.7161	0.406741	329.362	3.72231	0.000197412	0.0013884	ARIH2	protein_coding
ENSG00000242125	8.77329	12.5139	0.507104	245.865	3.7213	0.000198203	0.00139291	SNHG3	lncRNA
ENSG00000048162	16.0949	22.4888	0.478455	250.799	3.72122	0.00019826	0.00139291	NOP16	protein_coding
ENSG00000212766	1.31359	0.337567	-1.95751	20.5366	-3.72061	0.00019874	0.00139554	EWSAT1	lncRNA
ENSG00000130054	2.95359	5.44408	0.864421	78.0239	3.7203	0.000198984	0.00139653	FAM155B	protein_coding
ENSG00000104763	5.21112	3.87355	-0.427962	298.637	-3.71685	0.000201721	0.001415	ASAH1	protein_coding
ENSG00000064607	13.5658	17.4916	0.367592	666.938	3.71621	0.000202235	0.00141786	SUGP2	protein_coding
ENSG00000196417	0.436354	0.974948	1.16143	37.666	3.71482	0.00020335	0.00142494	ZNF765	protein_coding
ENSG00000100304	16.8726	23.4041	0.467856	531.455	3.71234	0.000205348	0.00143819	TTLL12	protein_coding
ENSG00000176871	52.77	42.3612	-0.314707	847.453	-3.71019	0.000207101	0.00144967	WSB2	protein_coding
ENSG00000111077	0.469265	1.4031	1.55967	22.9051	3.71007	0.000207204	0.00144967	TNS2	protein_coding
ENSG00000134970	17.9489	12.9737	-0.472353	257.833	-3.70696	0.000209763	0.00146681	TMED7	protein_coding
ENSG00000116209	9.69683	7.44252	-0.382249	333.69	-3.70653	0.000210116	0.00146851	TMEM59	protein_coding
ENSG00000172809	125.838	108.427	-0.215339	2061.22	-3.70608	0.000210494	0.00147039	RPL38	protein_coding
ENSG00000128645	3.62169	0.899397	-2.00242	11.6885	-3.70581	0.000210717	0.00147118	HOXD1	protein_coding
ENSG00000157933	7.39257	10.3119	0.473367	272.52	3.70497	0.000211418	0.00147531	SKI	protein_coding
ENSG00000198911	75.0876	63.5715	-0.239618	2063.01	-3.70375	0.000212435	0.00148163	SREBF2	protein_coding
ENSG00000165804	2.40828	4.01443	0.73065	85.4551	3.70329	0.000212819	0.00148354	ZNF219	protein_coding
ENSG00000140307	21.4611	15.3014	-0.49027	259.492	-3.70197	0.000213935	0.00149055	GTF2A2	protein_coding
ENSG00000165443	58.6592	48.2717	-0.27975	984.917	-3.7	0.000215598	0.00150136	PHYHIPL	protein_coding
ENSG00000164118	32.2027	26.5212	-0.280469	1149.77	-3.69945	0.000216064	0.00150382	CEP44	protein_coding
ENSG00000171951	394.039	327.685	-0.265433	2972.93	-3.69918	0.0002163	0.00150468	SCG2	protein_coding
ENSG00000076706	1.66879	0.743907	-1.15908	46.3985	-3.69784	0.00021744	0.00151183	MCAM	protein_coding
ENSG00000184203	12.107	8.67148	-0.482626	217.712	-3.6973	0.000217901	0.00151425	PPP1R2	protein_coding
ENSG00000110318	1.11758	2.17037	0.953411	65.9002	3.69664	0.000218476	0.00151746	CEP126	protein_coding
ENSG00000159147	9.1389	14.2357	0.631029	182.211	3.69533	0.000219606	0.00152452	DONSON	protein_coding
ENSG00000001167	16.0945	22.1286	0.458819	290.14	3.69407	0.000220689	0.00153125	NFYA	protein_coding
ENSG00000270170	10.759	20.0631	0.895663	69.6856	3.69255	0.000222017	0.00153966	NCBP2AS2	protein_coding
ENSG00000137142	22.788	30.2402	0.410956	570.68	3.69205	0.000222452	0.00154188	IGFBPL1	protein_coding
ENSG00000130227	15.0189	18.9592	0.334247	607.739	3.69134	0.000223078	0.00154542	XPO7	protein_coding
ENSG00000251463	10.7479	4.13705	-1.36239	25.9667	-3.69032	0.00022397	0.0015508	FKBP4P1	processed_pseudogene
ENSG00000187266	3.89512	1.91113	-1.03526	55.1313	-3.68645	0.000227406	0.00157378	EPOR	protein_coding
ENSG00000152455	8.90633	13.297	0.568446	209.421	3.68491	0.000228784	0.0015825	SUV39H2	protein_coding
ENSG00000221944	4.55678	8.17597	0.841331	79.1757	3.68433	0.000229309	0.00158531	TIGD1	protein_coding
ENSG00000143320	237.031	554.872	1.22726	1003.1	3.6828	0.000230685	0.00159401	CRABP2	protein_coding
ENSG00000172375	7.57562	5.50811	-0.461307	245.607	-3.67793	0.000235138	0.00162394	C2CD2L	protein_coding
ENSG00000185112	5.16199	2.78688	-0.877231	81.8455	-3.67754	0.000235494	0.00162556	FAM43A	protein_coding
ENSG00000163565	1.10001	2.50732	1.20482	32.6797	3.67556	0.00023733	0.00163694	IFI16	protein_coding
ENSG00000250312	2.15347	3.80717	0.810451	79.5337	3.6755	0.000237387	0.00163694	ZNF718	protein_coding
ENSG00000119946	0.631591	1.63516	1.34482	41.053	3.67507	0.000237787	0.00163886	CNNM1	protein_coding
ENSG00000077044	5.38808	7.43269	0.45567	286.357	3.67493	0.000237917	0.00163891	DGKD	protein_coding
ENSG00000122863	4.39273	6.58186	0.57428	159.067	3.67382	0.000238953	0.00164521	CHST3	protein_coding
ENSG00000124587	5.11037	8.537	0.740264	105.288	3.67338	0.000239363	0.00164719	PEX6	protein_coding
ENSG00000158258	4.98805	6.93045	0.479291	516.413	3.67309	0.00023964	0.00164757	CLSTN2	protein_coding
ENSG00000180879	42.7309	34.3451	-0.313231	733.551	-3.67306	0.000239665	0.00164757	SSR4	protein_coding
ENSG00000111897	62.3712	48.0857	-0.372429	682.587	-3.67244	0.000240248	0.00165053	SERINC1	protein_coding
ENSG00000183850	3.09357	5.60224	0.848644	63.0404	3.67234	0.000240343	0.00165053	ZNF730	protein_coding
ENSG00000134262	3.0336	5.10677	0.748058	106.826	3.67221	0.000240464	0.00165053	AP4B1	protein_coding
ENSG00000151693	10.9971	8.11527	-0.43569	244.852	-3.67073	0.00024186	0.00165926	ASAP2	protein_coding
ENSG00000090060	24.5868	29.2106	0.24665	1703.02	3.67	0.00024255	0.00166315	PAPOLA	protein_coding
ENSG00000139343	20.7151	27.8959	0.42629	353.793	3.66821	0.000244253	0.00167397	SNRPF	protein_coding
ENSG00000117266	0.514704	1.57396	1.58234	26.0837	3.66773	0.000244711	0.00167625	CDK18	protein_coding
ENSG00000120519	3.10257	4.80527	0.63307	105.259	3.66734	0.000245085	0.00167795	SLC10A7	protein_coding
ENSG00000160193	14.2625	19.8477	0.478983	237.15	3.66496	0.000247375	0.00169277	WDR4	protein_coding
ENSG00000124788	1.38299	2.14944	0.636878	148.82	3.66433	0.000247987	0.0016961	ATXN1	protein_coding
ENSG00000127804	3.75879	5.31274	0.500614	196.718	3.66285	0.000249423	0.00170504	METTL16	protein_coding
ENSG00000180822	1.95114	3.00741	0.62376	142.651	3.66141	0.000250834	0.00171382	PSMG4	protein_coding
ENSG00000155189	20.8323	16.7312	-0.319539	602.73	-3.65884	0.000253359	0.00173019	AGPAT5	protein_coding
ENSG00000111412	10.9307	8.20036	-0.411414	358.09	-3.65828	0.000253915	0.00173311	C12orf49	protein_coding
ENSG00000249550	1.30807	2.13938	0.713322	89.903	3.65777	0.000254424	0.00173569	LINC01234	lncRNA
ENSG00000184384	4.13144	6.46449	0.654855	134.508	3.65761	0.000254575	0.00173574	MAML2	protein_coding
ENSG00000023171	12.6507	16.3202	0.365366	650.075	3.6575	0.000254689	0.00173574	GRAMD1B	protein_coding
ENSG00000213516	4.77797	7.11149	0.573639	140.12	3.65735	0.000254832	0.00173584	RBMXL1	protein_coding
ENSG00000185920	6.88463	4.93199	-0.480379	567.63	-3.65444	0.000257748	0.00175481	PTCH1	protein_coding
ENSG00000233421	2.76057	6.12083	1.14009	30.1513	3.65362	0.000258567	0.00175949	LINC01783	lncRNA
ENSG00000170390	7.12731	4.35591	-0.708784	85.349	-3.65299	0.000259202	0.00176292	DCLK2	protein_coding
ENSG00000168291	9.11971	6.0658	-0.582969	161.367	-3.65063	0.000261593	0.00177738	PDHB	protein_coding
ENSG00000130558	15.4895	11.4316	-0.441493	471.447	-3.65063	0.000261594	0.00177738	OLFM1	protein_coding
ENSG00000174989	9.30919	6.69173	-0.47606	214.886	-3.64975	0.000262493	0.00178172	FBXW8	protein_coding
ENSG00000155100	8.81909	5.84675	-0.596046	128.285	-3.64975	0.000262498	0.00178172	OTUD6B	protein_coding
ENSG00000182836	4.40562	2.58678	-0.762197	77.896	-3.64719	0.000265121	0.00179861	PLCXD3	protein_coding
ENSG00000112531	7.9065	9.6962	0.29448	722.78	3.64462	0.000267792	0.00181582	QKI	protein_coding
ENSG00000116127	5.23147	6.67564	0.351209	443.573	3.64378	0.000268663	0.0018208	ALMS1	protein_coding
ENSG00000131469	248.749	208.62	-0.254925	2152.67	-3.64349	0.000268969	0.00182195	RPL27	protein_coding
ENSG00000108055	34.7867	42.1032	0.27358	877.076	3.64196	0.000270569	0.00183187	SMC3	protein_coding
ENSG00000267100	3.94452	7.78805	0.970712	65.1103	3.64116	0.000271408	0.0018362	ILF3-DT	lncRNA
ENSG00000103381	3.71208	2.17644	-0.765525	80.3813	-3.64109	0.000271482	0.0018362	CPPED1	protein_coding
ENSG00000091656	12.5548	15.3416	0.289121	960.319	3.6396	0.000273061	0.00184594	ZFHX4	protein_coding
ENSG00000124207	57.9949	72.8706	0.326568	1281.4	3.63871	0.000274007	0.00185141	CSE1L	protein_coding
ENSG00000080854	19.4265	15.8832	-0.289295	1418.46	-3.63693	0.00027591	0.00186333	IGSF9B	protein_coding
ENSG00000213468	6.05805	8.19399	0.434458	360.344	3.6355	0.000277438	0.00187271	FIRRE	lncRNA
ENSG00000196968	8.4183	5.60096	-0.587977	142.517	-3.63388	0.000279193	0.00188361	FUT11	protein_coding
ENSG00000117592	78.1843	94.7537	0.275021	915.205	3.63314	0.000279992	0.00188805	PRDX6	protein_coding
ENSG00000167548	24.6737	29.2041	0.242567	2470.24	3.63279	0.000280372	0.00188966	KMT2D	protein_coding
ENSG00000148848	12.8805	9.29859	-0.465447	408.132	-3.63259	0.000280592	0.00189019	ADAM12	protein_coding
ENSG00000003393	7.37297	9.60982	0.384245	351.906	3.63107	0.00028225	0.00190041	ALS2	protein_coding
ENSG00000154146	13.8288	21.796	0.656288	103.533	3.63004	0.000283378	0.00190704	NRGN	protein_coding
ENSG00000010438	37.1112	26.1917	-0.499452	177.797	-3.62917	0.000284331	0.0019125	PRSS3	protein_coding
ENSG00000104825	7.96093	12.6565	0.66028	106.996	3.62892	0.000284613	0.00191344	NFKBIB	protein_coding
ENSG00000104368	24.5414	34.8866	0.505392	549.033	3.62834	0.000285245	0.00191673	PLAT	protein_coding
ENSG00000156508	753.71	650.137	-0.213281	18717.3	-3.62809	0.000285525	0.00191765	EEF1A1	protein_coding
ENSG00000186318	9.15888	12.4258	0.437779	322.145	3.62491	0.000289063	0.00194044	BACE1	protein_coding
[truncated: 11,420 more rows]

## Sheet: GO_analysis_DOWN_BP
geneSet	description	link	size	overlap	expect	enrichmentRatio	pValue	FDR	overlapId	userId
GO:0051239	regulation of multicellular organismal process	http://amigo.geneontology.org/amigo/term/GO:0051239	1514	101	54.1928	1.86372	5.7276e-11	4.08721e-07	18;94;285;322;401;411;429;639;655;659;694;928;950;1050;1113;1139;1392;1515;1636;1839;2034;2039;2281;2309;2535;2624;2643;2824;3082;3280;3357;3488;3572;3706;3725;3911;3955;3956;4012;4058;4067;4135;4303;4488;4887;5176;5228;5286;5376;5629;5649;5801;6591;6604;6788;6857;7077;7432;7436;8323;8754;8828;8829;8850;8929;9139;9254;9451;9518;9762;10234;11149;22875;23208;23303;23414;23467;23531;26011;27092;2724…	LRRC17;GPM6B;AGRN;TNFRSF21;WWC2;ACE;PARD6A;MMD;PRDM1;LTK;LYN;PROX1;APBB1;STARD13;NRP2;HBEGF;HTR2B;GAL;KREMEN2;NRP1;AMOT;GCH1;TENM4;RAB8B;NPY2R;CACNG4;SMARCD3;FOXO3;CACNA2D2;CBFA2T2;ZFPM2;GATA2;PIK3C2A;FZD2;KIF13B;ENPP4;STK3;ARSB;RELN;KREMEN1;PHOX2B;ASCL1;CD9;SERPINF1;BTG1;CHRNA7;EIF2AK3;FKBP1B;SYT11;HGF;IGFBP5;LNPEP;ITPKA;BMP2K;CTSV;LFNG;SULF2;LGALS1;CELF4;GDF15;KAT2B;VIP;ACVRL1;HES1;VLDLR;SCARB2…
GO:0050793	regulation of developmental process	http://amigo.geneontology.org/amigo/term/GO:0050793	1367	92	48.931	1.8802	3.75641e-10	1.11804e-06	94;285;322;389;411;429;639;655;659;694;950;1050;1139;1496;1515;1636;2039;2281;2309;2535;2624;2824;3082;3280;3488;3572;3706;3725;3911;3955;3956;4058;4067;4135;4217;4303;4488;5176;5228;5286;5376;5629;5649;5962;6272;6281;6591;6604;6787;6788;6857;7077;7436;8323;8754;8829;8850;8929;9139;9254;9451;9518;9762;10234;11149;23303;23414;23531;26011;27242;50855;50937;51083;54149;54674;55589;55604;55796;55959;…	LRRC17;GPM6B;AGRN;TNFRSF21;WWC2;CARMIL1;ACE;RDX;PARD6A;MMD;PRDM1;LTK;LYN;PROX1;APBB1;STARD13;GAL;NRP1;AMOT;TENM4;SMARCD3;RHOC;FOXO3;CACNA2D2;CBFA2T2;ZFPM2;GATA2;PIK3C2A;FZD2;KIF13B;STK3;ARSB;RELN;PHOX2B;ASCL1;NEK4;SERPINF1;SORT1;BTG1;CHRNA7;EIF2AK3;MAP3K5;FKBP1B;HGF;IGFBP5;TP53INP1;ITPKA;BMP2K;CTSV;LFNG;SULF2;MBNL3;LGALS1;CELF4;GDF15;KAT2B;ACVRL1;HES1;VLDLR;SCARB2;SYT1;BCL2L12;JUN;MAP6;CTNNA2;MSX…
GO:0048468	cell development	http://amigo.geneontology.org/amigo/term/GO:0048468	1161	82	41.5573	1.97318	4.70026e-10	1.11804e-06	285;322;411;429;639;655;659;928;950;1050;1139;1496;2034;2039;2281;2309;2355;2535;2624;2675;3082;3236;3280;3357;3572;3706;3725;3911;3956;4058;4067;4135;4488;4684;4917;5176;5376;5629;5649;5962;6281;6591;6604;6857;7077;7436;8828;8829;8929;9139;9254;9451;9518;9762;11149;23303;23467;23531;26011;26047;26999;27242;50515;50937;51083;54149;55604;55959;56853;56956;57611;57662;65078;66008;80128;80206;81551;…	CYFIP2;AGRN;TNFRSF21;STMN4;CARMIL1;UNC5A;RDX;MMD;PRDM1;LTK;LYN;PROX1;APBB1;FHOD3;NRP2;HTR2B;GAL;NRP1;TENM4;GRIN3A;SMARCD3;FOXO3;CACNA2D2;CBFA2T2;GATA2;FZD2;KIF13B;ARSB;HOXD10;RELN;PHOX2B;ASCL1;CD9;SERPINF1;CHRNA7;LHX9;VSTM2L;EIF2AK3;FKBP1B;HGF;CHST11;ITPKA;SULF2;LGALS1;CELF4;GDF15;CAMSAP3;NTN3;GFRA2;HES1;VLDLR;SCARB2;SYT1;FOSL2;EPAS1;JUN;MAP6;CTNNA2;MSX2;LAMA5;NCAM1;DMTN;CDON;RTN4R;ISLR2;C21orf91…
GO:0030182	neuron differentiation	http://amigo.geneontology.org/amigo/term/GO:0030182	804	60	28.7787	2.08487	2.44147e-08	1.89852e-05	322;401;411;429;639;655;659;950;1139;1496;2281;2309;2535;2624;2675;3082;3231;3236;3280;3706;3725;3956;4058;4067;4135;4684;4917;5176;5376;5629;5649;6857;7077;7436;8828;8829;8929;9139;9762;23303;23467;23531;26011;26047;26999;27242;50937;54149;56956;57611;57662;65078;66008;80128;81551;90249;116443;128434;147040;375790	CYFIP2;AGRN;TNFRSF21;STMN4;UNC5A;HOXD1;MMD;PRDM1;LTK;LYN;PROX1;APBB1;NRP2;NRP1;TENM4;GRIN3A;FOXO3;CBFA2T2;GATA2;FZD2;KIF13B;ARSB;HOXD10;RELN;PHOX2B;ASCL1;SERPINF1;CHRNA7;LHX9;VSTM2L;FKBP1B;HGF;ITPKA;LGALS1;CAMSAP3;NTN3;GFRA2;HES1;VLDLR;SCARB2;SYT1;JUN;MAP6;CTNNA2;NCAM1;CDON;RTN4R;ISLR2;C21orf91;TRIM46;BMPR2;KCTD11;PHOX2A;TIMP2;PMP22;NPTXR;BMP7;TRAK2;LZTS3;CNTNAP2
GO:0009653	anatomical structure morphogenesis	http://amigo.geneontology.org/amigo/term/GO:0009653	1371	87	49.0742	1.77283	2.46365e-08	1.89852e-05	94;285;322;389;401;639;655;659;694;928;1139;1496;1839;2034;2039;2309;2535;2624;2675;3082;3236;3280;3357;3488;3655;3706;3725;3911;3955;4135;4162;4303;4324;4488;4684;4887;4917;5176;5191;5228;5286;5376;5629;5649;5787;5962;6281;6591;6604;6788;6857;7163;7436;8323;8754;8828;8829;8929;9451;9518;9762;9788;11149;23303;23414;26011;26047;26999;50515;50855;50937;51083;55604;55959;56956;57611;57662;64220;6507…	MCAM;PEX7;CYFIP2;MTSS1;CARMIL1;UNC5A;RDX;PARD6A;PRDM1;PROX1;APBB1;FHOD3;STARD13;STRA6;NRP2;HBEGF;HTR2B;GAL;NRP1;AMOT;TENM4;NPY2R;SMARCD3;RHOC;FOXO3;ZFPM2;GATA2;PIK3C2A;ITGA6;FZD2;KIF13B;FRAS1;STK3;HOXD10;RELN;PHOX2B;CD9;SERPINF1;BTG1;CHRNA7;LHX9;VSTM2L;EIF2AK3;HGF;IGFBP5;CHST11;ITPKA;LFNG;SULF2;GDF15;CAMSAP3;TPD52;NTN3;ACVRL1;GFRA2;HES1;VLDLR;SYT1;EPAS1;JUN;MAP6;CTNNA2;MSX2;LAMA5;NCAM1;FOXO4;DMTN…

## Sheet: GO_analysis_UP_BP
geneSet	description	link	size	overlap	expect	enrichmentRatio	pValue	FDR	overlapId	userId
GO:0043062	extracellular structure organization	http://amigo.geneontology.org/amigo/term/GO:0043062	155	14	3.31232	4.22665	5.39603e-06	0.019253	1277;1281;1284;2006;2335;3037;3936;4088;4239;6382;7837;9644;10549;22795	PRDX4;SMAD3;NID2;HAS2;COL4A2;FN1;COL1A1;LCP1;SDC1;MFAP4;COL3A1;SH3PXD2A;ELN;PXDN
GO:0048384	retinoic acid receptor signaling pathway	http://amigo.geneontology.org/amigo/term/GO:0048384	26	5	0.555615	8.99904	0.000193437	0.394369	1382;1592;5915;9249;56603	DHRS3;CYP26B1;CRABP2;RARB;CYP26A1
GO:0048762	mesenchymal cell differentiation	http://amigo.geneontology.org/amigo/term/GO:0048762	123	10	2.62849	3.80447	0.000292298	0.394369	309;1277;2335;3037;4088;6615;6949;9221;9723;54437	SMAD3;SNAI1;NOLC1;SEMA3E;ANXA6;HAS2;TCOF1;FN1;COL1A1;SEMA5B
GO:0009887	animal organ morphogenesis	http://amigo.geneontology.org/amigo/term/GO:0009887	488	22	10.4285	2.10961	0.0007215	0.40192	309;1277;1281;1948;2006;2702;3037;4088;5087;5915;6382;6615;6932;7052;7286;8013;9249;26249;50944;56603;84189;118427	DHRS3;SMAD3;SNAI1;TUFT1;GJA5;PBX1;KLHL3;ANXA6;HAS2;SLITRK6;COL1A1;CYP26B1;TCF7;SDC1;NR4A3;SHANK1;COL3A1;RARB;TGM2;EFNB2;ELN;OLFM3
