# Supplementary material for: CyCoNP lncRNA establishes cis and trans RNA–RNA interactions to supervise neuron physiology
Source: Nucleic Acids Res. 2024 Jul 11;52(16):9936–52. doi: 10.1093/nar/gkae590 (PMC11381359; doi:10.1093/nar/gkae590)
Supplement: gkae590_Supplemental_Files [file gkae590_supplemental_files.zip › Table_S4_-_Desideri_et_al.xls]

## Sheet: Description
Supplementary Table 4
Summary of PullDown analysis
CyCoNP_PullDown: summarizes differential aboundance analysis performed with DESeq2 comparing CyCoNP PullDown samples to input samples.
LacZ_PullDown: summarizes differential aboundance analysis performed with DESeq2 comparing LacZ PullDown samples to input samples.
CyCoNP_PullDown and LacZ_PullDown:
ensembl_gene_id: gene identifier from ensembl (release 99)
baseMean: average of normalized CPM
logFC: base 2 logaritm of fold-change (DM siRNA / DM SCR)
lfcSE: standard error of the log2FoldChange estimate
stat: value of test statistic for the gene
pvalue: statistical significance of differential expression for the gene
padj: multiple-test corrected p-value
external_gene_name: gene symbol related to the gene retrieved from ensembl (release 99)

## Sheet: CyCoNP_PullDown
ensembl_gene_id	baseMean	logFC	lfcSE	stat	pvalue	padj	external_gene_name
ENSG00000250742	875	7.53525	0.618414	12.1848	3.74569e-34	1.7867e-30	LINC02381
ENSG00000013275	199.835	4.72742	0.491872	9.61107	7.18011e-22	1.71246e-18	PSMC4
ENSG00000128563	100.823	4.59543	0.587135	7.82687	5.00152e-15	7.95242e-12	PRKRIP1
ENSG00000132429	94.1776	4.66188	0.640031	7.28382	3.24489e-13	3.86953e-10	POPDC3
ENSG00000197982	56.0705	4.58493	0.687318	6.67075	2.54501e-11	2.42794e-08	C1orf122
ENSG00000169139	338.668	3.81699	0.604388	6.31546	2.69355e-10	2.0391e-07	UBE2V2
ENSG00000198888	2774.19	5.11931	0.812696	6.29917	2.99238e-10	2.0391e-07	MT-ND1
ENSG00000131711	468.217	-2.58904	0.418079	-6.19271	5.9138e-10	3.5261e-07	MAP1B
ENSG00000164182	668.017	4.86157	0.792878	6.13155	8.7029e-10	4.61254e-07	NDUFAF2
ENSG00000167244	3706.65	2.80896	0.494401	5.68154	1.33486e-08	5.79406e-06	IGF2
ENSG00000237380	33.5209	4.18134	0.735973	5.68138	1.33616e-08	5.79406e-06	HOXD-AS2
ENSG00000196476	20.07	9.4286	1.7092	5.51638	3.46056e-08	1.37557e-05	C20orf96
ENSG00000078246	112.602	5.4736	1.02015	5.36548	8.07325e-08	2.96226e-05	TULP3
ENSG00000226313	148.813	9.04285	1.70303	5.30986	1.09709e-07	3.73793e-05	MTCYBP12
ENSG00000035928	92.977	3.17577	0.605031	5.24894	1.52979e-07	4.86474e-05	RFC1
ENSG00000157637	19.3511	5.03004	0.973412	5.16744	2.37328e-07	7.07534e-05	SLC38A10
ENSG00000111275	46.2835	3.11482	0.628004	4.95986	7.05425e-07	0.000197934	ALDH2
ENSG00000105821	98.2213	3.38257	0.696234	4.85838	1.18352e-06	0.000313632	DNAJC2
ENSG00000175826	61.8697	3.71357	0.795703	4.66702	3.05596e-06	0.000749449	CTDNEP1
ENSG00000203930	41.8885	3.04283	0.652787	4.66129	3.14234e-06	0.000749449	LINC00632
ENSG00000179134	88.3205	3.93617	0.84799	4.64176	3.45455e-06	0.000784677	SAMD4B
ENSG00000105698	52.0935	3.38857	0.743344	4.55855	5.15086e-06	0.000944986	USF2
ENSG00000115307	38.3684	2.82171	0.618025	4.56569	4.97866e-06	0.000944986	AUP1
ENSG00000175274	69.9009	4.85246	1.06158	4.57098	4.85453e-06	0.000944986	TP53I11
ENSG00000198727	1950.73	2.50684	0.548268	4.57229	4.82429e-06	0.000944986	MT-CYB
ENSG00000274383	12.315	7.79278	1.7024	4.57754	4.7048e-06	0.000944986	AC103691.1
ENSG00000148773	61.284	4.1254	0.914824	4.50951	6.49789e-06	0.0010752	MKI67
ENSG00000198551	15.1917	5.56955	1.23175	4.52166	6.13559e-06	0.0010752	ZNF627
ENSG00000213864	55.1085	-2.53013	0.561224	-4.50824	6.53688e-06	0.0010752	EEF1B2P2
ENSG00000125534	134.81	3.71762	0.831701	4.4699	7.82562e-06	0.00120413	PPDPF
ENSG00000198576	12.6479	4.58452	1.02477	4.4737	7.68789e-06	0.00120413	ARC
ENSG00000274422	42.2533	6.73051	1.50803	4.46311	8.07804e-06	0.00120413	AC245060.5
ENSG00000076067	15.6207	3.78099	0.868103	4.35546	1.32786e-05	0.00191936	RBMS2
ENSG00000123453	25.0563	7.19293	1.67598	4.29177	1.77251e-05	0.00248673	SARDH
ENSG00000101104	21.2378	5.4527	1.29823	4.20012	2.66774e-05	0.00363575	PABPC1L
ENSG00000214425	19.7688	4.91785	1.19598	4.11198	3.92278e-05	0.00519769	LRRC37A4P
ENSG00000260279	13.6255	4.52644	1.12533	4.02232	5.76266e-05	0.00742915	AC137932.1
ENSG00000151929	25.8742	4.10161	1.02646	3.99588	6.44536e-05	0.00809063	BAG3
ENSG00000143614	52.3354	2.23529	0.561082	3.98389	6.77964e-05	0.00829202	GATAD2B
ENSG00000114999	87.7068	1.86253	0.474923	3.92174	8.79102e-05	0.0104833	TTL
ENSG00000171316	48.667	2.86795	0.736677	3.89309	9.89769e-05	0.0110982	CHD7
ENSG00000186364	10.8872	7.09286	1.82313	3.89048	0.000100047	0.0110982	NUDT17
ENSG00000240801	11.3147	4.93221	1.26572	3.89675	9.74923e-05	0.0110982	AC132217.1
ENSG00000108175	37.4728	2.96621	0.764857	3.87812	0.000105265	0.0114117	ZMIZ1
ENSG00000280063	10.658	7.05473	1.82391	3.86791	0.000109772	0.0116358	AC012676.5
ENSG00000169249	62.4317	3.46841	0.904623	3.83409	0.00012603	0.0130688	ZRSR2
ENSG00000149294	157.598	2.6186	0.687475	3.80902	0.00013952	0.0139311	NCAM1
ENSG00000237973	100.972	-3.2429	0.851638	-3.80784	0.000140187	0.0139311	MTCO1P12
ENSG00000158417	224.301	1.88552	0.496568	3.7971	0.000146397	0.0142513	EIF5B
ENSG00000102908	77.4573	3.22852	0.852064	3.78906	0.000151218	0.0144262	NFAT5
ENSG00000198712	462.632	2.1566	0.570881	3.77766	0.000158307	0.0148063	MT-CO2
ENSG00000179818	255.787	-2.72267	0.725645	-3.75207	0.000175378	0.0160876	PCBP1-AS1
ENSG00000251340	19.8666	6.83739	1.85987	3.67626	0.000236676	0.0213008	MTCYBP35
ENSG00000147677	88.1572	1.68444	0.460782	3.6556	0.000256581	0.0222525	EIF3H
ENSG00000248333	71.2759	1.88295	0.515069	3.65573	0.000256447	0.0222525	CDK11B
ENSG00000100106	21.3429	3.11317	0.852848	3.65032	0.000261915	0.0223096	TRIOBP
ENSG00000144827	23.184	-2.40751	0.672147	-3.58182	0.00034121	0.0285539	ABHD10
ENSG00000135049	18.284	-2.70401	0.760957	-3.55343	0.000380239	0.0312714	AGTPBP1
ENSG00000100934	140.558	-1.93269	0.547558	-3.52965	0.000416114	0.0336417	SEC23A
ENSG00000031081	12.7355	3.42221	0.974096	3.51322	0.000442715	0.0339728	ARHGAP31
ENSG00000164306	9.30908	5.70717	1.62356	3.51521	0.00043941	0.0339728	PRIMPOL
ENSG00000213261	50.1392	-1.92075	0.547276	-3.50965	0.000448698	0.0339728	EEF1B2P6
ENSG00000279307	54.2865	3.43492	0.975381	3.52162	0.000428916	0.0339728	AC012065.5
ENSG00000197603	11.3543	-3.627	1.03501	-3.50432	0.000457773	0.0341184	CPLANE1
ENSG00000124575	11.6127	-3.46512	1.00397	-3.45143	0.000557628	0.0403013	H1-3
ENSG00000229119	53.104	-2.67143	0.773894	-3.45193	0.000556592	0.0403013	AC026403.1
ENSG00000150867	50.6636	-2.08487	0.607286	-3.4331	0.000596719	0.0424829	PIP4K2A
ENSG00000166913	597.198	-1.70059	0.499405	-3.40522	0.0006611	0.0463742	YWHAB
ENSG00000125970	29.0356	2.09044	0.615701	3.39523	0.000685719	0.0474041	RALY
ENSG00000117724	147.79	2.67882	0.791213	3.38571	0.000709934	0.0481219	CENPF
ENSG00000213250	13.6157	6.15855	1.82236	3.37943	0.000726368	0.0481219	RBMS2P1
ENSG00000213280	314.437	-1.64412	0.486424	-3.38002	0.000724803	0.0481219	AC090114.1
ENSG00000171456	30.6507	3.17908	0.946596	3.35844	0.000783846	0.0512184	ASXL1
ENSG00000143545	196.252	2.65359	0.794617	3.33946	0.000839417	0.0541084	RAB13
ENSG00000050820	12.1046	3.1381	0.941147	3.33434	0.000855025	0.0543796	BCAR1
ENSG00000204568	39.9935	2.38761	0.719584	3.31804	0.000906506	0.0566642	MRPS18B
ENSG00000230629	1283.54	-1.60553	0.484244	-3.31553	0.000914705	0.0566642	RPS23P8
ENSG00000084764	123.154	2.02935	0.617807	3.28476	0.00102069	0.061629	MAPRE3
ENSG00000181444	13.8995	4.17093	1.26911	3.28649	0.00101443	0.061629	ZNF467
ENSG00000138757	38.4637	-2.3105	0.705001	-3.2773	0.00104806	0.0624907	G3BP2
ENSG00000165476	126.961	-1.86306	0.571601	-3.25937	0.00111659	0.0652743	REEP3
ENSG00000198355	66.3685	-1.85554	0.569537	-3.25797	0.00112212	0.0652743	PIM3
ENSG00000136381	82.8212	-3.3776	1.04298	-3.23842	0.00120193	0.0690748	IREB2
ENSG00000167552	3358.77	-1.87138	0.580247	-3.22514	0.00125911	0.0714995	TUBA1A
ENSG00000140262	126.187	-4.09778	1.27325	-3.21836	0.00128924	0.0715079	TCF12
ENSG00000197061	114.467	-2.25641	0.700445	-3.22139	0.00127572	0.0715079	H4C3
ENSG00000272163	16.8858	4.16919	1.29929	3.20881	0.00133286	0.0730776	AF106564.1
ENSG00000162545	30.6726	2.82089	0.88387	3.19153	0.00141523	0.0758498	CAMK2N1
ENSG00000259070	10.0258	3.11507	0.975857	3.19213	0.00141226	0.0758498	LINC00639
ENSG00000232442	17.8346	4.42858	1.38941	3.18737	0.00143572	0.0759413	MHENCR
ENSG00000232472	385.526	-1.59887	0.502038	-3.18475	0.00144878	0.0759413	EEF1B2P3
ENSG00000162694	15.1727	-2.49932	0.785741	-3.18085	0.00146844	0.0761356	EXTL2
ENSG00000179195	227.828	-1.5453	0.489722	-3.15547	0.00160238	0.0821866	ZNF664
ENSG00000160818	63.7414	1.89806	0.612652	3.09811	0.00194761	0.098831	GPATCH4
ENSG00000153253	12.2489	-4.09439	1.32313	-3.09447	0.00197167	0.0989984	SCN3A
ENSG00000178773	11.1677	5.08215	1.64686	3.08596	0.00202896	0.0997745	CPNE7
ENSG00000180385	15.4329	2.60228	0.842483	3.08883	0.00200949	0.0997745	EMC3-AS1
ENSG00000249617	50.3942	-2.09248	0.680275	-3.07593	0.00209847	0.10214	AC106872.6
ENSG00000244687	107.451	2.32651	0.757537	3.07115	0.00213237	0.102742	UBE2V1
ENSG00000260630	11.4212	5.08848	1.68118	3.02673	0.00247213	0.117921	SNAI3-AS1
ENSG00000099797	70.5509	3.07421	1.01776	3.02056	0.0025231	0.11916	TECR
ENSG00000110090	97.9052	-1.60954	0.53414	-3.01334	0.00258393	0.120837	CPT1A
ENSG00000156508	638.836	1.40674	0.468592	3.00206	0.00268157	0.124185	EEF1A1
ENSG00000175567	11.9364	3.11858	1.04125	2.99504	0.00274411	0.12586	UCP2
ENSG00000138095	25.7159	-1.87105	0.625649	-2.99057	0.00278456	0.126499	LRPPRC
ENSG00000281181	785.521	-2.3032	0.776889	-2.96465	0.00303026	0.136362	FP236383.5
ENSG00000047315	32.0841	-3.30342	1.11803	-2.95468	0.00312997	0.139311	POLR2B
ENSG00000069399	14.2702	3.94441	1.33605	2.95229	0.00315422	0.139311	BCL3
ENSG00000135486	348.944	1.56601	0.533675	2.93438	0.0033421	0.145021	HNRNPA1
ENSG00000179218	322.09	1.72552	0.588076	2.93418	0.0033443	0.145021	CALR
ENSG00000123415	18.5232	2.24992	0.769103	2.92539	0.0034403	0.14784	SMUG1
ENSG00000244313	481.795	-1.2574	0.43025	-2.9225	0.00347238	0.147886	AC024293.1
ENSG00000125166	75.8882	-1.51795	0.520083	-2.91867	0.00351527	0.148388	GOT2
ENSG00000163904	19.5089	2.76047	0.95253	2.89804	0.00375497	0.157116	SENP2
ENSG00000087258	56.9308	1.97655	0.684079	2.88936	0.00386023	0.158334	GNAO1
ENSG00000135454	20.1323	2.55353	0.885174	2.88478	0.00391685	0.158334	B4GALNT1
ENSG00000138083	20.0184	2.22628	0.771203	2.88676	0.00389237	0.158334	SIX3
ENSG00000234106	11.7035	-4.40728	1.52702	-2.88619	0.0038994	0.158334	SRP14P2
ENSG00000146858	11.8298	2.63215	0.914095	2.87952	0.00398286	0.159649	ZC3HAV1L
ENSG00000079246	387.365	-1.30136	0.45587	-2.85467	0.00430811	0.169437	XRCC5
ENSG00000167797	24.9572	2.08143	0.729148	2.8546	0.00430907	0.169437	CDK2AP2
ENSG00000280614	803.49	-2.30925	0.809468	-2.8528	0.00433361	0.169437	FP236383.4
ENSG00000134107	12.23	3.99092	1.40036	2.84991	0.0043731	0.169591	BHLHE40
ENSG00000197744	54.5789	-2.18627	0.769399	-2.84152	0.00448986	0.172715	PTMAP2
ENSG00000102409	25.3034	2.08266	0.735484	2.83168	0.0046304	0.176564	BEX4
ENSG00000231327	8.12361	3.70177	1.30834	2.82937	0.00466397	0.176564	LINC01816
ENSG00000187189	54.9642	2.87339	1.01672	2.82612	0.00471152	0.17696	TSPYL4
ENSG00000231940	26.6579	-2.47089	0.876735	-2.81828	0.00482812	0.179923	RPS7P3
ENSG00000133316	18.2966	2.13583	0.75932	2.81282	0.00491094	0.180683	WDR74
ENSG00000143368	48.1306	3.70523	1.31767	2.81195	0.00492427	0.180683	SF3B4
ENSG00000104341	73.8826	-1.50804	0.540122	-2.79203	0.00523779	0.190719	LAPTM4B
ENSG00000104635	65.6799	-1.59633	0.573542	-2.78328	0.00538123	0.194458	SLC39A14
ENSG00000277443	47.2802	-2.22913	0.801986	-2.77951	0.00544408	0.19525	MARCKS
ENSG00000121741	15.9418	-2.12458	0.765173	-2.77661	0.00549298	0.195534	ZMYM2
ENSG00000181222	11.6559	2.4726	0.892615	2.77006	0.00560463	0.19803	POLR2A
ENSG00000104643	18.2725	-2.9602	1.07031	-2.76574	0.00567934	0.199194	MTMR9
ENSG00000170291	29.8851	2.19086	0.794428	2.75778	0.00581956	0.202623	ELP5
ENSG00000159352	128.275	2.10552	0.764159	2.75535	0.00586301	0.202656	PSMD4
ENSG00000101353	20.4466	-2.14421	0.785996	-2.72801	0.00637175	0.218656	MROH8
ENSG00000130826	172.808	-1.38677	0.510072	-2.71877	0.00655251	0.223253	DKC1
ENSG00000129116	33.8298	-1.8176	0.673582	-2.6984	0.00696727	0.23417	PALLD
ENSG00000141867	64.1072	2.32545	0.861847	2.69822	0.00697119	0.23417	BRD4
ENSG00000205871	22.9063	-2.58221	0.957835	-2.69588	0.00702019	0.23417	RPS3AP47
ENSG00000132199	19.8942	4.08387	1.51998	2.68679	0.00721414	0.238968	ENOSF1
ENSG00000091317	30.5459	-1.78553	0.665635	-2.68244	0.00730873	0.239961	CMTM6
ENSG00000130706	56.2915	2.00835	0.74916	2.6808	0.00734472	0.239961	ADRM1
ENSG00000085224	83.0848	-1.63963	0.612972	-2.67489	0.00747544	0.242571	ATRX
ENSG00000166839	18.1714	3.58759	1.34368	2.66997	0.00758584	0.24449	ANKDD1A
ENSG00000100403	55.5191	-1.76892	0.666639	-2.65349	0.00796633	0.25503	ZC3H7B
ENSG00000219200	206.556	2.5969	0.982499	2.64316	0.00821356	0.261191	RNASEK
ENSG00000259781	18.9945	-2.77673	1.05431	-2.6337	0.00844607	0.266806	HMGB1P6
ENSG00000109572	22.3043	-2.75585	1.05233	-2.6188	0.00882392	0.274216	CLCN3
ENSG00000136149	9.92781	-2.86006	1.0931	-2.61648	0.00888412	0.274216	RPL13AP25
ENSG00000198815	16.6378	-3.73385	1.42405	-2.62199	0.00874187	0.274216	FOXJ3
ENSG00000232573	100.996	-1.74515	0.667241	-2.61547	0.00891057	0.274216	RPL3P4
ENSG00000069493	8.20602	-3.92152	1.50292	-2.60927	0.00907361	0.27677	CLEC2D
ENSG00000269888	90.1324	-6.80181	2.60814	-2.60791	0.00910961	0.27677	AC112491.1
ENSG00000105176	30.8286	-1.95336	0.749872	-2.60493	0.00918943	0.277428	URI1
ENSG00000213104	138.356	-12.4518	4.78485	-2.60234	0.00925894	0.277768	NPM1P46
ENSG00000078403	27.2798	2.01597	0.775818	2.59851	0.00936296	0.278739	MLLT10
ENSG00000084090	40.5231	1.78908	0.692757	2.58255	0.00980719	0.278739	STARD7
ENSG00000119397	8.91862	2.69381	1.04055	2.58882	0.00963056	0.278739	CNTRL
ENSG00000146281	10.1688	-3.47996	1.34266	-2.59185	0.00954616	0.278739	PM20D2
ENSG00000155380	45.2404	-1.46312	0.56624	-2.58392	0.00976835	0.278739	SLC16A1
ENSG00000184575	37.6169	-1.69863	0.657822	-2.5822	0.00981724	0.278739	XPOT
ENSG00000198804	539.513	-2.27347	0.876998	-2.59233	0.00953288	0.278739	MT-CO1
ENSG00000231607	13.2139	2.8042	1.08252	2.59044	0.00958522	0.278739	DLEU2
ENSG00000280800	820.178	-2.17561	0.841293	-2.58603	0.00970881	0.278739	FP671120.7
ENSG00000177733	26.2782	-1.73435	0.673161	-2.57643	0.00998271	0.280103	HNRNPA0
ENSG00000185651	110.008	1.49715	0.58069	2.57822	0.00993113	0.280103	UBE2L3
ENSG00000140443	40.4871	-1.98427	0.777682	-2.55153	0.0107253	0.295719	IGF1R
ENSG00000171067	32.3102	2.27305	0.890089	2.55374	0.0106574	0.295719	C11orf24
ENSG00000271047	9.02525	4.69932	1.84132	2.55215	0.0107062	0.295719	AC092447.9
ENSG00000103152	9.88497	3.01245	1.18368	2.545	0.0109279	0.299575	MPG
ENSG00000087460	181.146	1.60078	0.632889	2.52932	0.0114285	0.308414	GNAS
ENSG00000112977	35.6442	2.26246	0.894619	2.52897	0.0114398	0.308414	DAP
ENSG00000283429	25.2938	-2.01767	0.797866	-2.52883	0.0114443	0.308414	MIR1244-3
ENSG00000177738	25.4862	-1.90176	0.755527	-2.51713	0.0118316	0.317061	AC025171.1
ENSG00000080644	36.8957	-1.53885	0.612563	-2.51215	0.0119999	0.319773	CHRNA3
ENSG00000233476	172.107	-1.60699	0.640726	-2.50807	0.0121391	0.321687	EEF1A1P6
ENSG00000077097	11.6624	-2.16503	0.864557	-2.5042	0.0122727	0.32343	TOP2B
ENSG00000139977	18.8987	-2.28144	0.91218	-2.50108	0.0123815	0.324503	NAA30
ENSG00000008128	17.322	2.16504	0.870234	2.48788	0.0128507	0.329794	CDK11A
ENSG00000071539	42.1388	-1.73844	0.698835	-2.48763	0.0128599	0.329794	TRIP13
ENSG00000213881	16.9165	-3.73285	1.49918	-2.48993	0.0127767	0.329794	NPM1P6
ENSG00000222724	8.76985	-3.5228	1.41509	-2.48946	0.0127938	0.329794	RNU2-63P
ENSG00000213988	19.1944	-3.44108	1.38495	-2.48462	0.012969	0.330813	ZNF90
ENSG00000281383	167.122	-2.48663	1.00671	-2.47007	0.0135088	0.342751	FP671120.8
ENSG00000137876	149.217	-1.28288	0.520612	-2.46419	0.0137325	0.346104	RSL24D1
ENSG00000152332	14.388	-2.04801	0.831582	-2.46279	0.0137861	0.346104	UHMK1
ENSG00000136485	73.0555	-1.47004	0.604197	-2.43304	0.0149725	0.37392	DCAF7
ENSG00000182158	12.9122	-2.09265	0.86358	-2.42323	0.0153832	0.382177	CREB3L2
ENSG00000079332	58.1401	-1.33673	0.553646	-2.41441	0.0157606	0.389427	SAR1A
ENSG00000197457	113.154	-1.16922	0.484627	-2.41262	0.0158383	0.389427	STMN3
ENSG00000165732	90.9281	-1.21426	0.504267	-2.40798	0.0160411	0.39218	DDX21
ENSG00000217716	32.7271	-1.67472	0.696508	-2.40445	0.016197	0.39218	RPS10P3
ENSG00000236824	780.086	-1.91668	0.797119	-2.4045	0.0161944	0.39218	BCYRN1
ENSG00000178913	63.0865	-2.11569	0.882136	-2.39837	0.0164682	0.396734	TAF7
ENSG00000182718	195.019	1.02735	0.429493	2.392	0.0167569	0.401661	ANXA2
ENSG00000125257	18.377	-1.79336	0.751286	-2.38705	0.016984	0.405068	ABCC4
ENSG00000265354	37.2912	1.40665	0.59063	2.38162	0.0172369	0.409054	TIMM23
ENSG00000023734	72.8162	1.49078	0.627434	2.376	0.0175016	0.409229	STRAP
ENSG00000178105	55.1457	-1.39324	0.586212	-2.37668	0.0174693	0.409229	DDX10
ENSG00000243317	114.453	1.63435	0.687803	2.37619	0.0174923	0.409229	STMP1
ENSG00000113552	58.3133	-1.65457	0.697598	-2.37181	0.017701	0.411873	GNPDA1
ENSG00000196950	37.3283	-1.56608	0.660961	-2.36941	0.0178167	0.412551	SLC39A10
ENSG00000135111	45.5802	-2.02146	0.85589	-2.36182	0.0181854	0.419054	TBX3
ENSG00000090621	69.1002	-1.39073	0.589683	-2.35844	0.018352	0.41988	PABPC4
ENSG00000100644	43.9728	-1.57389	0.667602	-2.35752	0.0183973	0.41988	HIF1A
ENSG00000104412	39.6429	1.53132	0.650575	2.3538	0.0185828	0.422095	EMC2
ENSG00000154001	20.5518	-1.76196	0.749766	-2.35002	0.0187726	0.422554	PPP2R5E
ENSG00000176946	16.4664	2.21574	0.942921	2.34987	0.0187802	0.422554	THAP4
ENSG00000173801	112.073	-1.23515	0.526236	-2.34715	0.0189179	0.423654	JUP
ENSG00000105649	18.7664	2.47574	1.0565	2.34334	0.0191117	0.425995	RAB3A
ENSG00000251704	21.6802	1.8827	0.804638	2.33981	0.0192936	0.428049	AC142283.1
ENSG00000179820	76.9204	1.52628	0.655016	2.33013	0.0197991	0.435594	MYADM
ENSG00000213860	49.7403	-1.33744	0.574058	-2.32981	0.0198164	0.435594	RPL21P75
ENSG00000005889	11.3672	-2.3015	0.990454	-2.32368	0.0201425	0.440732	ZFX
ENSG00000181789	29.0069	-1.58983	0.685226	-2.32016	0.0203324	0.442857	COPG1
ENSG00000100697	33.5702	-1.59533	0.688973	-2.31552	0.0205846	0.446311	DICER1
ENSG00000243829	63.9063	-1.84557	0.800532	-2.30543	0.0211425	0.456334	AC011495.1
ENSG00000168214	27.2602	-1.84575	0.803473	-2.29722	0.0216065	0.464247	RBPJ
ENSG00000212664	17.0904	-1.80948	0.79018	-2.28996	0.0220234	0.471084	AC064799.1
ENSG00000035862	93.1277	-1.04566	0.457028	-2.28795	0.0221407	0.471478	TIMP2
ENSG00000176890	55.7848	-1.95872	0.857571	-2.28403	0.0223695	0.474233	TYMS
ENSG00000117118	42.4406	1.38564	0.61241	2.2626	0.0236602	0.498209	SDHB
ENSG00000123496	264.668	-0.993894	0.439425	-2.26181	0.0237093	0.498209	IL13RA2
ENSG00000178307	13.4838	1.82775	0.808736	2.26	0.023821	0.498361	TMEM11
ENSG00000116030	75.7048	1.7323	0.768602	2.25383	0.0242068	0.50422	SUMO1
ENSG00000088682	25.1908	1.88309	0.837118	2.24949	0.0244814	0.507496	COQ9
ENSG00000250182	55.1299	-2.31265	1.02876	-2.24799	0.0245769	0.507496	EEF1A1P13
ENSG00000273899	68.4507	-1.09715	0.488471	-2.2461	0.0246979	0.507797	NOL12
ENSG00000101474	54.0773	-1.27519	0.568168	-2.24439	0.0248075	0.507861	APMAP
ENSG00000106682	68.5204	1.26993	0.566342	2.24234	0.0249395	0.508195	EIF4H
ENSG00000140391	62.3929	1.12095	0.500236	2.24083	0.0250369	0.508195	TSPAN3
ENSG00000067369	68.1193	-1.32031	0.589793	-2.2386	0.0251817	0.508969	TP53BP1
ENSG00000160714	22.2996	-1.76959	0.791512	-2.23571	0.0253706	0.510624	UBE2Q1
ENSG00000277258	77.6432	6.78492	3.04298	2.22969	0.0257678	0.516439	PCGF2
ENSG00000180370	69.2353	2.01686	0.905217	2.22804	0.0258778	0.516474	PAK2
ENSG00000162959	7.74158	2.45616	1.10563	2.2215	0.0263174	0.520889	MEMO1
ENSG00000196628	93.1868	-1.95176	0.878569	-2.22152	0.0263155	0.520889	TCF4
ENSG00000176788	37.3773	-1.94068	0.874913	-2.21814	0.0265456	0.523234	BASP1
ENSG00000136448	94.6431	-1.12455	0.508285	-2.21243	0.0269368	0.524442	NMT1
ENSG00000165152	18.382	2.33567	1.05476	2.21442	0.0268	0.524442	PGAP4
ENSG00000182944	38.34	1.95501	0.88359	2.21257	0.0269272	0.524442	EWSR1
ENSG00000077380	45.3904	-1.3286	0.602613	-2.20473	0.0274729	0.53079	DYNC1I2
ENSG00000091127	17.5179	-2.80934	1.27673	-2.20042	0.0277773	0.53079	PUS7
ENSG00000100284	9.18408	2.64974	1.20452	2.19983	0.0278192	0.53079	TOM1
ENSG00000105053	10.2545	2.58435	1.17373	2.20182	0.027678	0.53079	VRK3
ENSG00000149218	15.2867	-1.66474	0.756611	-2.20026	0.0277882	0.53079	ENDOD1
ENSG00000075618	34.6774	-1.85842	0.855191	-2.1731	0.0297726	0.55764	FSCN1
ENSG00000109756	45.2814	-1.22926	0.566339	-2.17054	0.0299662	0.55764	RAPGEF2
ENSG00000117222	9.81471	-2.36958	1.09068	-2.17258	0.0298123	0.55764	RBBP5
ENSG00000133112	1163.43	1.45915	0.671812	2.17196	0.0298587	0.55764	TPT1
ENSG00000134884	85.5737	-1.54857	0.713097	-2.17161	0.0298852	0.55764	ARGLU1
ENSG00000162813	37.4168	-1.68206	0.773175	-2.17552	0.0295911	0.55764	BPNT1
ENSG00000204628	634.373	1.14592	0.528195	2.1695	0.0300448	0.55764	RACK1
ENSG00000169564	13.3381	2.21869	1.02538	2.16377	0.0304819	0.563561	PCBP1
ENSG00000120860	13.5598	1.7928	0.829223	2.16202	0.0306167	0.563868	WASHC3
ENSG00000173786	90.506	-1.24416	0.576105	-2.1596	0.0308037	0.565005	CNP
ENSG00000180304	38.2816	1.51253	0.701025	2.1576	0.0309592	0.565005	OAZ2
ENSG00000228253	26.7473	-1.98943	0.922466	-2.15664	0.0310338	0.565005	MT-ATP8
ENSG00000092964	33.2903	-1.40095	0.652754	-2.14621	0.0318563	0.577774	DPYSL2
ENSG00000135334	15.4265	2.06526	0.965031	2.14009	0.0323472	0.584455	AKIRIN2
ENSG00000168876	9.52114	-2.22104	1.03875	-2.13818	0.032502	0.585036	ANKRD49
ENSG00000127947	22.04	1.43927	0.675829	2.12964	0.0332013	0.590934	PTPN12
ENSG00000129187	18.0644	2.09409	0.982501	2.13139	0.0330571	0.590934	DCTD
ENSG00000205323	72.1614	1.03661	0.48674	2.1297	0.0331963	0.590934	SARNP
ENSG00000100522	30.0192	1.48611	0.699665	2.12402	0.0336681	0.597014	GNPNAT1
ENSG00000100335	23.2146	-1.58191	0.747211	-2.11709	0.0342526	0.605089	MIEF1
ENSG00000113643	74.5687	-1.24199	0.587059	-2.11562	0.0343772	0.605089	RARS1
ENSG00000198786	3200.64	2.14878	1.0207	2.10521	0.035273	0.618574	MT-ND5
ENSG00000181827	12.6244	2.28836	1.08921	2.10093	0.0356467	0.622838	RFX7
ENSG00000128595	101.101	-1.15484	0.551929	-2.09237	0.036405	0.624648	CALU
ENSG00000134138	27.3659	-1.48389	0.707814	-2.09644	0.0360428	0.624648	MEIS2
ENSG00000139174	84.6771	-1.23127	0.586863	-2.09806	0.0359	0.624648	PRICKLE1
ENSG00000147180	9.93887	-2.41858	1.15531	-2.09344	0.0363101	0.624648	ZNF711
ENSG00000185950	31.826	-1.74685	0.834339	-2.09369	0.0362872	0.624648	IRS2
ENSG00000062716	41.0207	-1.15499	0.553671	-2.08605	0.0369738	0.629876	VMP1
ENSG00000217930	132.848	1.28911	0.617849	2.08645	0.0369376	0.629876	PAM16
ENSG00000277072	9.0314	2.59408	1.24497	2.08364	0.0371928	0.631351	STAG3L2
ENSG00000170017	102.472	-1.43989	0.694004	-2.07476	0.0380084	0.642907	ALCAM
ENSG00000184209	18.5789	1.72211	0.830659	2.07318	0.0381555	0.643115	SNRNP35
ENSG00000100395	12.2203	-1.923	0.930178	-2.06735	0.038701	0.646407	L3MBTL2
ENSG00000116750	30.005	1.36598	0.660016	2.06962	0.0384881	0.646407	UCHL5
ENSG00000187534	41.9049	-1.2009	0.581056	-2.06675	0.0387573	0.646407	PRR13P5
ENSG00000072062	59.5371	1.12173	0.544539	2.05996	0.039402	0.652805	PRKACA
ENSG00000220205	13.2503	2.40722	1.16865	2.05983	0.0394146	0.652805	VAMP2
ENSG00000189079	39.2292	1.20072	0.584246	2.05516	0.0398638	0.65796	ARID2
ENSG00000198646	16.1961	2.13372	1.04023	2.0512	0.0402476	0.662003	NCOA6
ENSG00000118785	18.133	3.26757	1.59608	2.04725	0.0406339	0.66378	SPP1
ENSG00000180769	8.45213	2.99272	1.46102	2.04838	0.0405224	0.66378	WDFY3-AS2
ENSG00000142784	25.6318	1.55997	0.76265	2.04545	0.0408101	0.664382	WDTC1
ENSG00000090487	34.9358	1.69974	0.831644	2.04383	0.0409706	0.664727	SPG21
ENSG00000069275	65.9961	-1.32479	0.654606	-2.02379	0.0429912	0.694078	NUCKS1
ENSG00000122085	9.69229	1.81895	0.899125	2.02302	0.0430707	0.694078	MTERF4
ENSG00000186104	15.6437	-1.80247	0.891744	-2.02128	0.0432505	0.694629	CYP2R1
ENSG00000070961	49.0688	-1.69386	0.839217	-2.01838	0.043552	0.697124	ATP2B1
ENSG00000104687	46.5579	-1.13786	0.565689	-2.01146	0.0442771	0.70636	GSR
ENSG00000166123	11.294	2.01425	1.00376	2.00671	0.0447808	0.708417	GPT2
ENSG00000172020	91.191	-1.84933	0.921557	-2.00674	0.0447773	0.708417	GAP43
ENSG00000213366	11.16	2.99005	1.49052	2.00604	0.0448515	0.708417	GSTM2
ENSG00000154719	15.5417	1.54025	0.769529	2.00155	0.0453332	0.713661	MRPL39
ENSG00000139323	8.35134	2.12023	1.06205	1.99636	0.0458945	0.720121	POC1B
ENSG00000138018	91.1777	-1.37448	0.690295	-1.99114	0.046465	0.726681	SELENOI
ENSG00000128564	172.058	-1.34827	0.679911	-1.98301	0.0473667	0.729496	VGF
ENSG00000164323	18.3707	1.47324	0.743078	1.98262	0.0474096	0.729496	CFAP97
ENSG00000180817	588.548	-1.2896	0.648724	-1.9879	0.0468227	0.729496	PPA1
ENSG00000184983	453.408	1.45858	0.734607	1.98553	0.0470857	0.729496	NDUFA6
ENSG00000196656	1164.63	1.33645	0.673957	1.98299	0.0473683	0.729496	AC004057.1
ENSG00000108854	9.97286	2.07664	1.04983	1.97807	0.0479207	0.734989	SMURF2
ENSG00000078018	87.0972	-1.05977	0.536754	-1.9744	0.0483367	0.737338	MAP2
ENSG00000172765	14.7056	-1.64358	0.833193	-1.97263	0.0485375	0.737338	TMCC1
ENSG00000243648	9.04453	-1.9376	0.981859	-1.9734	0.0484496	0.737338	AC109454.1
ENSG00000113282	41.0899	-1.34007	0.682002	-1.96491	0.0494243	0.747184	CLINT1
ENSG00000223496	76.3667	-1.25224	0.637512	-1.96427	0.049499	0.747184	EXOSC6
ENSG00000006125	60.6322	-0.962244	0.492259	-1.95475	0.0506125	0.750551	AP2B1
ENSG00000105835	7.91661	2.28302	1.16625	1.95758	0.0502797	0.750551	NAMPT
ENSG00000112290	11.6367	2.10267	1.07532	1.95539	0.0505365	0.750551	WASF1
ENSG00000137558	11.6464	-2.19361	1.1188	-1.96068	0.0499168	0.750551	PI15
ENSG00000163558	14.6313	-1.58573	0.811408	-1.9543	0.0506661	0.750551	PRKCI
ENSG00000213190	85.4524	1.0303	0.526197	1.95801	0.0502284	0.750551	MLLT11
ENSG00000198840	83.7688	-1.87065	0.959881	-1.94884	0.0513145	0.753227	MT-ND3
ENSG00000231767	298.727	-1.52628	0.782138	-1.95142	0.0510076	0.753227	AL136454.1
ENSG00000284707	10.0558	1.94636	0.998752	1.94879	0.0513205	0.753227	AC079781.5
ENSG00000213949	34.4319	-1.39251	0.716511	-1.94346	0.0519606	0.760283	ITGA1
ENSG00000053770	18.8765	-1.43184	0.740398	-1.93388	0.0531281	0.772626	AP5M1
ENSG00000196141	56.077	-0.952819	0.492635	-1.93413	0.0530972	0.772626	SPATS2L
ENSG00000165443	25.4507	1.62758	0.842468	1.93191	0.0533701	0.773785	PHYHIPL
ENSG00000117593	18.8237	-1.77714	0.924242	-1.92281	0.0545035	0.787824	DARS2
ENSG00000077312	16.947	1.73383	0.902992	1.92009	0.0548466	0.790387	SNRPA
ENSG00000164332	37.6971	1.87948	0.982231	1.91348	0.055687	0.800082	UBLCP1
ENSG00000152518	8.14659	-2.98975	1.56372	-1.91194	0.0558833	0.800491	ZFP36L2
ENSG00000101150	11.9805	1.8695	0.980639	1.90641	0.0565964	0.803467	TPD52L2
ENSG00000155660	118.077	-0.865953	0.453893	-1.90784	0.0564124	0.803467	PDIA4
ENSG00000158710	35.8264	1.27277	0.667231	1.90754	0.0564512	0.803467	TAGLN2
ENSG00000233449	15.9992	8.55451	4.49183	1.90446	0.0568505	0.80468	MTATP6P14
ENSG00000103257	52.2635	-0.989161	0.521077	-1.8983	0.0576561	0.808882	SLC7A5
ENSG00000114353	22.8637	-1.50648	0.793081	-1.89952	0.0574955	0.808882	GNAI2
ENSG00000182287	17.9924	-1.46632	0.77204	-1.89928	0.0575282	0.808882	AP1S2
ENSG00000023318	27.3081	-1.19078	0.631599	-1.88534	0.0593836	0.809204	ERP44
ENSG00000072110	20.2902	-1.55325	0.822073	-1.88943	0.0588341	0.809204	ACTN1
ENSG00000085231	34.8324	1.11896	0.594278	1.88289	0.0597149	0.809204	AK6
ENSG00000100410	26.5929	1.19443	0.631767	1.89061	0.0586762	0.809204	PHF5A
ENSG00000105281	41.4275	-1.06493	0.566094	-1.88118	0.0599469	0.809204	SLC1A5
ENSG00000112576	38.6514	-1.11971	0.591296	-1.89366	0.0582704	0.809204	CCND3
ENSG00000117016	18.5811	-1.52534	0.807959	-1.88789	0.0590408	0.809204	RIMS3
ENSG00000117899	60.4944	-1.04752	0.555983	-1.88408	0.0595542	0.809204	MESD
ENSG00000135679	26.722	1.75157	0.931198	1.88099	0.0599739	0.809204	MDM2
ENSG00000136603	20.2897	-1.62926	0.867019	-1.87915	0.0602238	0.809204	SKIL
ENSG00000138663	16.7999	1.40736	0.748284	1.88078	0.0600019	0.809204	COPS4
ENSG00000141424	16.3718	-1.97596	1.04551	-1.88996	0.0587634	0.809204	SLC39A6
ENSG00000165240	17.2329	-1.7016	0.900798	-1.88899	0.0588933	0.809204	ATP7A
ENSG00000166200	21.0066	-1.69368	0.901055	-1.87966	0.0601544	0.809204	COPS2
ENSG00000214535	61.5648	-1.15871	0.613349	-1.88915	0.0588713	0.809204	RPS15AP1
ENSG00000165462	64.5035	-1.07505	0.573254	-1.87534	0.0607459	0.813927	PHOX2A
ENSG00000111716	459.382	0.907428	0.484934	1.87124	0.0613118	0.817204	LDHB
ENSG00000211459	507.721	-1.27893	0.683524	-1.87109	0.0613331	0.817204	MT-RNR1
ENSG00000103275	59.6759	0.927607	0.497128	1.86593	0.062051	0.822176	UBE2I
ENSG00000182180	74.8025	-0.941392	0.504291	-1.86676	0.0619345	0.822176	MRPS16
ENSG00000169045	120.528	-1.32419	0.710629	-1.86341	0.0624052	0.824578	HNRNPH1
ENSG00000099942	60.4125	-1.24138	0.668264	-1.85761	0.0632239	0.833089	CRKL
ENSG00000166402	70.7142	-1.79845	0.973776	-1.84688	0.0647642	0.851034	TUB
ENSG00000125868	249.769	-1.0369	0.56197	-1.84511	0.0650217	0.85207	DSTN
ENSG00000087263	81.2304	-1.10742	0.601007	-1.84261	0.065386	0.853519	OGFOD1
ENSG00000106829	20.6653	-1.35642	0.737054	-1.84032	0.0657211	0.853519	TLE4
ENSG00000130958	41.7686	-1.35632	0.740014	-1.83283	0.0668284	0.853519	SLC35D2
ENSG00000139218	20.1447	-1.30201	0.708727	-1.83711	0.0661942	0.853519	SCAF11
ENSG00000144580	24.1349	-1.27816	0.697322	-1.83295	0.0668101	0.853519	CNOT9
ENSG00000154380	30.3135	-1.41192	0.767015	-1.84079	0.065652	0.853519	ENAH
ENSG00000186026	11.1326	-1.80946	0.987005	-1.83329	0.0667601	0.853519	ZNF284
ENSG00000186767	10.478	-2.9608	1.61598	-1.8322	0.0669216	0.853519	SPIN4
ENSG00000197728	25.7943	1.41821	0.773799	1.83279	0.0668345	0.853519	RPS26
ENSG00000242615	9.23972	-2.12657	1.15921	-1.8345	0.0665793	0.853519	AC022415.2
ENSG00000196503	18.3604	2.05226	1.12302	1.82745	0.0676327	0.860288	ARL9
ENSG00000067560	51.179	0.91614	0.502193	1.82428	0.0681101	0.860458	RHOA
ENSG00000101856	254.982	-1.61378	0.887749	-1.81784	0.0690892	0.860458	PGRMC1
ENSG00000122566	188.866	0.845369	0.463318	1.8246	0.0680616	0.860458	HNRNPA2B1
ENSG00000124783	43.0676	1.16155	0.637186	1.82294	0.0683124	0.860458	SSR1
ENSG00000170558	36.2186	-1.76832	0.970601	-1.82188	0.0684731	0.860458	CDH2
ENSG00000173559	13.4494	2.26195	1.24389	1.81846	0.068994	0.860458	NABP1
ENSG00000180008	15.2957	-1.57916	0.867644	-1.82006	0.0687497	0.860458	SOCS4
ENSG00000184226	11.3037	-1.56845	0.862435	-1.81863	0.0689678	0.860458	PCDH9
ENSG00000145349	8.07514	-2.09409	1.15499	-1.81307	0.0698205	0.863077	CAMK2D
ENSG00000145833	76.0628	1.0056	0.555401	1.81059	0.0702042	0.863077	DDX46
ENSG00000163466	105.182	0.847927	0.468239	1.81089	0.0701585	0.863077	ARPC2
ENSG00000169136	40.4383	1.57677	0.869847	1.8127	0.0698775	0.863077	ATF5
ENSG00000233718	68.3212	1.79799	0.992685	1.81124	0.0701033	0.863077	MYCNOS
ENSG00000132967	64.2136	-1.24344	0.689576	-1.80319	0.0713583	0.875011	HMGB1P5
ENSG00000156253	19.7469	-1.31087	0.728652	-1.79903	0.0720133	0.880778	RWDD2B
ENSG00000218739	54.9107	-1.14025	0.63498	-1.79573	0.0725371	0.884915	CEBPZOS
ENSG00000100591	45.1319	0.987238	0.550492	1.79337	0.0729133	0.886248	AHSA1
ENSG00000114902	70.513	0.959394	0.535162	1.79272	0.0730179	0.886248	SPCS1
ENSG00000120437	29.6957	1.50167	0.84317	1.78099	0.0749146	0.906962	ACAT2
ENSG00000072736	14.5535	-1.6257	0.915252	-1.77624	0.075694	0.911088	NFATC3
ENSG00000085365	13.5133	-1.78896	1.01025	-1.77081	0.0765925	0.911088	SCAMP1
ENSG00000088367	9.26888	-1.90177	1.07342	-1.77168	0.0764469	0.911088	EPB41L1
ENSG00000121940	24.8074	-1.34965	0.760959	-1.77361	0.0761275	0.911088	CLCC1
ENSG00000163349	50.2471	-1.19979	0.677523	-1.77084	0.0765866	0.911088	HIPK1
ENSG00000197323	21.848	-2.23448	1.26093	-1.77209	0.0763796	0.911088	TRIM33
ENSG00000234017	8.87558	-8.48953	4.78666	-1.77358	0.0761324	0.911088	AC022018.1
ENSG00000105559	19.7134	-1.19137	0.676532	-1.76099	0.07824	0.928371	PLEKHA4
ENSG00000184349	9.57785	-1.68477	0.957964	-1.7587	0.0786288	0.930668	EFNA5
ENSG00000163938	36.6495	-1.12385	0.640496	-1.75466	0.079317	0.936491	GNL3
ENSG00000172888	9.58242	-1.98055	1.13199	-1.74961	0.0801849	0.939759	ZNF621
ENSG00000177628	10.4858	2.17104	1.2408	1.74971	0.080168	0.939759	GBA
ENSG00000228106	11.7406	2.02392	1.15558	1.75143	0.0798718	0.939759	AL392172.1
ENSG00000186918	12.1336	-1.67707	0.960229	-1.74653	0.0807194	0.943704	ZNF395
ENSG00000087086	777.584	1.29209	0.743172	1.73861	0.0821026	0.947715	FTL
ENSG00000087302	113.22	0.872751	0.500639	1.74327	0.0812861	0.947715	RTRAF
ENSG00000104824	30.0158	-1.09134	0.626433	-1.74214	0.0814834	0.947715	HNRNPL
ENSG00000105058	153.556	-0.793844	0.457691	-1.73446	0.0828374	0.947715	FAM32A
ENSG00000147669	226.51	-1.35542	0.781501	-1.73438	0.0828505	0.947715	POLR2K
ENSG00000168291	28.4933	1.21839	0.701422	1.73703	0.0823826	0.947715	PDHB
ENSG00000185627	20.6097	1.17749	0.678364	1.73578	0.0826022	0.947715	PSMD13
ENSG00000196418	7.84546	1.78487	1.02894	1.73467	0.0827999	0.947715	ZNF124
ENSG00000215210	10.0352	-1.79102	1.03095	-1.73726	0.082342	0.947715	RBMXP2
ENSG00000134308	57.7544	0.991658	0.572139	1.73325	0.0830519	0.947745	YWHAQ
ENSG00000132846	11.8704	1.64158	0.949253	1.72934	0.083749	0.948894	ZBED3
ENSG00000185624	50.3381	0.919844	0.531389	1.73102	0.0834488	0.948894	P4HB
ENSG00000188647	11.4086	-1.87068	1.08174	-1.72933	0.0837494	0.948894	PTAR1
ENSG00000285043	51.235	1.65298	0.956501	1.72815	0.0839609	0.949037	AC093512.2
ENSG00000070756	136.12	-1.1341	0.659074	-1.72074	0.0852973	0.961863	PABPC1
ENSG00000141699	32.3901	-1.12195	0.653367	-1.71718	0.0859471	0.96463	RETREG3
ENSG00000169925	59.6057	-0.964295	0.561223	-1.7182	0.0857599	0.96463	BRD3
ENSG00000121350	8.58278	-1.63436	0.953223	-1.71456	0.0864265	0.965908	PYROXD1
ENSG00000127526	11.401	-1.41854	0.827454	-1.71434	0.086466	0.965908	SLC35E1
ENSG00000106305	21.7182	1.34367	0.78435	1.7131	0.0866933	0.966184	AIMP2
ENSG00000145919	13.1037	-1.43649	0.840544	-1.709	0.0874506	0.972353	BOD1
ENSG00000091732	9.29986	1.61694	0.947656	1.70625	0.0879611	0.975755	ZC3HC1
ENSG00000171241	9.36895	-1.77671	1.04217	-1.70481	0.0882296	0.976462	SHCBP1
ENSG00000165689	40.7532	-1.19433	0.70284	-1.6993	0.0892635	0.985618	ENTR1
ENSG00000116489	30.762	-1.05018	0.620025	-1.69377	0.0903099	0.992577	CAPZA1
ENSG00000164176	9.74405	-1.79088	1.0567	-1.69478	0.0901163	0.992577	EDIL3
ENSG00000000003	9.23948	0.651333	0.964304	0.675443	0.499394	0.998254	TSPAN6
ENSG00000000419	45.7748	0.54225	0.605749	0.895172	0.370695	0.998254	DPM1
ENSG00000001497	8.51555	0.327236	1.00257	0.326397	0.744124	0.998254	LAS1L
ENSG00000001630	22.4322	0.111396	0.729412	0.15272	0.878619	0.998254	CYP51A1
ENSG00000002549	9.41418	-0.146833	0.908831	-0.161563	0.87165	0.998254	LAP3
ENSG00000002834	13.3838	0.0412644	0.823849	0.0500873	0.960053	0.998254	LASP1
ENSG00000003056	44.9761	0.691793	0.618285	1.11889	0.263187	0.998254	M6PR
ENSG00000003096	9.81064	-0.88842	1.18973	-0.746743	0.455219	0.998254	KLHL13
ENSG00000003147	19.1745	0.077507	0.711553	0.108927	0.913261	0.998254	ICA1
ENSG00000003989	9.20874	-0.697824	1.03834	-0.67206	0.501546	0.998254	SLC7A2
ENSG00000004059	38.9128	0.0889896	0.537555	0.165545	0.868515	0.998254	ARF5
ENSG00000004455	44.7604	0.455362	0.577199	0.788917	0.430161	0.998254	AK2
ENSG00000004478	25.4204	-0.301945	0.63248	-0.477399	0.633078	0.998254	FKBP4
ENSG00000004487	25.0834	0.304272	0.704451	0.431928	0.665793	0.998254	KDM1A
ENSG00000004779	139.805	-0.0820373	0.57314	-0.143137	0.886182	0.998254	NDUFAB1
ENSG00000004864	8.96096	-0.55541	0.966192	-0.574845	0.565396	0.998254	SLC25A13
ENSG00000004866	8.16757	-0.171283	0.923012	-0.18557	0.852782	0.998254	ST7
ENSG00000005022	124.956	0.902689	0.586443	1.53926	0.12374	0.998254	SLC25A5
ENSG00000005075	76.7638	0.609663	0.808548	0.754021	0.450837	0.998254	POLR2J
ENSG00000005156	15.5952	-0.0345896	0.75936	-0.045551	0.963668	0.998254	LIG3
ENSG00000005175	8.92874	-0.750341	1.01822	-0.736913	0.461175	0.998254	RPAP3
ENSG00000005194	16.2658	0.0606176	0.918944	0.0659644	0.947406	0.998254	CIAPIN1
ENSG00000005339	14.1444	0.288545	0.865806	0.333268	0.738932	0.998254	CREBBP
ENSG00000005448	12.5458	0.423482	0.94854	0.446456	0.655268	0.998254	WDR54
ENSG00000005483	23.1573	-0.425613	0.692695	-0.61443	0.538931	0.998254	KMT2E
ENSG00000005486	8.75035	-0.247674	0.963745	-0.256991	0.797186	0.998254	RHBDD2
ENSG00000005700	14.2113	-0.432476	1.3715	-0.31533	0.752511	0.998254	IBTK
ENSG00000005893	14.3609	-0.074429	0.952158	-0.0781687	0.937694	0.998254	LAMP2
ENSG00000006327	11.4977	1.28375	1.21071	1.06033	0.288996	0.998254	TNFRSF12A
ENSG00000006451	49.8025	-0.61571	0.569943	-1.0803	0.280008	0.998254	RALA
ENSG00000006607	8.925	-0.366658	1.05029	-0.349103	0.727012	0.998254	FARP2
ENSG00000006625	78.6264	-0.200982	0.642106	-0.313005	0.754277	0.998254	GGCT
ENSG00000006652	19.9536	1.11773	0.980568	1.13988	0.254334	0.998254	IFRD1
ENSG00000006712	8.70394	0.702258	0.929827	0.755257	0.450095	0.998254	PAF1
ENSG00000006715	10.7074	-1.44437	0.963736	-1.49872	0.133946	0.998254	VPS41
ENSG00000007080	44.3303	1.17791	0.762027	1.54575	0.122164	0.998254	CCDC124
ENSG00000007168	15.2719	-0.477585	0.956617	-0.499243	0.617608	0.998254	PAFAH1B1
ENSG00000007392	23.4736	-0.0894216	0.746554	-0.119779	0.904658	0.998254	LUC7L
ENSG00000008018	128.26	0.241979	0.455796	0.530893	0.595493	0.998254	PSMB1
ENSG00000008083	10.2394	-1.45376	1.19614	-1.21538	0.224221	0.998254	JARID2
ENSG00000008196	75.2622	-0.34342	0.538956	-0.637195	0.523998	0.998254	TFAP2B
ENSG00000008282	11.8222	0.782545	0.832311	0.940208	0.347111	0.998254	SYPL1
ENSG00000008283	55.1837	-0.278957	0.774719	-0.360075	0.718791	0.998254	CYB561
ENSG00000008294	12.0791	-0.857843	1.01296	-0.846869	0.397068	0.998254	SPAG9
ENSG00000008405	13.3155	-0.0387656	0.873014	-0.0444044	0.964582	0.998254	CRY1
ENSG00000008441	20.1107	0.356037	0.821225	0.433544	0.66462	0.998254	NFIX
ENSG00000008952	185.925	-0.223065	0.689415	-0.323557	0.746274	0.998254	SEC62
ENSG00000008988	687.684	-0.300801	0.482085	-0.623958	0.532655	0.998254	RPS20
ENSG00000009307	46.2397	-0.716962	0.752935	-0.952223	0.340984	0.998254	CSDE1
ENSG00000009335	23.3559	-0.716036	0.655697	-1.09202	0.274824	0.998254	UBE3C
ENSG00000009844	8.07921	1.15791	1.20626	0.95992	0.337095	0.998254	VTA1
ENSG00000009954	49.6734	-0.547202	0.611741	-0.8945	0.371054	0.998254	BAZ1B
ENSG00000010219	10.4773	0.156999	0.85555	0.183507	0.8544	0.998254	DYRK4
ENSG00000010244	19.4804	-0.312941	0.802515	-0.38995	0.696573	0.998254	ZNF207
ENSG00000010256	34.723	0.494946	0.622833	0.794669	0.426806	0.998254	UQCRC1
ENSG00000010270	12.3309	0.415817	0.812407	0.511833	0.608768	0.998254	STARD3NL
ENSG00000010278	8.51919	0.379866	1.19698	0.317354	0.750975	0.998254	CD9
ENSG00000010322	13.892	-0.542444	1.08684	-0.4991	0.617709	0.998254	NISCH
ENSG00000010404	75.5955	-0.517241	1.0253	-0.504478	0.613925	0.998254	IDS
ENSG00000010438	37.9722	0.0357411	0.688321	0.0519251	0.958588	0.998254	PRSS3
ENSG00000010810	9.76367	-1.1439	1.18727	-0.963469	0.335312	0.998254	FYN
ENSG00000011007	10.1082	0.269581	0.910539	0.296067	0.767179	0.998254	ELOA
ENSG00000011009	11.1968	0.60416	0.845314	0.714717	0.474784	0.998254	LYPLA2
ENSG00000011105	9.28793	0.289656	1.0335	0.280266	0.779273	0.998254	TSPAN9
ENSG00000011243	8.28979	-1.12561	0.968906	-1.16173	0.245344	0.998254	AKAP8L
ENSG00000011260	15.4125	0.0827424	0.824714	0.100329	0.920083	0.998254	UTP18
ENSG00000011275	15.0754	0.632223	0.777513	0.813134	0.416141	0.998254	RNF216
ENSG00000011304	130.464	-0.240973	0.643375	-0.374545	0.707999	0.998254	PTBP1
ENSG00000011485	12.1686	0.461731	1.03595	0.44571	0.655807	0.998254	PPP5C
ENSG00000012061	29.0024	0.387344	0.863333	0.448661	0.653676	0.998254	ERCC1
ENSG00000012660	33.2117	-0.84757	0.653499	-1.29697	0.194641	0.998254	ELOVL5
ENSG00000012963	7.98985	0.139588	1.06615	0.130928	0.895832	0.998254	UBR7
ENSG00000013306	38.3849	-0.421769	0.607144	-0.694678	0.487257	0.998254	SLC25A39
ENSG00000013374	10.962	-0.142368	0.928494	-0.153332	0.878136	0.998254	NUB1
ENSG00000014641	36.894	1.13139	0.754896	1.49873	0.133943	0.998254	MDH1
ENSG00000014824	9.8838	-0.924813	0.906001	-1.02076	0.307366	0.998254	SLC30A9
ENSG00000015133	8.48897	-0.801539	0.983192	-0.815242	0.414934	0.998254	CCDC88C
ENSG00000015153	10.7312	-1.06043	0.973415	-1.08939	0.275982	0.998254	YAF2
ENSG00000015475	26.9999	1.0327	0.806763	1.28005	0.200526	0.998254	BID
ENSG00000015479	44.6198	-0.0366623	0.756028	-0.0484933	0.961323	0.998254	MATR3
ENSG00000015676	11.0659	-0.9723	1.05054	-0.92552	0.354695	0.998254	NUDCD3
ENSG00000017260	8.04344	-1.02445	1.0149	-1.00941	0.312778	0.998254	ATP2C1
ENSG00000017797	10.7458	-0.517932	0.852295	-0.607691	0.543392	0.998254	RALBP1
ENSG00000018189	13.7253	-1.18269	0.832038	-1.42144	0.15519	0.998254	RUFY3
ENSG00000018236	36.1023	-0.844394	0.783092	-1.07828	0.280908	0.998254	CNTN1
ENSG00000018510	16.5475	0.494284	0.824602	0.599421	0.548892	0.998254	AGPS
ENSG00000019991	33.2147	-0.785781	0.672641	-1.1682	0.242725	0.998254	HGF
ENSG00000020426	26.8473	0.0407369	0.616844	0.0660408	0.947345	0.998254	MNAT1
ENSG00000020922	10.4611	-0.201002	0.905536	-0.22197	0.824337	0.998254	MRE11
ENSG00000022267	11.8118	-0.532742	0.827759	-0.643596	0.519837	0.998254	FHL1
ENSG00000022277	22.7433	0.619394	0.779234	0.794876	0.426686	0.998254	RTF2
ENSG00000022840	12.0157	-0.0409048	1.02693	-0.0398323	0.968227	0.998254	RNF10
ENSG00000023191	9.4311	0.512018	0.934224	0.548068	0.583645	0.998254	RNH1
ENSG00000023228	34.414	0.321575	0.557845	0.57646	0.564304	0.998254	NDUFS1
ENSG00000023287	19.225	-1.04333	0.695396	-1.50034	0.133526	0.998254	RB1CC1
ENSG00000023516	11.1512	-1.01469	1.00158	-1.01309	0.311019	0.998254	AKAP11
ENSG00000023572	9.55597	0.0659233	0.902251	0.0730653	0.941754	0.998254	GLRX2
ENSG00000023608	19.6128	-0.502869	0.888652	-0.565879	0.571476	0.998254	SNAPC1
ENSG00000023697	13.9063	0.291143	0.966671	0.301181	0.763276	0.998254	DERA
ENSG00000023902	11.604	-0.790445	1.0036	-0.787607	0.430926	0.998254	PLEKHO1
ENSG00000024422	9.97947	-1.19821	0.929704	-1.28881	0.197463	0.998254	EHD2
ENSG00000025293	30.8029	-0.409324	0.593416	-0.689775	0.490335	0.998254	PHF20
ENSG00000025772	12.3727	0.206872	0.802182	0.257886	0.796495	0.998254	TOMM34
ENSG00000025796	21.7117	-0.472417	0.749353	-0.630433	0.528411	0.998254	SEC63
ENSG00000025800	18.6668	-0.744925	0.855041	-0.871215	0.383637	0.998254	KPNA6
ENSG00000026025	64.5041	0.762903	0.8641	0.882887	0.377297	0.998254	VIM
ENSG00000028203	26.5948	0.697191	0.662446	1.05245	0.292593	0.998254	VEZT
ENSG00000028310	21.4313	-0.823826	1.02983	-0.799964	0.423732	0.998254	BRD9
ENSG00000028528	13.5764	0.0503905	0.845282	0.0596138	0.952463	0.998254	SNX1
ENSG00000028839	19.4092	0.732982	0.764311	0.959009	0.337554	0.998254	TBPL1
ENSG00000029363	17.245	-0.701602	0.968282	-0.724585	0.468707	0.998254	BCLAF1
ENSG00000029639	14.4815	0.72917	0.90263	0.807828	0.419189	0.998254	TFB1M
ENSG00000029725	12.5395	-0.170798	0.861709	-0.198209	0.842882	0.998254	RABEP1
ENSG00000029993	35.8457	0.766533	0.590772	1.29751	0.194455	0.998254	HMGB3
ENSG00000030582	12.8068	-0.131102	0.839225	-0.156218	0.875861	0.998254	GRN
ENSG00000031698	81.6975	-0.210234	0.665604	-0.315854	0.752113	0.998254	SARS1
ENSG00000032219	13.0047	0.976056	0.864604	1.1289	0.258938	0.998254	ARID4A
ENSG00000033050	22.6162	-0.820841	0.684023	-1.20002	0.230131	0.998254	ABCF2
ENSG00000033327	20.7216	0.161936	0.731304	0.221434	0.824754	0.998254	GAB2
ENSG00000033867	7.75988	-1.40801	1.04715	-1.34462	0.178748	0.998254	SLC4A7
ENSG00000034510	1411.31	0.0790598	0.779767	0.101389	0.919242	0.998254	TMSB10
ENSG00000034713	121.382	0.0269436	0.506323	0.0532143	0.957561	0.998254	GABARAPL2
ENSG00000035141	16.1169	0.144381	0.883516	0.163416	0.870191	0.998254	FAM136A
ENSG00000035687	11.3207	-0.412018	0.900537	-0.457525	0.647294	0.998254	ADSS2
ENSG00000036257	13.2241	-0.863301	1.07445	-0.803483	0.421696	0.998254	CUL3
ENSG00000036549	9.38197	-0.199642	1.32226	-0.150986	0.879987	0.998254	AC118549.1
ENSG00000036565	8.65302	0.371778	0.978744	0.379853	0.704055	0.998254	SLC18A1
ENSG00000037241	20.5913	-0.0581687	0.785346	-0.0740676	0.940957	0.998254	RPL26L1
ENSG00000037474	14.2784	-1.06848	0.888023	-1.20322	0.228893	0.998254	NSUN2
ENSG00000037965	7.90743	-0.764293	1.18862	-0.643006	0.52022	0.998254	HOXC8
ENSG00000038219	7.92744	-0.738553	1.03839	-0.711245	0.476933	0.998254	BOD1L1
ENSG00000038382	11.0581	-0.326151	1.11656	-0.292104	0.770207	0.998254	TRIO
ENSG00000039123	24.6486	-1.28474	0.820097	-1.56657	0.117216	0.998254	MTREX
ENSG00000039523	10.8462	1.49934	1.208	1.24118	0.21454	0.998254	RIPOR1
ENSG00000040275	8.04415	-0.711679	1.08566	-0.655524	0.51213	0.998254	SPDL1
ENSG00000040341	17.5924	-1.22171	0.748771	-1.63161	0.102761	0.998254	STAU2
ENSG00000041357	159.028	-0.365922	0.543017	-0.67387	0.500394	0.998254	PSMA4
ENSG00000041802	9.90711	0.300862	0.989415	0.30408	0.761067	0.998254	LSG1
ENSG00000042753	62.1104	-0.0181613	0.761575	-0.0238471	0.980975	0.998254	AP2S1
ENSG00000043093	14.9519	-0.707364	0.834061	-0.848097	0.396384	0.998254	DCUN1D1
ENSG00000044574	157.835	-0.53225	0.515997	-1.0315	0.302308	0.998254	HSPA5
ENSG00000047410	34.8965	-0.424906	0.629348	-0.675152	0.499579	0.998254	TPR
ENSG00000047932	8.41807	-0.526207	0.965407	-0.545062	0.585711	0.998254	GOPC
ENSG00000048162	39.8774	0.941075	0.676647	1.39079	0.164289	0.998254	NOP16
ENSG00000048544	12.2488	0.432612	0.874109	0.494918	0.620658	0.998254	MRPS10
ENSG00000048649	31.07	-0.467358	0.677474	-0.689853	0.490287	0.998254	RSF1
ENSG00000048828	130.033	-0.344142	0.959855	-0.358536	0.719942	0.998254	FAM120A
ENSG00000048991	14.917	-0.100893	0.78789	-0.128055	0.898106	0.998254	R3HDM1
ENSG00000049541	9.71427	0.898706	0.927962	0.968473	0.332808	0.998254	RFC2
ENSG00000049618	9.14484	-0.967123	1.00542	-0.961906	0.336097	0.998254	ARID1B
ENSG00000049656	9.68469	-1.46849	0.977942	-1.50161	0.133197	0.998254	CLPTM1L
ENSG00000050130	14.2607	0.79999	0.83102	0.96266	0.335718	0.998254	JKAMP
ENSG00000050393	10.5062	-0.296389	0.850119	-0.348644	0.727357	0.998254	MCUR1
ENSG00000050405	19.3219	-0.735046	0.710027	-1.03524	0.300558	0.998254	LIMA1
ENSG00000050426	16.2189	-0.0315316	1.03427	-0.0304869	0.975679	0.998254	LETMD1
ENSG00000050438	25.7024	0.829451	1.49378	0.555271	0.57871	0.998254	SLC4A8
ENSG00000050748	9.79576	-0.128728	1.09398	-0.117669	0.90633	0.998254	MAPK9
ENSG00000051108	26.9091	-0.124067	0.631271	-0.196536	0.844191	0.998254	HERPUD1
ENSG00000051523	28.8771	-0.421242	0.893408	-0.4715	0.637284	0.998254	CYBA
ENSG00000051596	12.736	1.20235	1.21821	0.986977	0.323654	0.998254	THOC3
ENSG00000051620	51.3108	0.113659	0.661152	0.171911	0.863508	0.998254	HEBP2
ENSG00000052126	11.7915	0.86727	0.994637	0.871946	0.383238	0.998254	PLEKHA5
ENSG00000052723	42.3354	-0.868976	0.684648	-1.26923	0.204359	0.998254	SIKE1
ENSG00000052802	43.1476	-0.161264	0.794739	-0.202915	0.839202	0.998254	MSMO1
ENSG00000053254	8.69041	-0.960823	1.11206	-0.864004	0.387586	0.998254	FOXN3
ENSG00000053372	13.5342	0.378664	0.855522	0.442612	0.658047	0.998254	MRTO4
ENSG00000053501	8.18785	0.959561	1.10375	0.869363	0.384649	0.998254	USE1
ENSG00000054116	20.4303	0.242949	0.749352	0.324212	0.745777	0.998254	TRAPPC3
ENSG00000054118	46.3739	-0.47907	0.630407	-0.759939	0.447291	0.998254	THRAP3
ENSG00000054267	54.6673	-0.60967	0.790828	-0.770927	0.44075	0.998254	ARID4B
ENSG00000054356	11.8875	-0.166141	0.89858	-0.184892	0.853314	0.998254	PTPRN
ENSG00000055044	40.6248	0.785073	0.563736	1.39263	0.163733	0.998254	NOP58
ENSG00000055070	19.9824	0.10849	1.07515	0.100907	0.919624	0.998254	SZRD1
ENSG00000055118	8.06162	-0.420056	1.01186	-0.415134	0.678044	0.998254	KCNH2
ENSG00000055332	27.6655	-0.987279	0.648329	-1.52281	0.127807	0.998254	EIF2AK2
ENSG00000055609	8.60596	-0.414458	0.9245	-0.448306	0.653933	0.998254	KMT2C
ENSG00000055950	23.5156	0.909251	0.635982	1.42968	0.152809	0.998254	MRPL43
ENSG00000056050	22.4689	0.13246	0.775697	0.170763	0.86441	0.998254	HPF1
ENSG00000056097	14.8303	-0.268967	0.89157	-0.301678	0.762898	0.998254	ZFR
ENSG00000056586	9.65139	-0.328005	0.992756	-0.330398	0.741099	0.998254	RC3H2
ENSG00000056972	12.1891	0.27929	0.849095	0.328927	0.742211	0.998254	TRAF3IP2
ENSG00000057019	9.72822	-0.810842	1.33648	-0.6067	0.54405	0.998254	DCBLD2
ENSG00000057252	13.2153	-0.877848	0.80507	-1.0904	0.275538	0.998254	SOAT1
ENSG00000057608	22.7449	0.520055	0.669649	0.776608	0.43739	0.998254	GDI2
ENSG00000058056	8.40583	-0.385415	0.945929	-0.407446	0.683681	0.998254	USP13
ENSG00000058262	9.02675	0.437374	0.906229	0.482631	0.629358	0.998254	SEC61A1
ENSG00000058272	18.9973	-0.841956	0.730639	-1.15236	0.249175	0.998254	PPP1R12A
ENSG00000058673	70.265	-0.234948	0.708897	-0.331428	0.740321	0.998254	ZC3H11A
ENSG00000060237	46.1886	0.448201	0.606803	0.738627	0.460134	0.998254	WNK1
ENSG00000060339	19.9755	-0.643474	0.801887	-0.80245	0.422293	0.998254	CCAR1
ENSG00000060709	14.3741	1.07046	0.910125	1.17617	0.239526	0.998254	RIMBP2
ENSG00000060762	25.0744	0.395621	0.860934	0.459526	0.645857	0.998254	MPC1
ENSG00000060982	104.49	-0.509125	0.52433	-0.971002	0.331547	0.998254	BCAT1
ENSG00000061794	26.2418	-0.20375	0.700939	-0.290681	0.771295	0.998254	MRPS35
ENSG00000061936	8.24857	-0.647366	1.02124	-0.6339	0.526146	0.998254	SFSWAP
ENSG00000062194	18.0496	0.329225	0.788178	0.417704	0.676163	0.998254	GPBP1
ENSG00000062485	21.7349	-0.0349979	0.671898	-0.0520881	0.958458	0.998254	CS
ENSG00000062582	77.682	0.0758002	0.704144	0.107649	0.914274	0.998254	MRPS24
ENSG00000062650	7.72119	-1.02747	0.964647	-1.06513	0.286818	0.998254	WAPL
ENSG00000063046	35.1021	-0.173419	0.692769	-0.250327	0.802334	0.998254	EIF4B
ENSG00000063177	434.111	-0.212285	0.674823	-0.314579	0.753081	0.998254	RPL18
ENSG00000063241	12.8416	0.0548102	1.19054	0.0460381	0.96328	0.998254	ISOC2
ENSG00000063244	11.7557	0.0492635	0.816426	0.0603405	0.951884	0.998254	U2AF2
ENSG00000063245	9.27127	-1.03307	1.02949	-1.00348	0.31563	0.998254	EPN1
ENSG00000063854	8.19463	-0.367831	1.08016	-0.340535	0.733454	0.998254	HAGH
ENSG00000064042	19.1315	-0.686575	0.766572	-0.895643	0.370443	0.998254	LIMCH1
ENSG00000064115	10.1161	-0.607871	0.986797	-0.616004	0.537892	0.998254	TM7SF3
ENSG00000064225	13.121	0.537187	0.984022	0.54591	0.585128	0.998254	ST3GAL6
ENSG00000064393	11.6417	0.422528	0.929398	0.454626	0.649379	0.998254	HIPK2
ENSG00000064419	18.6244	0.170457	0.744835	0.228853	0.818983	0.998254	TNPO3
ENSG00000064490	13.4165	-0.51886	0.833231	-0.622709	0.533476	0.998254	RFXANK
ENSG00000064607	15.1785	-1.40425	1.11786	-1.2562	0.209045	0.998254	SUGP2
ENSG00000064995	11.2315	-0.261192	0.864968	-0.301967	0.762677	0.998254	TAF11
ENSG00000065000	20.1886	0.316002	0.827996	0.381647	0.702723	0.998254	AP3D1
ENSG00000065057	9.72001	0.0736411	0.985243	0.074744	0.940418	0.998254	NTHL1
ENSG00000065135	22.6316	-0.26146	0.630036	-0.414992	0.678148	0.998254	GNAI3
ENSG00000065150	12.5268	-0.46987	0.831191	-0.565297	0.571872	0.998254	IPO5
ENSG00000065183	13.9237	-0.826684	0.833935	-0.991305	0.321536	0.998254	WDR3
ENSG00000065268	8.84747	-0.370475	0.946191	-0.391544	0.695395	0.998254	WDR18
ENSG00000065427	31.0288	0.0441682	0.61783	0.0714892	0.943008	0.998254	KARS1
ENSG00000065457	9.19814	-0.100226	0.954275	-0.105029	0.916353	0.998254	ADAT1
ENSG00000065518	196.168	0.412354	0.831811	0.495731	0.620084	0.998254	NDUFB4
ENSG00000065526	9.32263	0.196946	0.997943	0.197352	0.843552	0.998254	SPEN
ENSG00000065548	74.2601	0.527874	0.838974	0.62919	0.529225	0.998254	ZC3H15
ENSG00000065559	9.55267	-1.10443	1.46068	-0.756103	0.449587	0.998254	MAP2K4
ENSG00000065600	15.3209	-0.168304	0.896472	-0.18774	0.851081	0.998254	PACC1
ENSG00000065609	9.26301	-0.702265	1.08668	-0.646247	0.518119	0.998254	SNAP91
ENSG00000065911	40.504	0.704414	0.569782	1.23629	0.216351	0.998254	MTHFD2
ENSG00000065978	273.005	-0.188581	0.415939	-0.453387	0.65027	0.998254	YBX1
ENSG00000066032	10.1235	-0.485271	0.962156	-0.504358	0.61401	0.998254	CTNNA2
ENSG00000066044	17.894	0.0155763	0.777852	0.0200248	0.984024	0.998254	ELAVL1
ENSG00000066117	11.8717	-0.815882	0.937461	-0.87031	0.384131	0.998254	SMARCD1
ENSG00000066379	16.3621	0.127467	0.833863	0.152863	0.878507	0.998254	ZNRD1
ENSG00000066583	9.34623	0.185525	1.01321	0.183107	0.854714	0.998254	ISOC1
ENSG00000066654	10.2191	-0.685566	1.00666	-0.681032	0.495851	0.998254	THUMPD1
ENSG00000066697	14.8332	0.15419	0.866196	0.178008	0.858717	0.998254	MSANTD3
ENSG00000066855	21.1535	-1.37927	0.848199	-1.62612	0.103924	0.998254	MTFR1
ENSG00000067057	14.0218	-0.173396	0.892688	-0.19424	0.845988	0.998254	PFKP
ENSG00000067064	26.6629	0.171189	0.674562	0.253778	0.799667	0.998254	IDI1
ENSG00000067082	52.5732	-0.333967	0.637675	-0.523726	0.600469	0.998254	KLF6
ENSG00000067167	18.4097	-0.173089	0.745207	-0.23227	0.816329	0.998254	TRAM1
ENSG00000067225	147.07	0.650355	0.431764	1.50628	0.131996	0.998254	PKM
ENSG00000067248	17.1183	0.679279	0.740908	0.916819	0.359238	0.998254	DHX29
ENSG00000067334	9.8594	-0.971095	1.03989	-0.933842	0.350385	0.998254	DNTTIP2
ENSG00000067533	34.6851	-0.277462	0.561787	-0.493892	0.621382	0.998254	RRP15
ENSG00000067704	7.82231	-1.43032	1.11174	-1.28655	0.198251	0.998254	IARS2
ENSG00000067715	36.9003	-0.918189	0.705726	-1.30106	0.193239	0.998254	SYT1
ENSG00000067829	16.9671	0.0525522	0.837412	0.0627555	0.949961	0.998254	IDH3G
ENSG00000067900	7.98589	-1.64179	1.1326	-1.44957	0.147178	0.998254	ROCK1
ENSG00000067955	31.2838	0.040068	0.659592	0.0607467	0.951561	0.998254	CBFB
ENSG00000068120	9.84437	0.419723	1.03372	0.40603	0.684721	0.998254	COASY
ENSG00000068305	8.47045	-0.652542	1.11395	-0.585789	0.558017	0.998254	MEF2A
ENSG00000068489	39.0661	-0.913102	0.720767	-1.26685	0.20521	0.998254	PRR11
ENSG00000068697	92.0487	0.947316	0.599474	1.58025	0.11405	0.998254	LAPTM4A
ENSG00000068745	15.3932	0.90682	0.782008	1.15961	0.24621	0.998254	IP6K2
ENSG00000068784	15.8892	-0.42285	0.816766	-0.517713	0.604659	0.998254	SRBD1
ENSG00000068796	15.6002	-1.44416	0.884935	-1.63193	0.102693	0.998254	KIF2A
ENSG00000069020	11.1737	-0.441251	1.14514	-0.385327	0.699995	0.998254	MAST4
ENSG00000069329	10.789	-0.721541	0.893145	-0.807865	0.419168	0.998254	VPS35
ENSG00000069345	28.8912	0.246411	0.693805	0.355159	0.72247	0.998254	DNAJA2
ENSG00000069431	16.4472	-0.559075	1.04651	-0.534229	0.593183	0.998254	ABCC9
ENSG00000069482	103.144	-0.237312	0.906189	-0.261879	0.793415	0.998254	GAL
ENSG00000069509	19.3492	0.850369	0.691773	1.22926	0.218974	0.998254	FUNDC1
ENSG00000069849	56.5949	0.414303	0.655849	0.631705	0.527579	0.998254	ATP1B3
ENSG00000069956	12.1366	-1.64054	1.05085	-1.56115	0.118488	0.998254	MAPK6
ENSG00000070010	24.1468	-0.020661	0.737891	-0.0280001	0.977662	0.998254	UFD1
ENSG00000070081	30.0686	-0.455667	0.61372	-0.742466	0.457805	0.998254	NUCB2
ENSG00000070087	46.5284	-0.6649	0.83261	-0.798573	0.424538	0.998254	PFN2
ENSG00000070367	12.9483	-1.15173	1.13691	-1.01303	0.311047	0.998254	EXOC5
ENSG00000070495	10.1277	1.62308	1.00292	1.61836	0.105586	0.998254	JMJD6
ENSG00000070501	9.42106	-0.315473	0.960886	-0.328315	0.742674	0.998254	POLB
ENSG00000070669	34.7169	-0.0890995	0.759091	-0.117377	0.906562	0.998254	ASNS
ENSG00000070761	14.8641	0.839297	0.754062	1.11303	0.265693	0.998254	CFAP20
ENSG00000070785	8.06955	0.308109	0.99748	0.308888	0.757407	0.998254	EIF2B3
ENSG00000070814	9.75102	-0.660541	0.924222	-0.714699	0.474795	0.998254	TCOF1
ENSG00000070831	35.3192	0.459597	0.89509	0.513464	0.607626	0.998254	CDC42
ENSG00000071054	17.9905	-0.356102	0.874285	-0.407306	0.683783	0.998254	MAP4K4
ENSG00000071082	745.507	0.13326	0.739242	0.180265	0.856944	0.998254	RPL31
ENSG00000071462	46.1305	0.36589	0.576353	0.634837	0.525535	0.998254	BUD23
ENSG00000071553	16.0116	-0.167296	0.826263	-0.202473	0.839547	0.998254	ATP6AP1
ENSG00000071564	8.80664	-1.25423	0.980709	-1.2789	0.200933	0.998254	TCF3
ENSG00000071575	25.8606	-1.27823	0.903502	-1.41475	0.157141	0.998254	TRIB2
ENSG00000071626	9.96076	-0.585089	1.00925	-0.579725	0.5621	0.998254	DAZAP1
ENSG00000071655	51.0594	-0.303772	0.577342	-0.526155	0.59878	0.998254	MBD3
ENSG00000071794	13.361	-0.980899	0.805014	-1.21849	0.223039	0.998254	HLTF
ENSG00000071859	21.7114	-0.0577407	0.665079	-0.0868178	0.930816	0.998254	FAM50A
ENSG00000071994	8.28938	-0.0831321	1.01087	-0.0822378	0.934458	0.998254	PDCD2
ENSG00000072041	24.7836	0.409339	0.715035	0.572474	0.567001	0.998254	SLC6A15
ENSG00000072042	25.1752	-0.331511	0.638727	-0.519018	0.603748	0.998254	RDH11
ENSG00000072071	11.6506	0.178055	0.937125	0.190002	0.849308	0.998254	ADGRL1
ENSG00000072195	34.5525	-0.721645	0.641462	-1.125	0.260589	0.998254	SPEG
ENSG00000072274	29.1837	-1.67759	1.06675	-1.57262	0.115806	0.998254	TFRC
ENSG00000072364	13.3785	-1.22203	1.17779	-1.03756	0.299477	0.998254	AFF4
ENSG00000072501	22.8753	0.0386354	0.761609	0.0507287	0.959542	0.998254	SMC1A
ENSG00000072506	44.4401	0.273423	0.536609	0.509539	0.610374	0.998254	HSD17B10
ENSG00000072571	10.5207	-0.691602	0.969365	-0.713458	0.475562	0.998254	HMMR
ENSG00000072803	11.9362	-0.786194	0.922516	-0.852228	0.394088	0.998254	FBXW11
ENSG00000072832	20.4824	-0.682546	0.932392	-0.732039	0.464145	0.998254	CRMP1
ENSG00000072849	10.601	0.0914075	0.938481	0.0973995	0.922409	0.998254	DERL2
ENSG00000073008	7.84699	0.0361617	0.989183	0.0365572	0.970838	0.998254	PVR
ENSG00000073060	10.4413	-0.0284809	0.91341	-0.0311809	0.975125	0.998254	SCARB1
ENSG00000073111	9.27698	-0.0627999	0.962802	-0.0652262	0.947994	0.998254	MCM2
ENSG00000073578	10.7913	0.304063	0.916527	0.331756	0.740074	0.998254	SDHA
ENSG00000073584	49.5208	-0.0355369	0.704148	-0.050468	0.959749	0.998254	SMARCE1
ENSG00000073614	7.87685	-0.987247	1.01691	-0.970827	0.331635	0.998254	KDM5A
ENSG00000073712	24.5587	-0.948801	0.835281	-1.13591	0.255996	0.998254	FERMT2
ENSG00000073849	53.9893	-0.509947	0.887614	-0.574515	0.565619	0.998254	ST6GAL1
ENSG00000074201	51.6015	0.815365	0.69577	1.17189	0.241241	0.998254	CLNS1A
ENSG00000074319	14.8644	0.133047	0.985896	0.13495	0.892651	0.998254	TSG101
ENSG00000074603	22.1018	-0.219281	0.801816	-0.27348	0.784484	0.998254	DPP8
ENSG00000074695	26.2668	-0.252409	0.817832	-0.308632	0.757602	0.998254	LMAN1
ENSG00000074696	93.5405	-0.812306	0.509779	-1.59345	0.11106	0.998254	HACD3
ENSG00000074800	232.215	0.664555	0.557641	1.19173	0.233369	0.998254	ENO1
ENSG00000074842	51.9887	-0.0662274	0.507978	-0.130375	0.89627	0.998254	MYDGF
ENSG00000075089	12.2688	-0.185778	0.858361	-0.216434	0.82865	0.998254	ACTR6
ENSG00000075131	10.5425	0.497857	0.937261	0.531182	0.595292	0.998254	TIPIN
ENSG00000075142	76.9096	0.441384	0.656207	0.672629	0.501183	0.998254	SRI
ENSG00000075151	9.95118	-0.0368569	1.34091	-0.0274865	0.978072	0.998254	EIF4G3
ENSG00000075188	13.7901	1.12192	0.971412	1.15493	0.248118	0.998254	NUP37
ENSG00000075213	15.6506	-1.56297	1.21276	-1.28876	0.197481	0.998254	SEMA3A
ENSG00000075218	14.7319	-0.740786	0.866045	-0.855367	0.392348	0.998254	GTSE1
ENSG00000075234	8.89769	0.271864	1.02391	0.265515	0.790613	0.998254	TTC38
ENSG00000075239	45.5887	0.446083	0.652059	0.684114	0.493903	0.998254	ACAT1
ENSG00000075340	23.6173	-0.929893	0.744012	-1.24984	0.21136	0.998254	ADD2
ENSG00000075415	218.547	0.46011	0.40618	1.13277	0.257309	0.998254	SLC25A3
ENSG00000075420	14.0835	-1.28264	0.85934	-1.49259	0.135545	0.998254	FNDC3B
ENSG00000075624	429.633	0.181903	0.588201	0.309252	0.757129	0.998254	ACTB
ENSG00000075785	46.8436	0.444205	0.649526	0.683892	0.494044	0.998254	RAB7A
ENSG00000075856	8.06183	-0.651929	1.32366	-0.492519	0.622352	0.998254	SART3
ENSG00000075914	15.5668	0.376196	0.889404	0.422975	0.672313	0.998254	EXOSC7
ENSG00000075945	9.23305	-1.37659	1.21503	-1.13296	0.257229	0.998254	KIFAP3
ENSG00000076043	46.1964	0.218765	0.527789	0.414492	0.678514	0.998254	REXO2
ENSG00000076108	11.5313	-0.187721	0.851231	-0.220529	0.825459	0.998254	BAZ2A
ENSG00000077147	13.6456	-1.03547	1.05553	-0.980992	0.326597	0.998254	TM9SF3
ENSG00000077152	99.209	0.398771	0.644398	0.618827	0.53603	0.998254	UBE2T
ENSG00000077232	10.2972	-0.655788	0.882969	-0.742708	0.457659	0.998254	DNAJC10
ENSG00000077279	35.7403	0.365656	0.687555	0.53182	0.594851	0.998254	DCX
ENSG00000077348	16.2977	0.0942485	0.891398	0.105731	0.915796	0.998254	EXOSC5
ENSG00000077549	31.1027	0.285661	0.745789	0.383032	0.701696	0.998254	CAPZB
ENSG00000077721	18.7607	0.565892	0.792802	0.713788	0.475359	0.998254	UBE2A
ENSG00000077782	11.3808	-0.874607	0.868214	-1.00736	0.31376	0.998254	FGFR1
ENSG00000078140	40.1853	0.0255926	0.636197	0.0402275	0.967912	0.998254	UBE2K
ENSG00000078237	8.79198	0.351512	0.906802	0.387639	0.698283	0.998254	TIGAR
ENSG00000078304	42.0618	-0.0400306	0.806952	-0.0496072	0.960435	0.998254	PPP2R5C
ENSG00000078319	7.77402	1.24903	1.20853	1.03351	0.301365	0.998254	PMS2P1
ENSG00000078369	30.4863	-0.694061	0.697118	-0.995615	0.319437	0.998254	GNB1
ENSG00000078618	28.4526	-0.561428	0.661594	-0.848599	0.396104	0.998254	NRDC
ENSG00000078668	30.3411	0.765365	0.649472	1.17844	0.23862	0.998254	VDAC3
ENSG00000078674	30.3792	-0.268159	0.660866	-0.405769	0.684912	0.998254	PCM1
ENSG00000078747	11.7008	-0.0569045	0.938783	-0.0606152	0.951666	0.998254	ITCH
ENSG00000078804	21.1524	1.3877	1.6039	0.865199	0.386929	0.998254	TP53INP2
ENSG00000078808	15.3674	-0.758948	0.917454	-0.827233	0.408105	0.998254	SDF4
ENSG00000079150	15.9562	0.873829	0.865512	1.00961	0.312683	0.998254	FKBP7
ENSG00000079459	96.4279	-0.169744	0.464705	-0.365272	0.714908	0.998254	FDFT1
ENSG00000079462	38.147	0.243939	0.739206	0.330001	0.741399	0.998254	PAFAH1B3
ENSG00000079616	16.3174	-0.258154	0.744159	-0.346908	0.728661	0.998254	KIF22
ENSG00000079785	51.2524	-1.03143	0.767617	-1.34368	0.179053	0.998254	DDX1
ENSG00000079805	10.5221	0.0806457	0.929578	0.0867552	0.930866	0.998254	DNM2
ENSG00000080189	18.2148	-0.496443	0.891471	-0.556881	0.577609	0.998254	SLC35C2
ENSG00000080371	14.2304	-0.994631	0.949584	-1.04744	0.294898	0.998254	RAB21
ENSG00000080546	13.4753	1.51583	1.24322	1.21928	0.222739	0.998254	SESN1
ENSG00000080608	53.9193	0.109946	0.525591	0.209186	0.834303	0.998254	PUM3
ENSG00000080822	26.0864	0.142654	0.619658	0.230214	0.817926	0.998254	CLDND1
ENSG00000080823	23.0995	1.22513	1.02365	1.19683	0.231374	0.998254	MOK
ENSG00000080824	384.579	-0.395239	0.466365	-0.84749	0.396722	0.998254	HSP90AA1
ENSG00000080845	10.3916	0.0274016	1.1765	0.0232907	0.981418	0.998254	DLGAP4
ENSG00000081019	8.42745	-0.277321	1.02901	-0.269502	0.787543	0.998254	RSBN1
ENSG00000081026	10.9323	0.0971177	1.14995	0.0844535	0.932696	0.998254	MAGI3
ENSG00000081087	9.56403	-0.381133	0.998714	-0.381623	0.702741	0.998254	OSTM1
ENSG00000081154	58.375	0.0617261	0.675174	0.0914225	0.927157	0.998254	PCNP
ENSG00000081307	14.9005	0.0397021	0.810597	0.0489789	0.960936	0.998254	UBA5
ENSG00000081320	24.0792	-0.972098	0.64064	-1.51739	0.129169	0.998254	STK17B
ENSG00000081721	15.8354	-0.309556	0.876781	-0.353059	0.724044	0.998254	DUSP12
ENSG00000081870	8.17089	-0.126585	0.979264	-0.129266	0.897147	0.998254	HSPB11
ENSG00000082068	9.99606	-1.13481	1.22023	-0.929996	0.352373	0.998254	WDR70
ENSG00000082153	46.4368	-0.871784	0.719073	-1.21237	0.22537	0.998254	BZW1
ENSG00000082196	32.6122	2.75665	4.57709	0.602271	0.546994	0.998254	C1QTNF3
ENSG00000082213	8.98101	-0.954729	0.953697	-1.00108	0.316787	0.998254	C5orf22
ENSG00000082515	39.4007	0.472841	0.708288	0.667583	0.5044	0.998254	MRPL22
ENSG00000082641	28.9739	-0.80678	0.801578	-1.00649	0.31418	0.998254	NFE2L1
ENSG00000082701	11.3875	-0.439816	1.12909	-0.389531	0.696883	0.998254	GSK3B
ENSG00000082781	30.7197	-0.369696	0.874558	-0.422724	0.672497	0.998254	ITGB5
ENSG00000082805	9.56423	-0.53551	0.962237	-0.556526	0.577852	0.998254	ERC1
ENSG00000082898	14.4813	-0.226621	0.773222	-0.293087	0.769456	0.998254	XPO1
ENSG00000082929	19.1405	-0.173151	1.14566	-0.151137	0.879868	0.998254	LINC01587
ENSG00000083099	17.7305	-0.0500407	0.860086	-0.0581811	0.953604	0.998254	LYRM2
ENSG00000083223	11.1128	-0.321846	1.14008	-0.282302	0.777712	0.998254	TUT7
ENSG00000083312	8.50879	-1.63827	1.21958	-1.34331	0.179172	0.998254	TNPO1
ENSG00000083457	21.7551	-0.224809	0.735979	-0.305456	0.760019	0.998254	ITGAE
ENSG00000083520	11.2417	-0.514394	0.926233	-0.555361	0.578648	0.998254	DIS3
ENSG00000083845	460.476	-0.15963	0.729096	-0.218942	0.826695	0.998254	RPS5
ENSG00000083896	17.5537	0.0919077	0.747524	0.122949	0.902147	0.998254	YTHDC1
ENSG00000084072	8.08589	0.87287	1.07218	0.814105	0.415585	0.998254	PPIE
ENSG00000084207	418.644	0.130951	0.63383	0.206603	0.83632	0.998254	GSTP1
ENSG00000084234	37.9285	-0.769861	0.749125	-1.02768	0.3041	0.998254	APLP2
ENSG00000084463	23.4085	-1.03534	0.79438	-1.30333	0.192463	0.998254	WBP11
ENSG00000084623	34.8907	0.488406	0.646009	0.756035	0.449628	0.998254	EIF3I
ENSG00000084733	23.8581	-0.526372	0.775142	-0.679065	0.497097	0.998254	RAB10
ENSG00000084754	27.71	-0.408611	0.597224	-0.684185	0.493859	0.998254	HADHA
ENSG00000085415	10.6029	-1.23528	1.10471	-1.11819	0.263485	0.998254	SEH1L
ENSG00000085563	32.1917	-1.06423	0.69262	-1.53653	0.124408	0.998254	ABCB1
ENSG00000085662	61.2247	0.544447	0.54471	0.999518	0.317544	0.998254	AKR1B1
ENSG00000085719	10.2644	0.044086	0.923037	0.0477619	0.961906	0.998254	CPNE3
ENSG00000085733	17.5829	0.200729	0.765199	0.262323	0.793072	0.998254	CTTN
ENSG00000085998	8.94199	0.0576917	1.10791	0.0520724	0.958471	0.998254	POMGNT1
ENSG00000086061	99.5031	-0.106567	0.78521	-0.135718	0.892044	0.998254	DNAJA1
ENSG00000086065	22.9264	-0.408311	0.667902	-0.611335	0.540978	0.998254	CHMP5
ENSG00000086189	9.07337	0.424054	0.987054	0.429616	0.667475	0.998254	DIMT1
ENSG00000086232	21.1506	-0.188625	0.772668	-0.244122	0.807136	0.998254	EIF2AK1
ENSG00000086475	23.6353	0.336606	0.876927	0.383847	0.701092	0.998254	SEPHS1
ENSG00000086504	29.1086	0.578073	0.721761	0.80092	0.423178	0.998254	MRPL28
ENSG00000086598	32.42	-0.426244	0.694914	-0.613376	0.539628	0.998254	TMED2
ENSG00000086666	17.2508	0.401248	0.756191	0.530617	0.595684	0.998254	ZFAND6
ENSG00000086712	11.0457	-0.469152	0.901111	-0.520638	0.602619	0.998254	TXLNG
ENSG00000086758	14.3931	-0.574023	1.07804	-0.532469	0.594401	0.998254	HUWE1
ENSG00000087074	9.89541	-0.530888	0.849204	-0.62516	0.531866	0.998254	PPP1R15A
ENSG00000087087	12.2362	-0.35811	1.13879	-0.314467	0.753166	0.998254	SRRT
ENSG00000087088	22.5095	0.233201	1.01415	0.229947	0.818133	0.998254	BAX
ENSG00000087111	8.14273	-0.883514	1.03099	-0.85696	0.391467	0.998254	PIGS
ENSG00000087191	57.7379	0.287659	0.788375	0.364876	0.715204	0.998254	PSMC5
ENSG00000087245	27.6326	0.0387441	0.685054	0.0565562	0.954899	0.998254	MMP2
ENSG00000087253	24.0533	0.272338	0.883276	0.308327	0.757834	0.998254	LPCAT2
ENSG00000087301	14.6331	-0.576258	0.847754	-0.679746	0.496665	0.998254	TXNDC16
ENSG00000087365	43.2108	-0.232223	0.656259	-0.353858	0.723445	0.998254	SF3B2
ENSG00000087448	22.3815	-0.949496	1.32978	-0.714027	0.475211	0.998254	KLHL42
ENSG00000087470	15.1811	-0.530608	0.817971	-0.648688	0.51654	0.998254	DNM1L
ENSG00000087502	15.0738	-0.249033	0.978838	-0.254417	0.799173	0.998254	ERGIC2
ENSG00000087586	10.414	0.0970805	0.967929	0.100297	0.920108	0.998254	AURKA
ENSG00000087842	24.9301	-0.838716	0.858195	-0.977303	0.328419	0.998254	PIR
ENSG00000087884	37.4923	0.375365	0.611831	0.61351	0.539539	0.998254	AAMDC
ENSG00000087995	11.3499	-0.12881	0.957401	-0.134541	0.892974	0.998254	METTL2A
ENSG00000088205	46.3835	-0.183303	0.526156	-0.348381	0.727554	0.998254	DDX18
ENSG00000088247	32.8733	-0.8632	0.655662	-1.31653	0.187995	0.998254	KHSRP
ENSG00000088256	12.9665	-1.00674	0.89582	-1.12382	0.261091	0.998254	GNA11
ENSG00000088325	12.0544	-0.622984	0.988341	-0.630333	0.528477	0.998254	TPX2
ENSG00000088356	10.6628	0.844752	0.897672	0.941047	0.346681	0.998254	PDRG1
ENSG00000088448	12.0522	0.738078	0.914838	0.806786	0.41979	0.998254	ANKRD10
ENSG00000088766	9.01217	-1.6846	1.08538	-1.55209	0.12064	0.998254	CRLS1
ENSG00000088808	9.09631	-0.683846	0.934156	-0.732047	0.46414	0.998254	PPP1R13B
ENSG00000088832	32.5525	0.300372	0.843225	0.356218	0.721677	0.998254	FKBP1A
ENSG00000088888	14.7196	-0.702256	0.7716	-0.910129	0.362755	0.998254	MAVS
ENSG00000088930	53.4894	-0.282737	0.562373	-0.502757	0.615135	0.998254	XRN2
ENSG00000088986	70.6023	-0.204438	0.736877	-0.277438	0.781444	0.998254	DYNLL1
ENSG00000089006	32.2265	0.454168	0.710008	0.639666	0.52239	0.998254	SNX5
ENSG00000089009	241.197	-0.454025	0.612353	-0.741443	0.458425	0.998254	RPL6
ENSG00000089048	49.7358	0.278143	0.638764	0.435439	0.663244	0.998254	ESF1
ENSG00000089053	34.3642	-0.760986	0.689115	-1.10429	0.269465	0.998254	ANAPC5
ENSG00000089063	26.457	1.02374	0.862481	1.18697	0.23524	0.998254	TMEM230
ENSG00000089094	20.3304	1.17892	1.97798	0.59602	0.551162	0.998254	KDM2B
ENSG00000089157	824.271	0.518443	0.849919	0.609991	0.541867	0.998254	RPLP0
ENSG00000089159	7.98237	-0.803423	1.1058	-0.726552	0.4675	0.998254	PXN
ENSG00000089195	15.5545	-0.215024	0.931132	-0.230928	0.817371	0.998254	TRMT6
ENSG00000089199	121.562	-0.0754895	0.53867	-0.14014	0.888549	0.998254	CHGB
ENSG00000089220	113.664	0.0913632	0.477705	0.191254	0.848326	0.998254	PEBP1
ENSG00000089248	81.8019	0.335606	0.582864	0.575788	0.564759	0.998254	ERP29
ENSG00000089280	19.6422	-0.173207	0.858426	-0.201773	0.840094	0.998254	FUS
ENSG00000089351	13.3991	1.71607	1.13086	1.5175	0.129141	0.998254	GRAMD1A
ENSG00000089597	9.14642	-0.377865	1.25842	-0.300271	0.763971	0.998254	GANAB
ENSG00000089685	21.289	-0.190756	0.914957	-0.208487	0.834849	0.998254	BIRC5
ENSG00000089693	34.441	0.988684	0.752908	1.31315	0.189131	0.998254	MLF2
ENSG00000089737	24.4301	-0.737343	0.806734	-0.913986	0.360724	0.998254	DDX24
ENSG00000089775	13.0036	-0.433649	0.920227	-0.471242	0.637468	0.998254	ZBTB25
ENSG00000090060	69.6802	0.0688832	0.626532	0.109944	0.912454	0.998254	PAPOLA
ENSG00000090061	7.952	1.05021	1.55744	0.674315	0.500111	0.998254	CCNK
ENSG00000090097	12.4523	-0.780329	1.11757	-0.698235	0.48503	0.998254	PCBP4
ENSG00000090263	33.091	-0.422774	0.74032	-0.57107	0.567952	0.998254	MRPS33
ENSG00000090266	265.095	-0.310919	0.723403	-0.4298	0.667341	0.998254	NDUFB2
ENSG00000090273	22.4497	0.225113	0.707044	0.318386	0.750192	0.998254	NUDC
ENSG00000090316	31.8153	-0.0530317	0.674766	-0.0785927	0.937357	0.998254	MAEA
ENSG00000090520	33.3067	0.62091	0.594493	1.04444	0.296284	0.998254	DNAJB11
ENSG00000090861	24.656	-0.0183574	0.69934	-0.0262495	0.979058	0.998254	AARS1
ENSG00000090863	10.597	-1.77215	1.55907	-1.13667	0.255676	0.998254	GLG1
ENSG00000090905	40.6858	0.119179	0.777932	0.1532	0.87824	0.998254	TNRC6A
ENSG00000090924	11.491	-0.522028	0.909558	-0.573936	0.566011	0.998254	PLEKHG2
ENSG00000090932	12.4666	0.277689	0.986614	0.281457	0.77836	0.998254	DLL3
ENSG00000090971	14.4545	1.14519	0.80985	1.41408	0.157339	0.998254	NAT14
ENSG00000091009	17.4537	0.0917295	1.47617	0.0621403	0.950451	0.998254	RBM27
ENSG00000091129	54.2435	-0.530913	0.556032	-0.954826	0.339666	0.998254	NRCAM
ENSG00000091136	28.8577	0.275853	0.727598	0.379129	0.704592	0.998254	LAMB1
ENSG00000091140	21.5107	0.558684	0.691529	0.807896	0.419151	0.998254	DLD
ENSG00000091164	17.8575	0.243927	0.837605	0.291219	0.770884	0.998254	TXNL1
ENSG00000091483	16.2859	-0.0729129	0.746215	-0.0977103	0.922162	0.998254	FH
ENSG00000091527	39.0015	-0.949372	0.625836	-1.51697	0.129275	0.998254	CDV3
ENSG00000091640	18.8169	-0.214183	1.15374	-0.185643	0.852725	0.998254	SPAG7
ENSG00000091651	15.6474	-0.152055	0.933031	-0.162969	0.870543	0.998254	ORC6
ENSG00000091656	11.0739	-0.795677	1.02587	-0.775609	0.43798	0.998254	ZFHX4
ENSG00000091947	9.67435	-0.524486	1.00275	-0.523048	0.600941	0.998254	TMEM101
ENSG00000092010	40.2255	0.206638	0.805303	0.256596	0.79749	0.998254	PSME1
ENSG00000092020	19.3044	0.456991	0.884536	0.516645	0.605404	0.998254	PPP2R3C
ENSG00000092051	8.05867	-1.06592	1.02847	-1.03641	0.30001	0.998254	JPH4
ENSG00000092108	11.2259	0.0341853	1.03718	0.0329598	0.973707	0.998254	SCFD1
ENSG00000092148	11.8533	0.491684	1.04622	0.469961	0.638383	0.998254	HECTD1
ENSG00000092199	175.697	0.176393	0.470976	0.374527	0.708012	0.998254	HNRNPC
ENSG00000092201	47.4323	-0.397451	0.67685	-0.587207	0.557065	0.998254	SUPT16H
ENSG00000092203	15.4002	0.361333	0.766793	0.471226	0.637479	0.998254	TOX4
ENSG00000092531	9.75103	-0.0722152	0.936753	-0.077091	0.938551	0.998254	SNAP23
ENSG00000092621	72.8231	0.221448	0.552514	0.400801	0.688567	0.998254	PHGDH
ENSG00000092820	15.6815	-0.228327	0.806777	-0.283011	0.777168	0.998254	EZR
ENSG00000092841	769.442	-0.852489	0.52103	-1.63616	0.101806	0.998254	MYL6
ENSG00000092853	8.42599	-0.218032	1.00125	-0.21776	0.827616	0.998254	CLSPN
ENSG00000092978	9.88413	-0.368439	0.941556	-0.391308	0.69557	0.998254	GPATCH2
ENSG00000093000	10.9631	-0.896199	1.43534	-0.62438	0.532378	0.998254	NUP50
ENSG00000093010	53.7539	0.562642	0.711014	0.791323	0.428756	0.998254	COMT
ENSG00000093144	13.1165	0.418525	0.795691	0.52599	0.598895	0.998254	ECHDC1
ENSG00000093167	19.6201	0.433316	0.782002	0.554112	0.579502	0.998254	LRRFIP2
ENSG00000094804	10.6396	-0.270233	0.908518	-0.297444	0.766128	0.998254	CDC6
ENSG00000094914	13.9189	0.426679	0.809215	0.527276	0.598002	0.998254	AAAS
ENSG00000094916	104.801	-0.519235	0.560069	-0.927091	0.353879	0.998254	CBX5
ENSG00000095002	12.2367	-1.75638	1.1245	-1.56192	0.118307	0.998254	MSH2
ENSG00000095059	20.6563	0.639741	1.0485	0.610149	0.541763	0.998254	DHPS
ENSG00000095139	10.4732	-0.924754	0.990087	-0.934013	0.350297	0.998254	ARCN1
ENSG00000095380	20.6923	0.779128	0.730253	1.06693	0.286004	0.998254	NANS
ENSG00000095596	15.5212	0.363941	0.957175	0.380225	0.703779	0.998254	CYP26A1
ENSG00000095787	11.1926	-0.643496	0.957495	-0.672062	0.501544	0.998254	WAC
ENSG00000095794	16.2057	0.144037	0.768447	0.187439	0.851317	0.998254	CREM
ENSG00000095906	22.2804	-0.0843893	0.847086	-0.099623	0.920644	0.998254	NUBP2
ENSG00000096060	8.63516	-0.131432	0.982791	-0.133733	0.893614	0.998254	FKBP5
ENSG00000096063	59.4403	0.245652	0.726691	0.338042	0.735331	0.998254	SRPK1
ENSG00000096080	15.3476	0.827457	1.03288	0.801119	0.423063	0.998254	MRPS18A
ENSG00000096092	16.5771	-0.531287	0.986224	-0.538708	0.590088	0.998254	TMEM14A
ENSG00000096384	425.266	-0.126501	0.658181	-0.192198	0.847587	0.998254	HSP90AB1
ENSG00000096401	15.5647	-0.941024	0.895029	-1.05139	0.29308	0.998254	CDC5L
ENSG00000097021	16.4815	0.262583	0.805985	0.325792	0.744582	0.998254	ACOT7
ENSG00000097033	22.457	0.702276	1.36954	0.512783	0.608103	0.998254	SH3GLB1
ENSG00000099194	66.728	-0.645074	0.576039	-1.11984	0.26278	0.998254	SCD
ENSG00000099204	9.02059	-0.785471	0.936516	-0.838715	0.401629	0.998254	ABLIM1
ENSG00000099246	15.2683	0.444252	0.883034	0.503098	0.614895	0.998254	RAB18
ENSG00000099308	8.37906	0.326619	1.26419	0.258363	0.796127	0.998254	MAST3
ENSG00000099341	76.3498	0.693029	0.708514	0.978143	0.328003	0.998254	PSMD8
ENSG00000099622	47.1776	0.253985	0.560688	0.452989	0.650557	0.998254	CIRBP
ENSG00000099624	50.1828	-0.500771	0.713997	-0.701364	0.483076	0.998254	ATP5F1D
ENSG00000099783	88.6718	-0.670152	0.686067	-0.976802	0.328667	0.998254	HNRNPM
ENSG00000099795	107.81	-0.376335	0.610259	-0.616681	0.537445	0.998254	NDUFB7
ENSG00000099800	176.273	0.406262	0.48283	0.841417	0.400114	0.998254	TIMM13
ENSG00000099810	9.61825	0.073393	0.931161	0.0788188	0.937177	0.998254	MTAP
ENSG00000099817	53.8843	0.283524	0.815071	0.347852	0.727952	0.998254	POLR2E
ENSG00000099875	26.8353	-1.11575	0.667139	-1.67244	0.0944384	0.998254	MKNK2
ENSG00000099901	145.112	0.644975	0.548126	1.17669	0.239319	0.998254	RANBP1
ENSG00000099949	11.3698	0.641489	0.838671	0.764887	0.444339	0.998254	LZTR1
ENSG00000099956	19.3318	0.193103	0.676377	0.285496	0.775264	0.998254	SMARCB1
ENSG00000099968	7.81332	-1.0565	1.04719	-1.00888	0.31303	0.998254	BCL2L13
ENSG00000099977	54.7491	-0.0849689	0.877577	-0.0968222	0.922868	0.998254	DDT
ENSG00000099995	11.5369	-0.102019	0.877924	-0.116204	0.907491	0.998254	SF3A1
ENSG00000100014	14.6828	-0.344192	0.919624	-0.374274	0.7082	0.998254	SPECC1L
ENSG00000100028	30.9674	-1.15519	0.835467	-1.38269	0.166759	0.998254	SNRPD3
ENSG00000100029	10.3021	0.206139	0.852767	0.24173	0.808989	0.998254	PES1
ENSG00000100030	14.575	-1.58245	0.994858	-1.59063	0.111693	0.998254	MAPK1
ENSG00000100077	17.6684	-1.26042	0.971776	-1.29703	0.19462	0.998254	GRK3
ENSG00000100083	15.6058	0.352972	0.870905	0.405293	0.685262	0.998254	GGA1
ENSG00000100097	701.591	0.233827	0.8202	0.285085	0.775579	0.998254	LGALS1
ENSG00000100099	8.06181	-0.584871	1.13991	-0.513086	0.607891	0.998254	HPS4
ENSG00000100129	59.2016	0.474695	0.528711	0.897834	0.369274	0.998254	EIF3L
ENSG00000100138	166.696	0.418732	0.629094	0.665611	0.50566	0.998254	SNU13
ENSG00000100142	93.2734	0.0921241	0.623298	0.147801	0.8825	0.998254	POLR2F
ENSG00000100154	13.918	0.947847	0.862802	1.09857	0.271956	0.998254	TTC28
ENSG00000100162	8.42208	0.830358	1.14793	0.723352	0.469464	0.998254	CENPM
ENSG00000100201	70.3464	-1.19601	0.779494	-1.53435	0.124945	0.998254	DDX17
ENSG00000100211	7.95615	0.658195	1.01706	0.647157	0.51753	0.998254	CBY1
ENSG00000100216	56.8324	0.501708	0.526183	0.953486	0.340344	0.998254	TOMM22
ENSG00000100219	24.8089	0.0832976	0.851344	0.0978425	0.922057	0.998254	XBP1
ENSG00000100220	18.9165	0.202573	0.82288	0.246176	0.805546	0.998254	RTCB
ENSG00000100225	10.936	-0.526155	0.917942	-0.57319	0.566516	0.998254	FBXO7
ENSG00000100242	10.6356	-0.0578004	1.0054	-0.0574902	0.954155	0.998254	SUN2
ENSG00000100243	39.9179	0.800434	0.543986	1.47142	0.141176	0.998254	CYB5R3
ENSG00000100246	12.6556	0.295472	0.91053	0.324506	0.745555	0.998254	DNAL4
ENSG00000100280	29.7479	-0.850277	0.639874	-1.32882	0.183907	0.998254	AP1B1
ENSG00000100281	22.727	-0.0551859	0.690095	-0.0799686	0.936262	0.998254	HMGXB4
ENSG00000100285	7.72431	0.261536	1.27753	0.20472	0.837791	0.998254	NEFH
ENSG00000100296	11.793	0.341248	0.912549	0.373951	0.708441	0.998254	THOC5
ENSG00000100297	11.1671	-0.737772	0.851653	-0.866283	0.386335	0.998254	MCM5
ENSG00000100300	92.5368	0.222036	1.04411	0.212657	0.831595	0.998254	TSPO
ENSG00000100304	10.4522	0.320636	1.01514	0.315855	0.752113	0.998254	TTLL12
ENSG00000100316	485.598	1.02783	0.786874	1.30622	0.191477	0.998254	RPL3
ENSG00000100319	10.3937	0.704409	0.852575	0.826214	0.408683	0.998254	ZMAT5
ENSG00000100320	92.8556	-0.392503	0.568627	-0.690264	0.490028	0.998254	RBFOX2
ENSG00000100321	24.4657	0.582918	0.842274	0.692077	0.488889	0.998254	SYNGR1
ENSG00000100345	13.1442	-0.468521	1.30818	-0.358146	0.720234	0.998254	MYH9
ENSG00000100347	12.6593	0.571825	0.809594	0.706311	0.479994	0.998254	SAMM50
ENSG00000100353	35.2506	-0.0781287	0.61853	-0.126314	0.899484	0.998254	EIF3D
ENSG00000100354	27.3608	-0.366767	0.759864	-0.482675	0.629326	0.998254	TNRC6B
ENSG00000100372	8.42939	0.242891	1.0966	0.221494	0.824708	0.998254	SLC25A17
ENSG00000100380	116.542	-0.735562	0.471625	-1.55963	0.118847	0.998254	ST13
ENSG00000100387	182.114	-0.0850491	0.541223	-0.157143	0.875132	0.998254	RBX1
ENSG00000100393	13.69	0.958421	1.10041	0.870966	0.383773	0.998254	EP300
ENSG00000100401	13.9245	-0.502974	0.840184	-0.598647	0.549408	0.998254	RANGAP1
ENSG00000100412	11.4696	0.739281	0.935987	0.789841	0.42962	0.998254	ACO2
ENSG00000100413	12.1124	-1.29001	0.989044	-1.3043	0.192132	0.998254	POLR3H
ENSG00000100417	18.5032	-0.135	0.707175	-0.1909	0.848604	0.998254	PMM1
ENSG00000100418	17.8277	0.328963	0.73577	0.4471	0.654803	0.998254	DESI1
ENSG00000100422	10.7309	-0.373264	0.876451	-0.425881	0.670195	0.998254	CERK
ENSG00000100426	10.2334	-0.345109	0.960894	-0.359154	0.71948	0.998254	ZBED4
ENSG00000100442	86.701	0.399545	0.611626	0.65325	0.513595	0.998254	FKBP3
ENSG00000100461	14.2659	-0.740231	0.883866	-0.837493	0.402315	0.998254	RBM23
ENSG00000100462	11.7347	0.277692	1.01488	0.27362	0.784377	0.998254	PRMT5
ENSG00000100519	22.4937	0.207729	0.684069	0.303666	0.761382	0.998254	PSMC6
ENSG00000100526	21.6567	0.315998	1.01315	0.311895	0.75512	0.998254	CDKN3
ENSG00000100528	55.0545	0.731617	0.56331	1.29878	0.194019	0.998254	CNIH1
ENSG00000100554	22.1946	-0.0991118	0.773973	-0.128056	0.898105	0.998254	ATP6V1D
ENSG00000100567	78.5433	0.369788	0.77489	0.477214	0.63321	0.998254	PSMA3
ENSG00000100568	24.0219	-0.311691	0.643043	-0.484712	0.62788	0.998254	VTI1B
ENSG00000100575	35.5915	1.19613	0.922101	1.29718	0.19457	0.998254	TIMM9
ENSG00000100577	8.61077	-0.11046	1.05079	-0.105121	0.91628	0.998254	GSTZ1
ENSG00000100580	8.88816	-0.774581	1.3353	-0.580082	0.561859	0.998254	TMED8
ENSG00000100603	26.0946	0.0149971	0.62241	0.0240951	0.980777	0.998254	SNW1
ENSG00000100604	107.771	-0.134511	0.920482	-0.146131	0.883818	0.998254	CHGA
ENSG00000100612	32.5965	-0.0855135	0.56897	-0.150295	0.880532	0.998254	DHRS7
ENSG00000100632	117.281	0.313787	0.555205	0.565173	0.571956	0.998254	ERH
ENSG00000100650	35.6155	0.85842	0.57594	1.49047	0.136102	0.998254	SRSF5
ENSG00000100664	82.678	-0.224706	0.531587	-0.422708	0.672508	0.998254	EIF5
ENSG00000100711	8.42705	1.14184	1.39161	0.820516	0.411922	0.998254	ZFYVE21
ENSG00000100714	9.25703	-0.362296	0.908993	-0.398569	0.690211	0.998254	MTHFD1
ENSG00000100722	14.5277	-0.680724	0.782539	-0.869891	0.38436	0.998254	ZC3H14
ENSG00000100749	8.49476	0.624634	0.955339	0.653835	0.513218	0.998254	VRK1
ENSG00000100764	28.7473	-0.420919	0.751648	-0.559995	0.575483	0.998254	PSMC1
ENSG00000100804	105.955	0.320882	0.620658	0.517003	0.605154	0.998254	PSMB5
ENSG00000100811	16.574	-0.754328	1.01857	-0.740575	0.458951	0.998254	YY1
ENSG00000100813	30.7338	-0.189807	0.712635	-0.266345	0.789974	0.998254	ACIN1
ENSG00000100814	22.7668	0.127164	0.853794	0.148939	0.881601	0.998254	CCNB1IP1
ENSG00000100815	11.2128	-0.133792	0.904648	-0.147894	0.882427	0.998254	TRIP11
ENSG00000100823	61.0298	0.380852	0.519396	0.733261	0.463399	0.998254	APEX1
ENSG00000100836	33.3356	-0.654573	0.912108	-0.717649	0.472974	0.998254	PABPN1
ENSG00000100852	12.6706	-1.54955	1.18885	-1.3034	0.192437	0.998254	ARHGAP5
ENSG00000100865	11.4083	0.487445	0.830404	0.586998	0.557205	0.998254	CINP
ENSG00000100883	11.2072	0.541284	1.16067	0.466354	0.640962	0.998254	SRP54
ENSG00000100888	8.95827	-0.452291	1.17498	-0.384934	0.700286	0.998254	CHD8
ENSG00000100889	26.7821	0.389896	0.800765	0.486904	0.626326	0.998254	PCK2
ENSG00000100902	80.8149	0.457386	0.566396	0.807538	0.419357	0.998254	PSMA6
ENSG00000100908	10.8251	-0.39259	0.82582	-0.475395	0.634506	0.998254	EMC9
ENSG00000100911	46.7969	-0.0721881	0.832931	-0.0866676	0.930936	0.998254	PSME2
ENSG00000100918	45.6267	-0.448143	0.824662	-0.543426	0.586837	0.998254	REC8
ENSG00000100938	8.0883	0.200858	0.976516	0.205689	0.837034	0.998254	GMPR2
ENSG00000100941	47.6348	0.710704	0.827492	0.858865	0.390415	0.998254	PNN
ENSG00000100968	18.1373	0.0874006	0.897078	0.097428	0.922386	0.998254	NFATC4
ENSG00000100994	8.71808	-1.35324	1.22199	-1.1074	0.268119	0.998254	PYGB
ENSG00000101019	10.5961	-0.167254	0.884842	-0.189021	0.850077	0.998254	UQCC1
ENSG00000101040	15.5812	-0.620764	0.772652	-0.803419	0.421733	0.998254	ZMYND8
ENSG00000101057	9.35425	-0.570667	0.981661	-0.581329	0.561019	0.998254	MYBL2
ENSG00000101079	7.71906	0.18156	1.04982	0.172944	0.862696	0.998254	NDRG3
ENSG00000101084	19.4886	-0.300852	0.812285	-0.370377	0.711101	0.998254	RAB5IF
ENSG00000101109	14.902	-0.763606	1.08881	-0.701323	0.483102	0.998254	STK4
ENSG00000101126	8.69792	-0.81508	1.16805	-0.697812	0.485295	0.998254	ADNP
ENSG00000101132	69.8892	-0.657394	0.682364	-0.963407	0.335343	0.998254	PFDN4
ENSG00000101146	8.67082	0.777817	0.97898	0.794518	0.426894	0.998254	RAE1
ENSG00000101158	14.6744	-0.106659	0.834008	-0.127888	0.898238	0.998254	NELFCD
ENSG00000101161	19.3562	-0.333019	0.815319	-0.408453	0.682941	0.998254	PRPF6
ENSG00000101166	38.449	-0.125018	0.612889	-0.203982	0.838368	0.998254	PRELID3B
ENSG00000101182	274.887	-0.0239882	0.566196	-0.0423674	0.966206	0.998254	PSMA7
ENSG00000101187	12.5961	0.374505	1.07266	0.349137	0.726986	0.998254	SLCO4A1
ENSG00000101193	9.6142	-0.58396	0.978099	-0.597036	0.550484	0.998254	GID8
ENSG00000101210	20.1509	0.138776	0.692303	0.200456	0.841124	0.998254	EEF1A2
ENSG00000101220	30.9241	0.439762	0.714765	0.615254	0.538387	0.998254	C20orf27
ENSG00000101224	9.70073	0.467959	1.04136	0.449374	0.653162	0.998254	CDC25B
ENSG00000101236	11.1302	-0.461943	0.970604	-0.475934	0.634121	0.998254	RNF24
ENSG00000101246	8.57858	1.37805	1.02894	1.33929	0.180475	0.998254	ARFRP1
ENSG00000101247	14.0919	1.12231	0.819993	1.36868	0.171098	0.998254	NDUFAF5
ENSG00000101255	17.2156	0.102928	0.907153	0.113463	0.909664	0.998254	TRIB3
ENSG00000101266	33.7294	-0.580941	0.89144	-0.651689	0.514602	0.998254	CSNK2A1
ENSG00000101290	34.3892	-0.580851	0.718852	-0.808026	0.419075	0.998254	CDS2
ENSG00000101294	27.6851	0.336444	0.64038	0.525381	0.599318	0.998254	HM13
ENSG00000101335	18.0701	2.42625	4.57406	0.530437	0.595809	0.998254	MYL9
ENSG00000101343	16.9407	-0.364386	0.728887	-0.499922	0.61713	0.998254	CRNKL1
ENSG00000101346	19.8256	-0.422316	0.859261	-0.491487	0.623082	0.998254	POFUT1
ENSG00000101347	8.67332	0.947969	1.11367	0.851211	0.394652	0.998254	SAMHD1
ENSG00000101350	9.54744	-1.73008	1.13227	-1.52798	0.126518	0.998254	KIF3B
ENSG00000101361	64.5197	0.103588	0.565088	0.183313	0.854552	0.998254	NOP56
ENSG00000101363	12.6137	0.649467	0.998971	0.650136	0.515604	0.998254	MANBAL
ENSG00000101365	9.34499	0.735661	1.06724	0.689312	0.490627	0.998254	IDH3B
ENSG00000101367	28.7705	0.594521	0.614681	0.967203	0.333443	0.998254	MAPRE1
ENSG00000101421	15.7618	0.14031	1.14289	0.122768	0.902291	0.998254	CHMP4B
ENSG00000101439	24.9254	0.202452	0.660237	0.306636	0.759121	0.998254	CST3
ENSG00000101444	23.4592	0.200522	0.852532	0.235208	0.814047	0.998254	AHCY
ENSG00000101460	42.4896	0.680696	1.2707	0.535685	0.592176	0.998254	MAP1LC3A
ENSG00000101470	43.0552	0.42766	3.08992	0.138405	0.88992	0.998254	TNNC2
ENSG00000101473	7.75497	0.984486	1.23399	0.797807	0.424983	0.998254	ACOT8
ENSG00000101489	16.7864	-0.345204	0.857905	-0.402381	0.687404	0.998254	CELF4
ENSG00000101557	18.6624	-0.938161	1.1912	-0.787576	0.430945	0.998254	USP14
ENSG00000101558	13.387	-0.307299	1.00807	-0.304839	0.760489	0.998254	VAPA
ENSG00000101608	104.35	0.995634	0.685544	1.45233	0.146411	0.998254	MYL12A
ENSG00000101654	9.39745	-1.35373	0.96562	-1.40193	0.160937	0.998254	RNMT
ENSG00000101745	7.95239	0.147462	1.11903	0.131776	0.895161	0.998254	ANKRD12
ENSG00000101746	9.64621	1.94473	1.42084	1.36872	0.171085	0.998254	NOL4
ENSG00000101843	10.9536	1.01648	0.905029	1.12315	0.261376	0.998254	PSMD10
ENSG00000101882	20.5611	-0.151542	0.679715	-0.222949	0.823575	0.998254	NKAP
ENSG00000101901	12.2379	-0.0614151	0.923297	-0.0665172	0.946966	0.998254	ALG13
ENSG00000101972	32.1892	-0.376252	0.610559	-0.616242	0.537735	0.998254	STAG2
ENSG00000102003	23.6683	-0.265299	0.710168	-0.373573	0.708722	0.998254	SYP
ENSG00000102007	28.5187	0.625421	0.858834	0.728221	0.466478	0.998254	PLP2
ENSG00000102024	10.4846	-0.338851	0.880004	-0.385056	0.700196	0.998254	PLS3
ENSG00000102030	72.3948	-0.101897	0.674769	-0.151009	0.879968	0.998254	NAA10
ENSG00000102054	32.5789	-1.21875	0.881266	-1.38296	0.166677	0.998254	RBBP7
ENSG00000102103	20.3426	0.292728	0.679598	0.430738	0.666659	0.998254	PQBP1
ENSG00000102109	41.9981	-0.050575	0.616112	-0.0820873	0.934577	0.998254	PCSK1N
ENSG00000102119	9.38527	0.0228779	1.09492	0.0208946	0.98333	0.998254	EMD
ENSG00000102144	135.742	0.500481	0.446801	1.12014	0.262653	0.998254	PGK1
ENSG00000102158	9.37511	-1.06076	0.989381	-1.07215	0.283653	0.998254	MAGT1
ENSG00000102172	44.607	-0.253022	0.521399	-0.485274	0.627482	0.998254	SMS
ENSG00000102181	8.59749	-0.733826	1.30345	-0.562986	0.573444	0.998254	CD99L2
ENSG00000102225	9.26095	-0.766758	0.904109	-0.848082	0.396392	0.998254	CDK16
ENSG00000102226	8.57571	-0.913473	1.32309	-0.690407	0.489938	0.998254	USP11
ENSG00000102241	35.7466	0.285796	0.737896	0.387312	0.698525	0.998254	HTATSF1
ENSG00000102265	54.3659	0.10317	0.512851	0.20117	0.840566	0.998254	TIMP1
ENSG00000102309	59.1796	0.53689	0.675267	0.795078	0.426568	0.998254	PIN4
ENSG00000102316	12.4688	0.375866	0.78936	0.476165	0.633957	0.998254	MAGED2
ENSG00000102317	41.0912	0.796935	0.638475	1.24819	0.211963	0.998254	RBM3
ENSG00000102390	12.1229	0.377009	1.08187	0.348478	0.727481	0.998254	PBDC1
ENSG00000102401	29.1794	-0.831195	0.688766	-1.20679	0.227514	0.998254	ARMCX3
ENSG00000102531	26.0525	-0.197008	0.76915	-0.256138	0.797844	0.998254	FNDC3A
ENSG00000102580	19.1751	-0.734016	0.715377	-1.02606	0.304866	0.998254	DNAJC3
ENSG00000102738	11.5843	-0.674366	0.997596	-0.675991	0.499046	0.998254	MRPS31
ENSG00000102753	15.7051	-1.08576	0.90358	-1.20162	0.22951	0.998254	KPNA3
ENSG00000102804	25.18	-0.121091	0.74925	-0.161617	0.871608	0.998254	TSC22D1
ENSG00000102858	7.95024	-0.363709	1.191	-0.305382	0.760076	0.998254	MGRN1
ENSG00000102893	34.9535	-0.541591	0.706919	-0.76613	0.443599	0.998254	PHKB
ENSG00000102898	63.8626	0.693661	0.775039	0.895002	0.370786	0.998254	NUTF2
ENSG00000102900	8.05154	-1.28664	1.00711	-1.27755	0.201409	0.998254	NUP93
ENSG00000102910	19.6012	-0.441173	0.984531	-0.448105	0.654077	0.998254	LONP2
ENSG00000102974	9.34935	-0.57201	0.949889	-0.602187	0.54705	0.998254	CTCF
ENSG00000102978	10.9798	-0.265495	0.94395	-0.281259	0.778512	0.998254	POLR2C
ENSG00000103018	30.4705	0.0185519	0.639551	0.0290077	0.976858	0.998254	CYB5B
ENSG00000103035	80.7123	0.770848	0.566806	1.35999	0.173834	0.998254	PSMD7
ENSG00000103121	40.2795	0.0167447	0.745297	0.0224672	0.982075	0.998254	CMC2
ENSG00000103145	26.3894	0.491781	1.01359	0.485189	0.627542	0.998254	HCFC1R1
ENSG00000103187	8.78804	-0.406489	1.02189	-0.397781	0.690792	0.998254	COTL1
ENSG00000103194	13.2261	-1.13008	1.02106	-1.10677	0.268392	0.998254	USP10
ENSG00000103202	31.6982	0.638783	0.839113	0.76126	0.446502	0.998254	NME4
ENSG00000103253	9.37704	-0.502695	1.16144	-0.432819	0.665147	0.998254	HAGHL
ENSG00000103266	12.9266	0.946431	0.821037	1.15273	0.249023	0.998254	STUB1
ENSG00000103274	10.0491	-0.195272	1.02014	-0.191417	0.848199	0.998254	NUBP1
ENSG00000103342	16.2156	-0.275599	0.851085	-0.323821	0.746073	0.998254	GSPT1
ENSG00000103353	26.1477	-1.03427	0.739777	-1.39808	0.162089	0.998254	UBFD1
ENSG00000103363	293.466	-0.528132	0.519795	-1.01604	0.30961	0.998254	ELOB
ENSG00000103365	8.24792	-0.0708031	1.00217	-0.0706499	0.943676	0.998254	GGA2
ENSG00000103404	38.2962	-0.156628	0.66799	-0.234476	0.814615	0.998254	USP31
ENSG00000103415	19.3877	0.19628	0.690446	0.28428	0.776196	0.998254	HMOX2
ENSG00000103423	10.3257	1.5762	0.979036	1.60995	0.107409	0.998254	DNAJA3
ENSG00000103429	11.124	-0.336002	0.962232	-0.34919	0.726947	0.998254	BFAR
ENSG00000103485	47.6448	0.117202	0.703972	0.166486	0.867774	0.998254	QPRT
ENSG00000103495	24.8126	-0.202109	0.942136	-0.214522	0.83014	0.998254	MAZ
ENSG00000103507	8.02511	-0.199495	1.03776	-0.192237	0.847557	0.998254	BCKDK
ENSG00000103540	9.57019	-1.23669	1.03628	-1.19339	0.232718	0.998254	CCP110
ENSG00000103546	40.6173	-0.61342	0.77642	-0.790063	0.429491	0.998254	SLC6A2
ENSG00000103550	41.0807	-0.333223	0.760411	-0.438215	0.661231	0.998254	KNOP1
ENSG00000103591	12.1314	-0.9436	0.791123	-1.19273	0.232974	0.998254	AAGAB
ENSG00000103769	70.8827	0.110263	0.469822	0.23469	0.814449	0.998254	RAB11A
ENSG00000103855	13.9056	-0.117789	0.89689	-0.13133	0.895514	0.998254	CD276
ENSG00000103932	9.55491	-1.31804	0.915369	-1.4399	0.149895	0.998254	RPAP1
ENSG00000103994	19.4271	-1.5452	0.99259	-1.55673	0.119534	0.998254	ZNF106
ENSG00000104047	8.52913	0.427865	1.01332	0.422242	0.672848	0.998254	DTWD1
ENSG00000104064	8.50044	0.628767	1.48384	0.423742	0.671754	0.998254	GABPB1
ENSG00000104067	7.8276	-0.734081	1.25619	-0.584372	0.55897	0.998254	TJP1
ENSG00000104112	82.2018	-0.545492	0.543503	-1.00366	0.315542	0.998254	SCG3
ENSG00000104131	91.3536	-0.659227	0.488251	-1.35018	0.176958	0.998254	EIF3J
ENSG00000104164	10.8945	-0.541614	0.967712	-0.559685	0.575694	0.998254	BLOC1S6
ENSG00000104177	16.256	-0.510421	0.869559	-0.586988	0.557212	0.998254	MYEF2
ENSG00000104218	8.8966	-0.125088	0.909494	-0.137536	0.890607	0.998254	CSPP1
ENSG00000104325	38.8438	0.896185	0.559836	1.6008	0.109421	0.998254	DECR1
ENSG00000104368	50.709	0.367034	0.892332	0.41132	0.680838	0.998254	PLAT
ENSG00000104381	12.9564	-0.181313	0.852354	-0.21272	0.831545	0.998254	GDAP1
ENSG00000104388	36.0752	-0.156822	0.608948	-0.257529	0.796771	0.998254	RAB2A
ENSG00000104408	76.6913	0.142715	0.519379	0.274781	0.783485	0.998254	EIF3E
ENSG00000104435	231.04	0.137408	0.563541	0.243829	0.807363	0.998254	STMN2
ENSG00000104472	9.72727	0.394449	0.926007	0.425967	0.670132	0.998254	CHRAC1
ENSG00000104522	11.1571	0.532766	0.867451	0.614174	0.5391	0.998254	TSTA3
ENSG00000104529	60.3393	0.273673	0.563391	0.48576	0.627138	0.998254	EEF1D
ENSG00000104549	35.1235	-1.00363	0.773917	-1.29682	0.194695	0.998254	SQLE
ENSG00000104660	40.4658	0.0179822	0.613429	0.0293142	0.976614	0.998254	LEPROTL1
ENSG00000104671	15.1867	1.0356	0.771376	1.34254	0.179422	0.998254	DCTN6
ENSG00000104679	11.1732	0.996289	0.90342	1.1028	0.270115	0.998254	R3HCC1
ENSG00000104714	23.1217	0.102271	0.74109	0.138001	0.89024	0.998254	ERICH1
ENSG00000104722	119.699	0.201689	0.661014	0.305121	0.760274	0.998254	NEFM
ENSG00000104723	29.7287	-0.293631	0.638991	-0.459524	0.645858	0.998254	TUSC3
ENSG00000104738	12.6642	-0.190563	0.972031	-0.196046	0.844574	0.998254	MCM4
ENSG00000104763	14.4285	0.302715	0.830766	0.364381	0.715574	0.998254	ASAH1
ENSG00000104765	19.7403	0.308308	1.04346	0.295468	0.767636	0.998254	BNIP3L
ENSG00000104805	12.6044	0.40481	1.11311	0.363674	0.716102	0.998254	NUCB1
ENSG00000104823	46.7718	0.523835	0.749677	0.698748	0.48471	0.998254	ECH1
ENSG00000104825	8.90428	-0.0536735	0.941355	-0.0570173	0.954531	0.998254	NFKBIB
ENSG00000104852	14.6373	-0.269489	0.741148	-0.36361	0.716149	0.998254	SNRNP70
ENSG00000104872	18.0777	0.153236	0.932358	0.164353	0.869453	0.998254	PIH1D1
ENSG00000104879	8.0297	2.13515	2.18377	0.977734	0.328206	0.998254	CKM
ENSG00000104886	11.009	-0.0449078	0.959569	-0.0468	0.962673	0.998254	PLEKHJ1
ENSG00000104897	11.2624	0.113095	0.892698	0.126689	0.899187	0.998254	SF3A2
ENSG00000104904	318.206	0.0816979	0.532274	0.153488	0.878013	0.998254	OAZ1
ENSG00000104915	14.3301	0.699437	0.83701	0.835637	0.403359	0.998254	STX10
ENSG00000104960	13.688	-1.19641	0.846332	-1.41365	0.157466	0.998254	PTOV1
ENSG00000104964	23.993	-0.0763889	0.873273	-0.0874742	0.930295	0.998254	TLE5
ENSG00000104969	11.1593	0.554169	0.837873	0.661399	0.508356	0.998254	SGTA
ENSG00000104979	101.12	0.302737	0.589437	0.513604	0.607529	0.998254	C19orf53
ENSG00000104980	20.9063	-0.355001	0.737725	-0.48121	0.630367	0.998254	TIMM44
ENSG00000105048	11.8359	1.20814	1.01474	1.1906	0.233811	0.998254	TNNT1
ENSG00000105171	8.92296	0.556445	1.00559	0.553353	0.580022	0.998254	POP4
ENSG00000105185	144.094	0.447011	0.662228	0.675011	0.499669	0.998254	PDCD5
ENSG00000105193	839.847	-0.321962	0.788783	-0.408176	0.683145	0.998254	RPS16
ENSG00000105197	28.3732	0.500117	0.631594	0.791833	0.428458	0.998254	TIMM50
ENSG00000105202	48.8916	-0.0776305	0.69573	-0.111581	0.911155	0.998254	FBL
ENSG00000105220	185.68	-0.280616	0.43058	-0.651717	0.514584	0.998254	GPI
ENSG00000105221	9.12477	0.114828	1.05555	0.108785	0.913373	0.998254	AKT2
ENSG00000105223	30.9395	0.721674	0.61592	1.1717	0.241317	0.998254	PLD3
ENSG00000105245	10.5001	-0.240478	0.926888	-0.259447	0.795291	0.998254	NUMBL
ENSG00000105251	13.3999	-0.233811	0.777386	-0.300766	0.763593	0.998254	SHD
ENSG00000105254	24.8713	0.389403	0.648019	0.600912	0.547899	0.998254	TBCB
ENSG00000105258	73.7324	-0.541706	0.566609	-0.95605	0.339047	0.998254	POLR2I
ENSG00000105290	11.7282	-0.56449	0.809182	-0.697606	0.485424	0.998254	APLP1
ENSG00000105323	27.9139	-0.189897	0.633482	-0.299767	0.764355	0.998254	HNRNPUL1
ENSG00000105341	17.6763	0.531043	0.748667	0.709317	0.478128	0.998254	DMAC2
ENSG00000105355	12.6834	0.217616	0.93222	0.233438	0.815421	0.998254	PLIN3
ENSG00000105364	16.3659	-0.382558	0.857117	-0.446332	0.655358	0.998254	MRPL4
ENSG00000105372	1642.37	-0.292491	0.746653	-0.391736	0.695253	0.998254	RPS19
ENSG00000105373	27.3162	-0.132315	0.753452	-0.175611	0.860599	0.998254	NOP53
ENSG00000105379	106.057	0.298016	0.483137	0.616836	0.537343	0.998254	ETFB
ENSG00000105393	15.1108	0.251686	1.029	0.244592	0.806772	0.998254	BABAM1
ENSG00000105401	49.6097	0.51765	0.516818	1.00161	0.316533	0.998254	CDC37
ENSG00000105402	13.4537	0.742669	0.826406	0.898674	0.368826	0.998254	NAPA
ENSG00000105404	66.7521	0.0857477	0.503756	0.170217	0.86484	0.998254	RABAC1
ENSG00000105409	7.85818	-0.503161	0.973072	-0.517085	0.605097	0.998254	ATP1A3
ENSG00000105447	14.1606	0.404888	0.770195	0.525695	0.5991	0.998254	GRWD1
ENSG00000105518	86.7686	0.113569	0.716966	0.158402	0.87414	0.998254	TMEM205
ENSG00000105568	39.9843	-0.265502	0.622901	-0.426235	0.669937	0.998254	PPP2R1A
ENSG00000105576	27.164	-0.927657	0.611465	-1.5171	0.12924	0.998254	TNPO2
ENSG00000105617	10.1012	0.285591	0.885784	0.322416	0.747137	0.998254	LENG1
ENSG00000105618	66.8812	-0.453829	0.538111	-0.843374	0.399019	0.998254	PRPF31
ENSG00000105619	8.16745	0.791229	0.983828	0.804235	0.421261	0.998254	TFPT
ENSG00000105640	72.5359	-0.523807	0.639234	-0.819429	0.412542	0.998254	RPL18A
ENSG00000105655	14.5941	0.751785	0.842136	0.892713	0.372011	0.998254	ISYNA1
ENSG00000105669	57.2605	0.487563	0.842599	0.578642	0.562831	0.998254	COPE
ENSG00000105671	8.39073	0.643619	0.912582	0.705272	0.480641	0.998254	DDX49
ENSG00000105700	20.4472	0.875921	0.80549	1.08744	0.276843	0.998254	KXD1
ENSG00000105701	17.6667	0.350152	0.747435	0.468472	0.639447	0.998254	FKBP8
ENSG00000105810	121.28	-0.134306	0.632696	-0.212275	0.831892	0.998254	CDK6
ENSG00000105819	107.007	-0.769988	0.600295	-1.28268	0.199603	0.998254	PMPCB
ENSG00000105829	24.2704	-0.176168	0.971428	-0.18135	0.856093	0.998254	BET1
ENSG00000105849	27.0084	0.0472209	0.740766	0.063746	0.949173	0.998254	TWISTNB
ENSG00000105887	41.8451	-0.972928	0.816246	-1.19195	0.233279	0.998254	MTPN
ENSG00000105894	133.993	-0.138536	0.483609	-0.286462	0.774524	0.998254	PTN
ENSG00000105939	11.197	-0.269889	1.16174	-0.232314	0.816294	0.998254	ZC3HAV1
ENSG00000105968	188.384	-0.779639	0.686871	-1.13506	0.25635	0.998254	H2AZ2
ENSG00000105993	32.3039	0.0757947	0.608609	0.124537	0.90089	0.998254	DNAJB6
ENSG00000106028	203.979	0.0514657	0.450804	0.114164	0.909108	0.998254	SSBP1
ENSG00000106049	10.5524	0.79401	1.02688	0.773227	0.439388	0.998254	HIBADH
ENSG00000106052	19.7143	0.0407018	0.803535	0.0506535	0.959602	0.998254	TAX1BP1
ENSG00000106105	53.5694	-0.0970379	0.603909	-0.160683	0.872343	0.998254	GARS1
ENSG00000106144	8.16678	-1.15722	1.07168	-1.07982	0.280222	0.998254	CASP2
ENSG00000106153	283.46	0.371291	0.807038	0.460066	0.645469	0.998254	CHCHD2
ENSG00000106211	96.6134	0.0641898	0.616833	0.104063	0.917119	0.998254	HSPB1
ENSG00000106244	133.856	0.145012	0.466899	0.310585	0.756116	0.998254	PDAP1
ENSG00000106245	148.372	-0.159787	0.489109	-0.326691	0.743902	0.998254	BUD31
ENSG00000106261	26.435	0.12296	0.741934	0.165729	0.86837	0.998254	ZKSCAN1
ENSG00000106263	10.493	-1.22427	1.16056	-1.05489	0.291474	0.998254	EIF3B
ENSG00000106268	23.035	0.355247	0.80932	0.438945	0.660701	0.998254	NUDT1
ENSG00000106299	18.5881	-0.378932	0.679928	-0.557312	0.577314	0.998254	WASL
ENSG00000106333	46.2341	0.544238	0.615398	0.884368	0.376498	0.998254	PCOLCE
ENSG00000106344	33.4977	0.247284	0.591626	0.417973	0.675967	0.998254	RBM28
ENSG00000106348	10.5517	-0.545515	0.855231	-0.637856	0.523567	0.998254	IMPDH1
ENSG00000106355	129.056	-0.0638572	0.668093	-0.0955814	0.923853	0.998254	LSM5
ENSG00000106367	10.6547	0.362687	1.04131	0.348298	0.727616	0.998254	AP1S1
ENSG00000106399	56.4246	-0.540697	0.703681	-0.768383	0.44226	0.998254	RPA3
ENSG00000106400	45.9451	0.228051	0.757878	0.300907	0.763485	0.998254	ZNHIT1
ENSG00000106443	33.8745	-0.498204	0.57095	-0.872588	0.382888	0.998254	PHF14
ENSG00000106477	9.75318	0.0331598	0.853754	0.03884	0.969018	0.998254	CEP41
ENSG00000106554	454.382	0.0475435	0.535544	0.088776	0.92926	0.998254	CHCHD3
ENSG00000106588	149.398	0.511534	0.634584	0.806094	0.420189	0.998254	PSMA2
ENSG00000106591	27.5944	0.739686	0.678123	1.09078	0.275368	0.998254	MRPL32
ENSG00000106603	28.3329	0.981253	0.796367	1.23216	0.217888	0.998254	COA1
ENSG00000106605	44.6575	0.951984	0.749516	1.27013	0.204037	0.998254	BLVRA
ENSG00000106609	14.6967	-0.220981	0.924595	-0.239003	0.811103	0.998254	TMEM248
ENSG00000106615	36.3783	1.14207	0.747559	1.52773	0.126578	0.998254	RHEB
ENSG00000106624	8.20007	-0.256683	1.04162	-0.246425	0.805353	0.998254	AEBP1
ENSG00000106628	22.542	0.234511	0.779374	0.300897	0.763493	0.998254	POLD2
ENSG00000106636	8.33824	-0.284972	0.950963	-0.299667	0.764431	0.998254	YKT6
ENSG00000106723	8.24505	-0.791966	1.098	-0.721278	0.470739	0.998254	SPIN1
ENSG00000106771	10.2198	-1.53841	0.936899	-1.64202	0.100586	0.998254	TMEM245
ENSG00000106772	16.1165	0.741352	1.07369	0.690469	0.489899	0.998254	PRUNE2
ENSG00000106789	24.3688	-0.466471	0.670768	-0.695429	0.486787	0.998254	CORO2A
ENSG00000106803	134.323	-0.125712	0.701837	-0.179119	0.857845	0.998254	SEC61B
ENSG00000106809	10.9377	2.26242	2.28239	0.991248	0.321565	0.998254	OGN
ENSG00000106992	24.1742	0.199578	0.930481	0.214489	0.830166	0.998254	AK1
ENSG00000107020	14.4943	1.81964	1.09685	1.65897	0.0971213	0.998254	PLGRKT
ENSG00000107130	21.913	-0.343381	0.850075	-0.403942	0.686256	0.998254	NCS1
ENSG00000107223	128.684	0.494188	0.462544	1.06841	0.285334	0.998254	EDF1
ENSG00000107262	20.2704	-0.914054	0.775839	-1.17815	0.238737	0.998254	BAG1
ENSG00000107281	28.6028	-0.155628	0.694415	-0.224114	0.822669	0.998254	NPDC1
ENSG00000107282	28.0864	0.471489	1.09866	0.429149	0.667815	0.998254	APBA1
ENSG00000107341	25.202	-0.957465	0.646181	-1.48173	0.138413	0.998254	UBE2R2
ENSG00000107371	8.61216	1.60135	1.02612	1.56058	0.118623	0.998254	EXOSC3
ENSG00000107372	14.9287	-0.650609	0.950948	-0.68417	0.493868	0.998254	ZFAND5
ENSG00000107485	12.2848	-1.11761	0.830507	-1.3457	0.178399	0.998254	GATA3
ENSG00000107566	12.2891	0.599136	0.889797	0.67334	0.500731	0.998254	ERLIN1
ENSG00000107581	39.4939	-0.172231	0.797662	-0.21592	0.82905	0.998254	EIF3A
ENSG00000107625	11.29	-0.482345	0.877232	-0.549848	0.582423	0.998254	DDX50
ENSG00000107672	9.9234	-0.550229	1.05177	-0.523145	0.600873	0.998254	NSMCE4A
ENSG00000107731	24.2571	0.16944	0.801946	0.211286	0.832664	0.998254	UNC5B
ENSG00000107745	8.1576	0.0769175	1.0499	0.0732618	0.941598	0.998254	MICU1
ENSG00000107779	8.51547	-0.0685266	1.087	-0.0630417	0.949733	0.998254	BMPR1A
ENSG00000107789	8.02169	-0.0985335	1.03507	-0.0951952	0.92416	0.998254	MINPP1
ENSG00000107796	43.415	1.20597	1.90001	0.634715	0.525615	0.998254	ACTA2
ENSG00000107862	24.2525	0.0946468	0.651626	0.145247	0.884516	0.998254	GBF1
ENSG00000107874	35.7189	0.845007	0.648129	1.30376	0.192314	0.998254	CUEDC2
ENSG00000107897	14.0667	1.65418	1.09948	1.50451	0.132449	0.998254	ACBD5
ENSG00000107929	27.372	0.0358901	0.640988	0.0559918	0.955348	0.998254	LARP4B
ENSG00000107937	26.8176	-0.184759	0.680757	-0.271402	0.786082	0.998254	GTPBP4
ENSG00000107949	60.6676	-0.168785	0.653208	-0.258395	0.796102	0.998254	BCCIP
ENSG00000107951	30.0793	0.0537633	0.588496	0.0913572	0.927209	0.998254	MTPAP
ENSG00000107957	10.7861	0.861245	1.53315	0.561747	0.574288	0.998254	SH3PXD2A
ENSG00000107984	30.7141	0.987229	0.735614	1.34205	0.179581	0.998254	DKK1
ENSG00000108010	48.8053	0.596936	0.504359	1.18355	0.23659	0.998254	GLRX3
ENSG00000108039	13.5379	1.10957	0.82551	1.3441	0.178914	0.998254	XPNPEP1
ENSG00000108055	51.0395	0.199912	0.549956	0.363506	0.716227	0.998254	SMC3
ENSG00000108064	13.0864	-0.493607	0.85288	-0.578753	0.562756	0.998254	TFAM
ENSG00000108100	7.84458	-0.928181	1.01267	-0.916572	0.359367	0.998254	CCNY
ENSG00000108106	20.2642	0.55533	0.971356	0.571706	0.567521	0.998254	UBE2S
ENSG00000108107	849.68	-0.229244	0.681468	-0.336397	0.736571	0.998254	RPL28
ENSG00000108176	14.4172	0.24848	0.771876	0.321917	0.747516	0.998254	DNAJC12
ENSG00000108219	19.7514	-0.567411	1.53234	-0.370289	0.711167	0.998254	TSPAN14
ENSG00000108256	13.8041	-0.445622	1.07772	-0.413487	0.679249	0.998254	NUFIP2
ENSG00000108298	1021.62	0.209815	0.701093	0.299268	0.764735	0.998254	RPL19
ENSG00000108306	18.0811	-1.05669	0.938379	-1.12608	0.260132	0.998254	FBXL20
ENSG00000108309	9.57533	-1.42482	1.21992	-1.16796	0.242824	0.998254	RUNDC3A
ENSG00000108344	18.8972	-0.0855535	0.710297	-0.120448	0.904129	0.998254	PSMD3
ENSG00000108384	13.8571	0.610652	0.911902	0.669647	0.503083	0.998254	RAD51C
ENSG00000108406	16.2552	-1.15428	0.955607	-1.2079	0.227086	0.998254	DHX40
ENSG00000108424	55.2079	-0.690222	0.680482	-1.01431	0.310433	0.998254	KPNB1
ENSG00000108433	15.2963	0.211185	0.796492	0.265143	0.790899	0.998254	GOSR2
ENSG00000108465	7.74488	0.0315272	0.96165	0.0327845	0.973846	0.998254	CDK5RAP3
ENSG00000108468	38.263	0.235017	0.606387	0.38757	0.698335	0.998254	CBX1
ENSG00000108515	22.7322	1.01647	1.76637	0.575454	0.564984	0.998254	ENO3
ENSG00000108518	258.392	0.198152	0.473847	0.418177	0.675817	0.998254	PFN1
ENSG00000108528	8.10896	1.82805	1.15093	1.58833	0.112212	0.998254	SLC25A11
ENSG00000108559	7.96832	-0.392018	1.54408	-0.253884	0.799585	0.998254	NUP88
ENSG00000108561	68.3471	0.825376	0.504893	1.63475	0.102101	0.998254	C1QBP
ENSG00000108587	19.4335	-0.81278	0.934265	-0.869968	0.384318	0.998254	GOSR1
ENSG00000108588	13.3506	-0.15192	0.837761	-0.181341	0.8561	0.998254	CCDC47
ENSG00000108590	9.73707	0.366598	1.2996	0.282086	0.777878	0.998254	MED31
ENSG00000108604	8.71919	-0.873426	1.01913	-0.857034	0.391426	0.998254	SMARCD2
ENSG00000108622	27.0923	0.860133	0.745233	1.15418	0.248427	0.998254	ICAM2
ENSG00000108639	7.90811	0.254294	1.027	0.247609	0.804437	0.998254	SYNGR2
ENSG00000108654	77.3458	-0.0783357	0.701973	-0.111593	0.911146	0.998254	DDX5
ENSG00000108666	8.54776	0.334762	1.04852	0.319272	0.74952	0.998254	C17orf75
ENSG00000108671	57.3405	0.949912	0.898579	1.05713	0.290454	0.998254	PSMD11
ENSG00000108679	36.433	-0.164006	0.549152	-0.298653	0.765205	0.998254	LGALS3BP
ENSG00000108774	21.6675	0.370194	0.666072	0.555786	0.578357	0.998254	RAB5C
ENSG00000108788	22.3557	-0.670427	0.754562	-0.888498	0.374273	0.998254	MLX
ENSG00000108821	30.9957	-1.09588	1.64833	-0.664842	0.506152	0.998254	COL1A1
ENSG00000108826	31.1362	0.482604	0.659456	0.731822	0.464277	0.998254	MRPL27
ENSG00000108828	14.5034	-0.796686	0.963886	-0.826536	0.4085	0.998254	VAT1
ENSG00000108829	14.7222	0.670769	0.913826	0.734023	0.462935	0.998254	LRRC59
ENSG00000108848	71.3038	0.461618	0.461151	1.00101	0.316821	0.998254	LUC7L3
ENSG00000108861	9.45754	-1.63149	0.971031	-1.68017	0.0929245	0.998254	DUSP3
ENSG00000108883	10.516	-1.08405	1.00299	-1.08082	0.279779	0.998254	EFTUD2
ENSG00000108946	38.4379	-0.308828	0.654972	-0.471514	0.637274	0.998254	PRKAR1A
ENSG00000108953	200.522	-0.732429	0.652181	-1.12305	0.261418	0.998254	YWHAE
ENSG00000108960	20.977	-0.639474	0.999242	-0.639959	0.522199	0.998254	MMD
ENSG00000109065	9.15802	1.05342	0.939708	1.12101	0.262286	0.998254	NAT9
ENSG00000109083	13.3961	1.6397	1.11458	1.47114	0.141252	0.998254	IFT20
ENSG00000109084	16.3822	-0.041268	0.837027	-0.0493031	0.960678	0.998254	TMEM97
ENSG00000109107	19.5218	0.0262545	0.849958	0.0308892	0.975358	0.998254	ALDOC
ENSG00000109111	9.0191	0.166301	1.10956	0.149881	0.880859	0.998254	SUPT6H
ENSG00000109133	32.5615	-0.675484	0.606076	-1.11452	0.265056	0.998254	TMEM33
ENSG00000109180	42.6535	0.817917	0.576303	1.41925	0.155827	0.998254	OCIAD1
ENSG00000109332	51.6662	-0.168089	0.526239	-0.319415	0.749411	0.998254	UBE2D3
ENSG00000109390	135.866	-0.359226	0.888873	-0.404137	0.686112	0.998254	NDUFC1
ENSG00000109445	14.5036	0.377362	0.83581	0.451493	0.651635	0.998254	ZNF330
ENSG00000109475	806.57	-0.61353	0.610362	-1.00519	0.314805	0.998254	RPL34
ENSG00000109519	21.1028	0.99116	0.723643	1.36968	0.170787	0.998254	GRPEL1
ENSG00000109534	14.3462	0.59268	0.842901	0.703144	0.481966	0.998254	GAR1
ENSG00000109536	30.5997	-0.949494	0.740163	-1.28282	0.199556	0.998254	FRG1
ENSG00000109606	17.5256	-0.51813	0.839212	-0.617401	0.53697	0.998254	DHX15
ENSG00000109685	12.6038	-1.03904	0.919978	-1.12942	0.258719	0.998254	NSD2
ENSG00000109775	7.91186	0.11584	1.01368	0.114277	0.909018	0.998254	UFSP2
ENSG00000109846	14.9785	1.37697	3.6699	0.375208	0.707506	0.998254	CRYAB
ENSG00000109854	10.2145	0.583566	1.23232	0.473551	0.63582	0.998254	HTATIP2
ENSG00000109861	33.3861	0.525488	0.762373	0.689279	0.490648	0.998254	CTSC
ENSG00000109881	12.9592	-0.0235348	0.858998	-0.027398	0.978142	0.998254	CCDC34
ENSG00000109919	45.5683	0.157443	0.559004	0.281649	0.778213	0.998254	MTCH2
ENSG00000109929	31.4656	-0.593838	0.776514	-0.764748	0.444421	0.998254	SC5D
ENSG00000109971	243.076	-0.225353	0.739127	-0.304891	0.760449	0.998254	HSPA8
ENSG00000110047	14.5672	-1.39595	0.975914	-1.4304	0.152603	0.998254	EHD1
ENSG00000110060	9.75274	0.58378	0.910944	0.640852	0.521619	0.998254	PUS3
ENSG00000110066	8.30529	-0.290834	0.991954	-0.293193	0.769374	0.998254	KMT5B
ENSG00000110075	21.9774	-0.336569	0.680345	-0.494703	0.620809	0.998254	PPP6R3
ENSG00000110092	59.7363	-0.494682	0.659626	-0.749943	0.453289	0.998254	CCND1
ENSG00000110172	27.9543	-0.118793	0.666448	-0.178248	0.858528	0.998254	CHORDC1
ENSG00000110200	19.2387	0.717623	0.731791	0.98064	0.326771	0.998254	ANAPC15
ENSG00000110321	84.9077	-0.34636	0.669215	-0.517561	0.604764	0.998254	EIF4G2
ENSG00000110367	355.305	-0.224703	0.630003	-0.356669	0.72134	0.998254	DDX6
ENSG00000110395	21.6445	0.0786694	0.798861	0.0984769	0.921554	0.998254	CBL
ENSG00000110492	58.7981	0.710522	0.560236	1.26825	0.204707	0.998254	MDK
ENSG00000110619	9.62277	-0.495595	1.10078	-0.450221	0.652551	0.998254	CARS1
ENSG00000110660	10.2941	-1.40516	0.908025	-1.54749	0.121745	0.998254	SLC35F2
ENSG00000110696	46.8949	0.160832	0.592045	0.271655	0.785887	0.998254	C11orf58
ENSG00000110700	525.083	-0.352592	0.753422	-0.467987	0.639794	0.998254	RPS13
ENSG00000110711	15.1125	0.659724	0.806299	0.818213	0.413235	0.998254	AIP
ENSG00000110717	64.6982	0.0231788	0.536035	0.0432411	0.965509	0.998254	NDUFS8
ENSG00000110768	9.07395	-1.25341	0.910884	-1.37604	0.168811	0.998254	GTF2H1
ENSG00000110801	19.7482	1.08683	0.966243	1.12479	0.260676	0.998254	PSMD9
ENSG00000110841	10.8055	0.0850494	0.820644	0.103637	0.917457	0.998254	PPFIBP1
ENSG00000110871	37.7142	-1.12425	0.672484	-1.67179	0.0945657	0.998254	COQ5
ENSG00000110880	8.59049	0.125792	1.11182	0.113141	0.909919	0.998254	CORO1C
ENSG00000110911	9.53496	-0.256792	0.94577	-0.271516	0.785994	0.998254	SLC11A2
ENSG00000110917	22.2245	-0.554303	0.680943	-0.814023	0.415632	0.998254	MLEC
ENSG00000110955	292.01	0.438526	0.480278	0.913066	0.361208	0.998254	ATP5F1B
ENSG00000110958	105.025	0.204767	0.494774	0.413859	0.678977	0.998254	PTGES3
ENSG00000110987	10.1505	-1.43994	1.17973	-1.22058	0.222247	0.998254	BCL7A
ENSG00000111011	71.851	-0.107683	0.637985	-0.168786	0.865965	0.998254	RSRC2
ENSG00000111142	177.35	-0.615469	0.431021	-1.42793	0.153312	0.998254	METAP2
ENSG00000111144	10.1419	0.369165	0.864209	0.427171	0.669255	0.998254	LTA4H
ENSG00000111145	8.04747	-0.777382	1.02172	-0.76086	0.446741	0.998254	ELK3
ENSG00000111196	28.6785	0.835636	0.610307	1.36921	0.170935	0.998254	MAGOHB
ENSG00000111229	138.758	0.888027	0.544289	1.63154	0.102777	0.998254	ARPC3
ENSG00000111231	14.7699	1.31277	0.863454	1.52036	0.128419	0.998254	GPN3
ENSG00000111237	50.8862	0.513359	0.692416	0.741403	0.458449	0.998254	VPS29
ENSG00000111247	12.3554	0.172121	1.08939	0.157997	0.874459	0.998254	RAD51AP1
ENSG00000111252	22.8215	0.264289	0.644859	0.40984	0.681923	0.998254	SH2B3
ENSG00000111276	8.41768	0.0759047	1.23505	0.0614587	0.950994	0.998254	CDKN1B
ENSG00000111300	13.6665	-0.469934	0.803682	-0.584727	0.558732	0.998254	NAA25
ENSG00000111328	13.9911	-0.870979	0.967654	-0.900093	0.368071	0.998254	CDK2AP1
ENSG00000111358	7.87837	-0.186911	1.00742	-0.185534	0.85281	0.998254	GTF2H3
ENSG00000111361	34.3946	-0.976982	0.634247	-1.54038	0.123467	0.998254	EIF2B1
ENSG00000111371	41.9704	-0.833468	0.583187	-1.42916	0.152958	0.998254	SLC38A1
ENSG00000111412	9.10391	-1.02518	1.01843	-1.00663	0.314113	0.998254	C12orf49
ENSG00000111445	9.53406	1.42024	1.003	1.41599	0.156778	0.998254	RFC5
ENSG00000111450	9.01057	-0.623846	1.05818	-0.589548	0.555493	0.998254	STX2
ENSG00000111481	46.5006	1.09066	0.715521	1.52428	0.127438	0.998254	COPZ1
ENSG00000111530	29.3273	-0.803621	0.657085	-1.22301	0.221327	0.998254	CAND1
ENSG00000111581	59.3931	-0.198275	0.569468	-0.348176	0.727708	0.998254	NUP107
ENSG00000111596	10.6497	0.408107	0.860798	0.474104	0.635426	0.998254	CNOT2
ENSG00000111605	11.5505	-0.088883	0.952958	-0.0932707	0.925689	0.998254	CPSF6
ENSG00000111615	16.83	-0.609476	0.820596	-0.742724	0.457649	0.998254	KRR1
ENSG00000111639	79.7208	-0.0232143	0.620366	-0.0374203	0.97015	0.998254	MRPL51
ENSG00000111640	1459.14	0.779434	0.500484	1.55736	0.119385	0.998254	GAPDH
ENSG00000111642	45.8591	-0.551376	0.739451	-0.745656	0.455875	0.998254	CHD4
ENSG00000111652	9.17607	0.240359	1.02034	0.235568	0.813768	0.998254	COPS7A
ENSG00000111666	13.839	1.52371	0.966675	1.57623	0.114972	0.998254	CHPT1
ENSG00000111667	9.72338	-0.0546961	0.919638	-0.0594757	0.952573	0.998254	USP5
ENSG00000111669	293.794	0.972188	0.598193	1.62521	0.104118	0.998254	TPI1
ENSG00000111674	104.803	-0.0738986	0.559193	-0.132152	0.894864	0.998254	ENO2
ENSG00000111676	11.4098	1.05977	0.817407	1.29651	0.1948	0.998254	ATN1
ENSG00000111678	93.8515	-0.261494	0.572789	-0.456528	0.64801	0.998254	C12orf57
ENSG00000111707	10.8781	-1.08838	0.989837	-1.09955	0.271528	0.998254	SUDS3
ENSG00000111711	15.3247	-0.332685	0.775335	-0.429086	0.667861	0.998254	GOLT1B
ENSG00000111726	9.0754	0.326733	0.905528	0.36082	0.718234	0.998254	CMAS
ENSG00000111775	305.238	-0.0278555	0.706417	-0.0394321	0.968546	0.998254	COX6A1
ENSG00000111786	90.5489	0.711347	0.485543	1.46505	0.142906	0.998254	SRSF9
ENSG00000111790	8.87404	0.329154	0.963358	0.341673	0.732597	0.998254	FGFR1OP2
ENSG00000111817	26.1811	0.264994	1.92916	0.137362	0.890744	0.998254	DSE
ENSG00000111832	65.4401	0.314571	0.662291	0.474974	0.634805	0.998254	RWDD1
ENSG00000111843	22.7295	0.0915396	0.778299	0.117615	0.906373	0.998254	TMEM14C
ENSG00000111845	13.9834	-0.438014	0.907873	-0.482462	0.629478	0.998254	PAK1IP1
ENSG00000111875	11.7926	0.913807	0.908405	1.00595	0.314442	0.998254	ASF1A
ENSG00000111897	10.7928	-0.413638	1.19262	-0.346831	0.728718	0.998254	SERINC1
ENSG00000111906	30.2217	0.841065	0.654182	1.28567	0.198557	0.998254	HDDC2
ENSG00000111912	84.527	-0.83318	0.50078	-1.66376	0.0961595	0.998254	NCOA7
ENSG00000112031	7.936	-1.0174	1.00763	-1.0097	0.312639	0.998254	MTRF1L
ENSG00000112078	18.5774	0.696686	0.804232	0.866274	0.38634	0.998254	KCTD20
ENSG00000112081	96.2251	0.631783	0.455453	1.38715	0.165396	0.998254	SRSF3
ENSG00000112096	11.5541	1.12378	0.825074	1.36203	0.173188	0.998254	SOD2
ENSG00000112110	25.9354	1.01207	0.670392	1.50967	0.131127	0.998254	MRPL18
ENSG00000112118	9.73927	-0.250492	0.982559	-0.254938	0.798771	0.998254	MCM3
ENSG00000112130	8.17175	0.804736	0.988969	0.813712	0.41581	0.998254	RNF8
ENSG00000112200	10.5166	-0.645307	0.867014	-0.744286	0.456704	0.998254	ZNF451
ENSG00000112237	12.4482	0.296004	1.00096	0.29572	0.767444	0.998254	CCNC
ENSG00000112242	7.88972	-1.05632	0.997546	-1.05892	0.289635	0.998254	E2F3
ENSG00000112245	10.4307	-0.946084	1.00092	-0.945216	0.344549	0.998254	PTP4A1
ENSG00000112249	9.2258	-0.309082	0.924652	-0.334269	0.738177	0.998254	ASCC3
ENSG00000112304	20.3718	-0.485852	0.688739	-0.705422	0.480548	0.998254	ACOT13
ENSG00000112305	11.7901	-0.605207	0.908155	-0.666413	0.505147	0.998254	SMAP1
ENSG00000112306	990.082	-0.290205	0.696497	-0.416664	0.676924	0.998254	RPS12
ENSG00000112308	12.6584	-0.820884	0.89402	-0.918194	0.358517	0.998254	C6orf62
ENSG00000112312	17.4122	0.470434	0.711546	0.661143	0.50852	0.998254	GMNN
ENSG00000112320	25.3793	0.552477	0.73295	0.753772	0.450986	0.998254	SOBP
ENSG00000112335	31.2646	0.148021	0.579439	0.255455	0.798371	0.998254	SNX3
ENSG00000112339	10.4976	-0.267824	0.861384	-0.310923	0.755859	0.998254	HBS1L
ENSG00000112514	49.8099	-0.0454507	0.60257	-0.075428	0.939874	0.998254	CUTA
ENSG00000112531	13.9258	-1.02784	1.00282	-1.02495	0.305389	0.998254	QKI
ENSG00000112541	8.75823	0.222739	1.19122	0.186984	0.851673	0.998254	PDE10A
ENSG00000112651	12.6572	-0.145062	0.799497	-0.181442	0.856021	0.998254	MRPL2
ENSG00000112658	12.8246	0.137231	0.914363	0.150084	0.880699	0.998254	SRF
ENSG00000112667	40.3729	0.545822	0.985152	0.554049	0.579545	0.998254	DNPH1
ENSG00000112695	279.802	-0.25749	0.739917	-0.347999	0.727841	0.998254	COX7A2
ENSG00000112715	14.1223	-1.37893	0.933834	-1.47664	0.139773	0.998254	VEGFA
ENSG00000112739	35.1358	-0.771562	0.558537	-1.3814	0.167156	0.998254	PRPF4B
ENSG00000112759	22.2995	1.32861	1.01809	1.305	0.191893	0.998254	SLC29A1
ENSG00000112972	20.1888	-1.3283	1.00114	-1.32679	0.184578	0.998254	HMGCS1
ENSG00000112996	13.8443	0.352188	0.820815	0.429071	0.667871	0.998254	MRPS30
ENSG00000113013	61.8687	0.0483031	0.670584	0.0720313	0.942577	0.998254	HSPA9
ENSG00000113048	8.99777	-0.0490884	0.981122	-0.0500329	0.960096	0.998254	MRPS27
ENSG00000113068	28.6173	0.127643	0.635937	0.200716	0.840921	0.998254	PFDN1
ENSG00000113140	77.9854	0.580722	1.38103	0.420498	0.674122	0.998254	SPARC
ENSG00000113141	24.7037	-0.126298	0.885777	-0.142585	0.886618	0.998254	IK
ENSG00000113161	28.5453	-0.0610318	0.646253	-0.0944394	0.92476	0.998254	HMGCR
ENSG00000113194	10.3619	-0.394714	0.878799	-0.449152	0.653322	0.998254	FAF2
ENSG00000113269	15.1356	0.670011	0.859968	0.779112	0.435914	0.998254	RNF130
ENSG00000113272	8.22375	0.908243	1.12	0.810931	0.417405	0.998254	THG1L
ENSG00000113312	35.0704	0.0149297	0.569426	0.0262189	0.979083	0.998254	TTC1
ENSG00000113387	162.419	0.280084	0.410395	0.682473	0.49494	0.998254	SUB1
ENSG00000113407	33.0866	-1.33604	0.821126	-1.62708	0.10372	0.998254	TARS1
ENSG00000113456	9.10129	-0.20846	1.13572	-0.183549	0.854368	0.998254	RAD1
ENSG00000113460	20.4503	0.600293	0.86617	0.693043	0.488282	0.998254	BRIX1
ENSG00000113558	171.066	0.847276	0.563403	1.50385	0.132619	0.998254	SKP1
ENSG00000113569	22.492	-0.981131	0.699979	-1.40166	0.161017	0.998254	NUP155
ENSG00000113575	12.7166	-0.265049	0.945262	-0.280398	0.779172	0.998254	PPP2CA
ENSG00000113583	11.8744	-0.255476	1.06218	-0.24052	0.809927	0.998254	C5orf15
ENSG00000113621	8.14331	0.273016	1.00155	0.272592	0.785167	0.998254	TXNDC15
ENSG00000113648	22.7809	-0.0600533	0.975708	-0.0615484	0.950922	0.998254	MACROH2A1
ENSG00000113649	20.5565	-0.0593609	0.879204	-0.0675166	0.94617	0.998254	TCERG1
ENSG00000113657	82.8126	-0.406703	0.544794	-0.746526	0.45535	0.998254	DPYSL3
ENSG00000113658	7.76871	-1.20989	1.07917	-1.12113	0.262232	0.998254	SMAD5
ENSG00000113712	49.9057	-0.600813	0.687555	-0.873839	0.382206	0.998254	CSNK1A1
ENSG00000113732	57.3416	0.286729	0.585737	0.489518	0.624475	0.998254	ATP6V0E1
ENSG00000113739	16.5511	-0.815605	0.871321	-0.936055	0.349245	0.998254	STC2
ENSG00000113742	17.2128	-0.55671	0.996487	-0.558672	0.576386	0.998254	CPEB4
ENSG00000113758	12.0176	-0.456495	1.02584	-0.444995	0.656323	0.998254	DBN1
ENSG00000113810	41.5794	-0.402904	0.682549	-0.590294	0.554994	0.998254	SMC4
ENSG00000113811	35.284	-0.74364	0.582072	-1.27757	0.2014	0.998254	SELENOK
ENSG00000113845	30.5408	0.320699	0.866977	0.369904	0.711454	0.998254	TIMMDC1
ENSG00000113966	16.3658	0.219995	0.73151	0.300741	0.763612	0.998254	ARL6
ENSG00000114021	26.1313	0.921011	0.839607	1.09695	0.272661	0.998254	NIT2
ENSG00000114023	83.3913	0.482251	0.524755	0.919002	0.358095	0.998254	FAM162A
ENSG00000114030	33.0622	-1.18462	0.814078	-1.45517	0.145623	0.998254	KPNA1
ENSG00000114062	9.32264	-1.46305	1.03289	-1.41646	0.15664	0.998254	UBE3A
ENSG00000114115	499.724	-0.0460964	0.453244	-0.101703	0.918992	0.998254	RBP1
ENSG00000114120	16.1783	-0.872046	1.02086	-0.854229	0.392978	0.998254	SLC25A36
ENSG00000114125	104.031	1.03365	0.697018	1.48296	0.138086	0.998254	RNF7
ENSG00000114126	22.3021	-1.05523	0.825261	-1.27867	0.201014	0.998254	TFDP2
ENSG00000114200	14.5574	0.0639916	0.766216	0.0835164	0.933441	0.998254	BCHE
ENSG00000114209	18.2333	0.765378	1.00119	0.764467	0.444589	0.998254	PDCD10
ENSG00000114302	28.5121	-0.866572	0.621906	-1.39341	0.163495	0.998254	PRKAR2A
ENSG00000114331	15.8558	-1.26241	0.79724	-1.58348	0.113312	0.998254	ACAP2
ENSG00000114354	20.0046	-0.762405	0.812962	-0.937812	0.348341	0.998254	TFG
ENSG00000114391	659.022	-0.317603	0.636338	-0.49911	0.617702	0.998254	RPL24
ENSG00000114405	40.9696	0.508282	0.71215	0.713729	0.475395	0.998254	C3orf14
ENSG00000114416	70.119	-0.564465	0.783767	-0.720195	0.471405	0.998254	FXR1
ENSG00000114439	17.5726	-0.466796	0.804841	-0.579985	0.561925	0.998254	BBX
ENSG00000114446	16.3763	1.21627	0.892074	1.36342	0.17275	0.998254	IFT57
ENSG00000114491	17.4806	0.34347	0.770123	0.445994	0.655602	0.998254	UMPS
ENSG00000114503	49.4108	0.0272249	0.6859	0.0396922	0.968339	0.998254	NCBP2
ENSG00000114520	8.79727	-0.955004	0.965307	-0.989326	0.322504	0.998254	SNX4
ENSG00000114554	18.955	0.756858	0.864675	0.875308	0.381406	0.998254	PLXNA1
ENSG00000114573	10.6047	-0.687086	1.04472	-0.657677	0.510746	0.998254	ATP6V1A
ENSG00000114650	8.5894	-0.629644	1.241	-0.50737	0.611895	0.998254	SCAP
ENSG00000114686	33.2473	0.764668	0.718647	1.06404	0.287311	0.998254	MRPL3
ENSG00000114739	10.2427	-0.850719	0.901314	-0.943865	0.345238	0.998254	ACVR2B
ENSG00000114744	9.31194	0.654717	0.999225	0.655225	0.512323	0.998254	COMMD2
ENSG00000114784	31.2738	0.709867	0.650053	1.09201	0.274827	0.998254	EIF1B
ENSG00000114850	84.6108	-0.0778186	0.480591	-0.161923	0.871367	0.998254	SSR3
ENSG00000114854	43.3679	0.988451	4.56461	0.216547	0.828562	0.998254	TNNC1
ENSG00000114861	17.4598	-0.638858	0.710189	-0.899561	0.368354	0.998254	FOXP1
ENSG00000114867	22.0275	-0.624088	1.0544	-0.591892	0.553923	0.998254	EIF4G1
ENSG00000114933	15.1042	-1.12713	0.898898	-1.25391	0.209876	0.998254	INO80D
ENSG00000114942	344.293	0.3848	0.639168	0.602032	0.547153	0.998254	EEF1B2
ENSG00000114956	32.006	-0.127649	0.868573	-0.146964	0.88316	0.998254	DGUOK
ENSG00000114978	11.4812	-0.318835	0.907104	-0.351487	0.725223	0.998254	MOB1A
ENSG00000114982	15.9349	-0.617277	0.937616	-0.658347	0.510315	0.998254	KANSL3
ENSG00000115053	518.934	0.434293	0.596142	0.728506	0.466304	0.998254	NCL
ENSG00000115091	23.7409	-0.209718	0.881691	-0.237858	0.811991	0.998254	ACTR3
ENSG00000115128	125.278	0.340757	0.641344	0.531317	0.595199	0.998254	SF3B6
ENSG00000115204	13.8324	1.50868	1.12662	1.33912	0.180532	0.998254	MPV17
ENSG00000115211	17.2158	-0.352369	0.703422	-0.500936	0.616416	0.998254	EIF2B4
ENSG00000115216	17.7579	0.906718	0.970562	0.93422	0.35019	0.998254	NRBP1
ENSG00000115233	46.3744	-0.247609	0.695018	-0.356262	0.721644	0.998254	PSMD14
ENSG00000115234	23.0724	0.170022	0.750531	0.226535	0.820785	0.998254	SNX17
ENSG00000115241	42.4814	-0.525002	0.605699	-0.866771	0.386067	0.998254	PPM1G
ENSG00000115268	810.393	-0.178742	0.648934	-0.275439	0.782979	0.998254	RPS15
ENSG00000115286	86.8711	0.287191	0.716903	0.400599	0.688715	0.998254	NDUFS7
ENSG00000115297	14.0238	-0.899587	1.14941	-0.782649	0.433833	0.998254	TLX2
ENSG00000115306	23.2925	-1.01275	0.937079	-1.08075	0.27981	0.998254	SPTBN1
ENSG00000115310	44.4083	-1.0669	0.986256	-1.08177	0.279355	0.998254	RTN4
ENSG00000115355	10.0857	-1.80128	1.14228	-1.57692	0.114814	0.998254	CCDC88A
ENSG00000115364	14.6232	0.273576	0.785177	0.348426	0.727521	0.998254	MRPL19
ENSG00000115419	10.3104	-1.13302	0.895378	-1.26541	0.205724	0.998254	GLS
ENSG00000115446	8.74361	1.28338	1.3739	0.934121	0.350241	0.998254	UNC50
ENSG00000115457	35.5802	-0.745853	0.910141	-0.819492	0.412506	0.998254	IGFBP2
ENSG00000115461	19.0254	-1.00817	1.56636	-0.643635	0.519812	0.998254	IGFBP5
ENSG00000115484	76.735	-0.390688	0.556434	-0.702127	0.4826	0.998254	CCT4
ENSG00000115524	21.9109	-0.338163	0.933247	-0.362352	0.717089	0.998254	SF3B1
ENSG00000115539	11.2821	0.354696	1.0149	0.349489	0.726722	0.998254	PDCL3
ENSG00000115540	20.7873	0.269279	0.712623	0.37787	0.705527	0.998254	MOB4
ENSG00000115541	422.047	-0.164649	0.681904	-0.241456	0.809202	0.998254	HSPE1
ENSG00000115561	35.7487	-0.348552	0.69197	-0.503709	0.614466	0.998254	CHMP3
ENSG00000115677	38.5288	-0.67986	0.592668	-1.14712	0.251333	0.998254	HDLBP
ENSG00000115685	20.6323	0.726564	0.883396	0.822467	0.410811	0.998254	PPP1R7
ENSG00000115750	8.21873	-0.398489	1.03422	-0.385306	0.700011	0.998254	TAF1B
ENSG00000115756	69.4472	-0.131396	0.705211	-0.186322	0.852193	0.998254	HPCAL1
ENSG00000115758	27.614	-0.449773	0.746946	-0.60215	0.547075	0.998254	ODC1
ENSG00000115761	8.1645	-1.1738	0.952603	-1.2322	0.217873	0.998254	NOL10
ENSG00000115816	28.99	-0.227494	0.638868	-0.356089	0.721774	0.998254	CEBPZ
ENSG00000115825	12.8387	-1.37595	0.974274	-1.41229	0.157866	0.998254	PRKD3
ENSG00000115828	17.9546	-1.29561	0.921052	-1.40666	0.159527	0.998254	QPCT
ENSG00000115866	14.1451	-0.183409	0.957167	-0.191617	0.848042	0.998254	DARS1
ENSG00000115875	41.7373	0.0465582	0.565936	0.0822675	0.934434	0.998254	SRSF7
ENSG00000115944	72.5369	0.472596	0.645549	0.732084	0.464117	0.998254	COX7A2L
ENSG00000115946	8.29153	-0.516284	1.20235	-0.429397	0.667635	0.998254	PNO1
ENSG00000115963	10.1958	-0.448528	0.916281	-0.48951	0.624481	0.998254	RND3
ENSG00000115977	19.4798	-0.207908	0.946414	-0.21968	0.826121	0.998254	AAK1
ENSG00000116005	9.34289	-1.48752	0.941367	-1.58017	0.114068	0.998254	PCYOX1
ENSG00000116044	12.3026	-1.27532	0.907577	-1.4052	0.159963	0.998254	NFE2L2
ENSG00000116062	8.08672	-1.05733	1.12721	-0.938004	0.348243	0.998254	MSH6
ENSG00000116120	17.4956	0.0745458	1.0512	0.0709146	0.943466	0.998254	FARSB
ENSG00000116128	8.91817	0.16058	1.31463	0.122148	0.902781	0.998254	BCL9
ENSG00000116157	8.0658	0.623472	1.09579	0.568968	0.569378	0.998254	GPX7
ENSG00000116161	73.9395	0.316243	0.457708	0.690927	0.489611	0.998254	CACYBP
ENSG00000116171	15.2635	0.626353	1.02513	0.610998	0.541201	0.998254	SCP2
ENSG00000116209	126.045	-0.10255	0.517011	-0.198352	0.84277	0.998254	TMEM59
ENSG00000116221	9.62836	-0.233538	1.11053	-0.210295	0.833437	0.998254	MRPL37
ENSG00000116237	14.1344	-0.5869	0.855073	-0.686375	0.492477	0.998254	ICMT
ENSG00000116251	569.086	0.345891	0.530825	0.651611	0.514652	0.998254	RPL22
ENSG00000116288	79.9294	0.561991	0.636592	0.882812	0.377338	0.998254	PARK7
ENSG00000116329	27.386	-0.49667	0.806092	-0.616145	0.537799	0.998254	OPRD1
ENSG00000116337	10.1056	0.302106	0.860563	0.351056	0.725546	0.998254	AMPD2
ENSG00000116350	10.9256	0.397276	0.858243	0.462895	0.64344	0.998254	SRSF4
ENSG00000116455	19.4559	0.44131	0.784227	0.562733	0.573617	0.998254	WDR77
ENSG00000116459	77.1575	0.723753	0.573768	1.2614	0.207163	0.998254	ATP5PB
ENSG00000116473	12.5161	-0.914646	0.832051	-1.09927	0.271652	0.998254	RAP1A
ENSG00000116478	13.5543	-0.18621	0.822001	-0.226532	0.820788	0.998254	HDAC1
ENSG00000116521	17.9906	0.71002	0.951323	0.746351	0.455456	0.998254	SCAMP3
ENSG00000116539	11.1079	-0.0903383	0.887572	-0.101781	0.91893	0.998254	ASH1L
ENSG00000116560	29.3008	-1.07413	0.873776	-1.22929	0.218961	0.998254	SFPQ
ENSG00000116580	8.58332	0.697363	1.01646	0.686071	0.492669	0.998254	GON4L
ENSG00000116584	11.6325	0.0903585	1.05366	0.0857569	0.93166	0.998254	ARHGEF2
ENSG00000116586	41.3613	-0.0755264	0.586265	-0.128826	0.897495	0.998254	LAMTOR2
ENSG00000116649	19.8194	-0.55573	0.736746	-0.754303	0.450668	0.998254	SRM
ENSG00000116667	31.0322	-0.715688	0.861624	-0.830627	0.406184	0.998254	C1orf21
ENSG00000116675	8.62601	-0.623413	1.4066	-0.443207	0.657616	0.998254	DNAJC6
ENSG00000116679	9.46329	-0.590282	1.03802	-0.568664	0.569584	0.998254	IVNS1ABP
ENSG00000116741	8.53794	0.19693	1.10474	0.178259	0.85852	0.998254	RGS2
ENSG00000116747	76.9934	-0.972154	0.582137	-1.66997	0.0949247	0.998254	RO60
ENSG00000116752	11.552	0.702577	1.06861	0.657467	0.51088	0.998254	BCAS2
ENSG00000116754	23.2425	-0.478011	0.823374	-0.580552	0.561543	0.998254	SRSF11
ENSG00000116857	36.135	0.633831	0.781735	0.810801	0.41748	0.998254	TMEM9
ENSG00000116898	58.0528	-0.156981	0.717859	-0.218679	0.8269	0.998254	MRPS15
ENSG00000116906	8.35601	0.171605	1.04336	0.164473	0.869358	0.998254	GNPAT
ENSG00000116918	9.36095	-0.120598	1.21111	-0.0995764	0.920681	0.998254	TSNAX
ENSG00000116984	8.59224	-0.442496	1.12259	-0.394176	0.693451	0.998254	MTR
ENSG00000117020	10.4102	-0.510736	0.872519	-0.585358	0.558307	0.998254	AKT3
ENSG00000117054	11.8078	0.433027	0.950493	0.455581	0.648691	0.998254	ACADM
ENSG00000117114	8.91566	-0.322697	0.962354	-0.335321	0.737383	0.998254	ADGRL2
ENSG00000117122	12.6044	0.543996	1.45281	0.374443	0.708075	0.998254	MFAP2
ENSG00000117133	20.426	0.531551	0.668086	0.795632	0.426246	0.998254	RPF1
ENSG00000117139	9.14335	-0.553196	1.39357	-0.396964	0.691394	0.998254	KDM5B
ENSG00000117152	21.781	-1.06318	1.04496	-1.01744	0.308945	0.998254	RGS4
ENSG00000117298	16.4094	-0.528185	0.886638	-0.595717	0.551364	0.998254	ECE1
ENSG00000117318	43.4374	0.846559	0.551482	1.53506	0.124768	0.998254	ID3
ENSG00000117335	13.7901	-0.374594	1.05333	-0.35563	0.722118	0.998254	CD46
ENSG00000117360	22.613	-0.395857	0.689459	-0.574156	0.565862	0.998254	PRPF3
ENSG00000117362	9.6763	0.1609	0.990501	0.162443	0.870957	0.998254	APH1A
ENSG00000117395	16.901	0.184706	0.899053	0.205445	0.837224	0.998254	EBNA1BP2
ENSG00000117399	8.27038	1.35388	1.02021	1.32705	0.184491	0.998254	CDC20
ENSG00000117410	57.9181	-0.341901	0.568761	-0.601133	0.547751	0.998254	ATP6V0B
ENSG00000117411	14.6012	-0.665712	1.05884	-0.628718	0.529534	0.998254	B4GALT2
ENSG00000117419	8.61102	-0.191375	0.966579	-0.197992	0.843052	0.998254	ERI3
ENSG00000117448	30.0659	0.562783	0.882853	0.63746	0.523825	0.998254	AKR1A1
ENSG00000117450	188.43	0.642431	0.505181	1.27169	0.203485	0.998254	PRDX1
ENSG00000117505	8.16424	0.17787	0.951562	0.186925	0.85172	0.998254	DR1
ENSG00000117519	44.945	-0.118387	0.621026	-0.190632	0.848814	0.998254	CNN3
ENSG00000117523	108.365	0.0535665	0.588679	0.0909945	0.927497	0.998254	PRRC2C
ENSG00000117543	22.9923	0.395389	0.904424	0.437173	0.661986	0.998254	DPH5
ENSG00000117592	86.9848	0.357481	0.553053	0.646378	0.518035	0.998254	PRDX6
ENSG00000117614	32.9081	0.176031	0.567548	0.310161	0.756439	0.998254	SYF2
ENSG00000117632	78.2401	0.119559	0.586536	0.203839	0.83848	0.998254	STMN1
ENSG00000117640	9.69868	-0.137932	1.36189	-0.10128	0.919328	0.998254	MTFR1L
ENSG00000117682	15.7127	-0.652323	0.771758	-0.845243	0.397975	0.998254	DHDDS
ENSG00000117691	24.2058	-0.211175	0.933145	-0.226305	0.820964	0.998254	NENF
ENSG00000117697	12.79	-0.306216	0.950735	-0.322084	0.747389	0.998254	NSL1
ENSG00000117707	8.40838	-0.732189	1.04047	-0.703707	0.481615	0.998254	PROX1
ENSG00000117713	12.9953	-0.53423	1.11404	-0.479541	0.631554	0.998254	ARID1A
ENSG00000117758	8.49565	0.0534734	1.06217	0.0503434	0.959849	0.998254	STX12
ENSG00000117862	12.1531	0.919795	0.91099	1.00967	0.312655	0.998254	TXNDC12
ENSG00000117906	48.0275	-0.2645	0.534945	-0.494445	0.620992	0.998254	RCN2
ENSG00000117971	11.304	0.204712	0.999961	0.20472	0.837791	0.998254	CHRNB4
ENSG00000117984	11.7326	0.747045	0.936822	0.797425	0.425204	0.998254	CTSD
ENSG00000118004	31.3048	0.457574	0.945358	0.484022	0.628371	0.998254	COLEC11
ENSG00000118058	14.7053	-0.776357	0.83931	-0.924994	0.354969	0.998254	KMT2A
ENSG00000118181	1098.93	-0.425638	0.788644	-0.539708	0.589398	0.998254	RPS25
ENSG00000118194	52.785	1.19435	4.23778	0.281833	0.778071	0.998254	TNNT2
ENSG00000118217	14.9498	-0.332717	0.967178	-0.344008	0.73084	0.998254	ATF6
ENSG00000118231	16.4589	0.455941	1.11899	0.407457	0.683672	0.998254	CRYGD
ENSG00000118242	11.9491	0.71016	1.2338	0.575587	0.564894	0.998254	MREG
ENSG00000118246	12.6972	-0.350325	0.813072	-0.430866	0.666566	0.998254	FASTKD2
ENSG00000118260	7.82379	-0.619532	1.02399	-0.605017	0.545168	0.998254	CREB1
ENSG00000118363	137.323	0.842566	0.590205	1.42758	0.153412	0.998254	SPCS2
ENSG00000118412	28.4485	-0.404872	0.754231	-0.536801	0.591405	0.998254	CASP8AP2
ENSG00000118418	79.2031	0.603868	0.57992	1.0413	0.297738	0.998254	HMGN3
ENSG00000118482	13.6276	0.0757843	1.00891	0.0751149	0.940123	0.998254	PHF3
ENSG00000118579	18.5954	0.515956	0.744029	0.693462	0.488019	0.998254	MED28
ENSG00000118600	8.32982	0.510206	0.917561	0.556045	0.57818	0.998254	RXYLT1
ENSG00000118680	56.8253	0.496513	0.522849	0.949631	0.3423	0.998254	MYL12B
ENSG00000118705	427.909	-0.751591	0.516327	-1.45565	0.145489	0.998254	RPN2
ENSG00000118707	9.8678	-0.669903	0.915792	-0.731502	0.464473	0.998254	TGIF2
ENSG00000118816	38.283	-0.650059	0.917148	-0.708783	0.478459	0.998254	CCNI
ENSG00000118855	12.6221	-0.698323	1.28596	-0.543037	0.587105	0.998254	MFSD1
ENSG00000118873	10.2655	-0.772138	0.904584	-0.853584	0.393336	0.998254	RAB3GAP2
ENSG00000118894	8.80243	0.344629	1.06568	0.323387	0.746402	0.998254	EEF2KMT
ENSG00000118939	23.1486	0.884347	0.749728	1.17956	0.238176	0.998254	UCHL3
ENSG00000119004	9.83976	-0.288481	0.942451	-0.306096	0.759532	0.998254	CYP20A1
ENSG00000119013	228.845	-0.445279	0.598547	-0.743933	0.456917	0.998254	NDUFB3
ENSG00000119041	14.9923	-0.650549	0.904984	-0.718851	0.472233	0.998254	GTF3C3
ENSG00000119048	31.7267	-0.312095	0.805048	-0.387672	0.698259	0.998254	UBE2B
ENSG00000119185	26.5851	0.408422	0.685579	0.595734	0.551353	0.998254	ITGB1BP1
ENSG00000119203	15.0464	0.0503645	0.925979	0.0543906	0.956624	0.998254	CPSF3
ENSG00000119231	21.1722	-0.651718	1.01256	-0.643633	0.519814	0.998254	SENP5
ENSG00000119314	8.98456	-0.94947	1.04865	-0.905422	0.365242	0.998254	PTBP3
ENSG00000119318	99.4258	-0.446235	1.37197	-0.32525	0.744992	0.998254	RAD23B
ENSG00000119326	25.3129	-0.487007	0.724354	-0.672333	0.501372	0.998254	CTNNAL1
ENSG00000119335	119.614	-0.693941	0.508124	-1.36569	0.172036	0.998254	SET
ENSG00000119383	8.68313	-0.766765	0.914053	-0.838862	0.401547	0.998254	PTPA
ENSG00000119396	71.3343	-1.40791	0.867072	-1.62376	0.104428	0.998254	RAB14
ENSG00000119402	7.9067	0.430149	0.981937	0.438062	0.661341	0.998254	FBXW2
ENSG00000119403	11.6413	0.176358	0.961442	0.183431	0.85446	0.998254	PHF19
ENSG00000119414	13.2178	0.370524	1.00048	0.370345	0.711125	0.998254	PPP6C
ENSG00000119421	87.7015	0.61206	0.459468	1.33211	0.182825	0.998254	NDUFA8
ENSG00000119487	7.77621	-0.774907	0.961883	-0.805614	0.420465	0.998254	MAPKAP1
ENSG00000119541	8.27329	-0.848077	0.963235	-0.880446	0.378618	0.998254	VPS4B
ENSG00000119559	8.20016	-0.297233	1.12956	-0.26314	0.792443	0.998254	C19orf25
ENSG00000119574	14.8117	-0.847615	1.44807	-0.585342	0.558318	0.998254	ZBTB45
ENSG00000119596	16.0445	1.16828	0.862877	1.35394	0.175756	0.998254	YLPM1
ENSG00000119616	18.2817	-1.30727	0.856775	-1.5258	0.12706	0.998254	FCF1
ENSG00000119632	34.4385	-0.409018	0.616526	-0.663424	0.507059	0.998254	IFI27L2
ENSG00000119638	10.5164	-0.0583078	0.913483	-0.0638302	0.949105	0.998254	NEK9
ENSG00000119640	25.6549	0.158267	0.793931	0.199346	0.841992	0.998254	ACYP1
ENSG00000119650	11.0916	0.655417	0.839632	0.7806	0.435038	0.998254	IFT43
ENSG00000119669	9.68566	-1.55369	1.17221	-1.32544	0.185025	0.998254	IRF2BPL
ENSG00000119699	18.3474	-1.37818	0.905747	-1.52159	0.128111	0.998254	TGFB3
ENSG00000119705	338.476	-0.518167	0.561415	-0.922966	0.356025	0.998254	SLIRP
ENSG00000119707	44.371	-0.224662	0.746366	-0.301008	0.763409	0.998254	RBM25
ENSG00000119718	8.48026	0.487375	1.12373	0.433713	0.664497	0.998254	EIF2B2
ENSG00000119725	9.80674	0.0711308	0.933842	0.07617	0.939284	0.998254	ZNF410
ENSG00000119729	11.3804	-1.45083	0.989778	-1.46582	0.142698	0.998254	RHOQ
ENSG00000119772	17.1032	-0.0905513	0.949827	-0.0953345	0.924049	0.998254	DNMT3A
ENSG00000119801	9.07706	0.143473	0.987429	0.1453	0.884474	0.998254	YPEL5
ENSG00000119812	18.9875	-0.776528	0.731697	-1.06127	0.288568	0.998254	FAM98A
ENSG00000119820	18.8377	-0.514232	0.822693	-0.625059	0.531932	0.998254	YIPF4
ENSG00000119865	11.536	0.142311	0.919001	0.154854	0.876937	0.998254	CNRIP1
ENSG00000119866	51.0807	-0.250536	0.660252	-0.379454	0.70435	0.998254	BCL11A
ENSG00000119878	49.4491	-0.129464	0.692716	-0.186894	0.851744	0.998254	CRIPT
ENSG00000119969	61.2551	-0.185518	0.583386	-0.318002	0.750483	0.998254	HELLS
ENSG00000120053	9.62347	0.657117	1.00784	0.652004	0.514398	0.998254	GOT1
ENSG00000120071	8.50218	0.794576	1.36467	0.582247	0.5604	0.998254	KANSL1
ENSG00000120137	13.2574	-0.878782	0.817306	-1.07522	0.282277	0.998254	PANK3
ENSG00000120253	9.20763	-0.0881498	0.916646	-0.0961656	0.923389	0.998254	NUP43
ENSG00000120254	8.20872	0.202744	1.06964	0.189544	0.849667	0.998254	MTHFD1L
ENSG00000120265	51.5624	0.230276	0.512991	0.448888	0.653512	0.998254	PCMT1
ENSG00000120306	21.6072	0.817246	1.06461	0.767645	0.442698	0.998254	CYSTM1
ENSG00000120333	44.6714	0.137963	0.765204	0.180295	0.856921	0.998254	MRPS14
ENSG00000120438	54.4194	0.309649	0.571742	0.541589	0.588102	0.998254	TCP1
ENSG00000120509	18.5748	0.778598	0.815534	0.95471	0.339724	0.998254	PDZD11
ENSG00000120533	84.4436	0.373773	0.498799	0.749347	0.453648	0.998254	ENY2
ENSG00000120686	33.6933	-0.135438	0.855704	-0.158276	0.874239	0.998254	UFM1
ENSG00000120688	17.3457	0.174317	0.815282	0.213812	0.830694	0.998254	WBP4
ENSG00000120693	37.8672	-0.86409	0.671779	-1.28627	0.198348	0.998254	SMAD9
ENSG00000120694	18.1707	-1.59559	1.12514	-1.41813	0.156154	0.998254	HSPH1
ENSG00000120697	26.4121	0.0563011	0.632162	0.0890612	0.929033	0.998254	ALG5
ENSG00000120699	37.541	0.786059	0.667564	1.1775	0.238994	0.998254	EXOSC8
ENSG00000120705	53.1239	-1.29585	1.1268	-1.15002	0.250135	0.998254	ETF1
ENSG00000120725	11.9194	0.540031	0.839031	0.643636	0.519811	0.998254	SIL1
ENSG00000120727	96.0557	0.141385	0.437779	0.322958	0.746727	0.998254	PAIP2
ENSG00000120738	24.4345	0.126876	0.675983	0.18769	0.851119	0.998254	EGR1
ENSG00000120742	39.8105	-0.795904	0.739348	-1.07649	0.281706	0.998254	SERP1
ENSG00000120784	10.1536	-0.0891371	1.20832	-0.0737694	0.941194	0.998254	ZFP30
ENSG00000120800	8.97184	-1.52754	1.00242	-1.52384	0.127548	0.998254	UTP20
ENSG00000120802	48.5334	0.0926731	0.722691	0.128233	0.897964	0.998254	TMPO
ENSG00000120805	14.0992	1.31471	1.01779	1.29173	0.19645	0.998254	ARL1
ENSG00000120837	9.47718	1.15584	1.09576	1.05483	0.291502	0.998254	NFYB
ENSG00000120875	21.9577	-0.158705	0.93181	-0.170318	0.86476	0.998254	DUSP4
ENSG00000120885	11.2992	-0.130979	1.11148	-0.117842	0.906193	0.998254	CLU
ENSG00000120948	20.6496	0.327846	0.695709	0.47124	0.63747	0.998254	TARDBP
ENSG00000120963	40.5372	0.685762	0.786893	0.87148	0.383492	0.998254	ZNF706
ENSG00000120992	17.3695	-0.715749	0.754722	-0.948361	0.342945	0.998254	LYPLA1
ENSG00000121022	12.6747	0.29255	0.77148	0.379206	0.704535	0.998254	COPS5
ENSG00000121058	11.6569	-0.213235	0.860939	-0.247677	0.804384	0.998254	COIL
ENSG00000121064	19.4713	0.890801	0.765155	1.16421	0.244339	0.998254	SCPEP1
ENSG00000121067	13.0047	-0.114803	0.771109	-0.148881	0.881648	0.998254	SPOP
ENSG00000121073	32.6958	0.0615046	0.621527	0.0989572	0.921172	0.998254	SLC35B1
ENSG00000121089	41.0487	1.11659	1.82218	0.612777	0.540023	0.998254	NACA3P
ENSG00000121211	8.75461	-0.0476868	1.13735	-0.0419279	0.966556	0.998254	MND1
ENSG00000121361	36.4729	-0.177152	0.714433	-0.247961	0.804164	0.998254	KCNJ8
ENSG00000121410	16.2537	-0.432599	0.941556	-0.459451	0.64591	0.998254	A1BG
ENSG00000121578	9.07316	0.386983	1.07103	0.361319	0.717861	0.998254	B4GALT4
ENSG00000121579	32.4482	0.61209	0.985203	0.621283	0.534413	0.998254	NAA50
ENSG00000121644	8.68643	-0.887813	0.988674	-0.897983	0.369194	0.998254	DESI2
ENSG00000121766	33.1499	0.387279	0.723331	0.53541	0.592366	0.998254	ZCCHC17
ENSG00000121774	26.9528	-1.05923	0.725713	-1.45957	0.144407	0.998254	KHDRBS1
ENSG00000121851	7.96933	0.957149	1.02484	0.933946	0.350331	0.998254	POLR3GL
ENSG00000121892	8.19183	-0.591067	1.1313	-0.522466	0.601346	0.998254	PDS5A
ENSG00000122026	21.5275	0.0365114	0.692666	0.0527114	0.957962	0.998254	RPL21
ENSG00000122033	13.6238	0.41938	1.00011	0.419333	0.674973	0.998254	MTIF3
ENSG00000122034	29.6951	0.516367	0.713142	0.724072	0.469021	0.998254	GTF3A
ENSG00000122068	15.7822	-0.701545	0.953187	-0.736	0.461731	0.998254	FYTTD1
ENSG00000122140	18.4689	0.758414	0.892272	0.849981	0.395336	0.998254	MRPS2
ENSG00000122180	140.764	-0.112926	4.56275	-0.0247495	0.980255	0.998254	MYOG
ENSG00000122203	15.058	-0.647764	0.939411	-0.689543	0.490481	0.998254	KIAA1191
ENSG00000122218	11.6549	-0.223898	1.35046	-0.165794	0.868319	0.998254	COPA
ENSG00000122257	12.758	-0.751584	0.892593	-0.842023	0.399775	0.998254	RBBP6
ENSG00000122378	33.798	-0.0480448	0.776284	-0.0618907	0.95065	0.998254	PRXL2A
ENSG00000122406	328.485	0.732089	0.573072	1.27748	0.201432	0.998254	RPL5
ENSG00000122435	9.77889	-1.14947	0.9193	-1.25038	0.211161	0.998254	TRMT13
ENSG00000122545	59.4027	0.341403	0.557762	0.612095	0.540475	0.998254	SEPTIN7
ENSG00000122550	10.1399	0.483978	1.00682	0.4807	0.63073	0.998254	KLHL7
ENSG00000122557	12.7756	-0.683677	0.907152	-0.753652	0.451058	0.998254	HERPUD2
ENSG00000122565	215.422	-0.622586	0.455641	-1.3664	0.171815	0.998254	CBX3
ENSG00000122585	320	-0.202939	1.14355	-0.177464	0.859144	0.998254	NPY
ENSG00000122642	10.0791	-0.336133	0.983512	-0.341768	0.732525	0.998254	FKBP9
ENSG00000122643	11.1276	-0.995859	0.843858	-1.18013	0.23795	0.998254	NT5C3A
ENSG00000122674	13.137	0.431408	0.858274	0.502645	0.615214	0.998254	CCZ1
ENSG00000122692	12.8479	-0.430194	0.916568	-0.469353	0.638818	0.998254	SMU1
ENSG00000122696	12.1899	0.354962	1.38602	0.256103	0.797872	0.998254	SLC25A51
ENSG00000122705	31.3508	-0.178493	0.660149	-0.270382	0.786866	0.998254	CLTA
ENSG00000122778	8.05324	-0.163915	1.01266	-0.161866	0.871411	0.998254	KIAA1549
ENSG00000122786	69.711	-0.226585	0.563013	-0.402452	0.687352	0.998254	CALD1
ENSG00000122863	9.03167	0.618985	0.976834	0.633665	0.5263	0.998254	CHST3
ENSG00000122873	41.8245	0.0736401	0.60847	0.121025	0.903671	0.998254	CISD1
ENSG00000122884	23.1704	-0.176412	0.77107	-0.228789	0.819033	0.998254	P4HA1
ENSG00000122958	7.73389	-0.550335	1.07603	-0.511449	0.609037	0.998254	VPS26A
ENSG00000123009	54.4151	-0.188888	1.64718	-0.114674	0.908704	0.998254	NME2P1
ENSG00000123066	14.2761	-0.131709	0.985682	-0.133622	0.893701	0.998254	MED13L
ENSG00000123130	15.3868	-0.0606064	0.974677	-0.062181	0.950419	0.998254	ACOT9
ENSG00000123131	137.473	0.458279	0.75315	0.608484	0.542867	0.998254	PRDX4
ENSG00000123136	26.3903	0.331089	0.838978	0.394634	0.693113	0.998254	DDX39A
ENSG00000123143	22.0339	-0.556504	0.82749	-0.672521	0.501252	0.998254	PKN1
ENSG00000123144	33.2248	-0.32351	0.720969	-0.448716	0.653637	0.998254	TRIR
ENSG00000123178	8.77062	-0.21385	0.976813	-0.218926	0.826708	0.998254	SPRYD7
ENSG00000123179	49.1393	0.148409	0.944987	0.157048	0.875207	0.998254	EBPL
ENSG00000123200	30.0046	0.233907	0.603674	0.387473	0.698406	0.998254	ZC3H13
ENSG00000123219	26.8516	-0.897885	0.695883	-1.29028	0.196952	0.998254	CENPK
ENSG00000123297	14.2665	0.567938	1.04079	0.54568	0.585286	0.998254	TSFM
ENSG00000123349	174.772	-0.0501788	0.634494	-0.0790848	0.936965	0.998254	PFDN5
ENSG00000123352	31.9222	-0.218267	0.715825	-0.304917	0.760429	0.998254	SPATS2
ENSG00000123353	24.0514	-0.0270301	0.910379	-0.0296911	0.976313	0.998254	ORMDL2
ENSG00000123395	15.3417	0.62642	0.742424	0.84375	0.398809	0.998254	ATG101
ENSG00000123416	405.529	0.254087	0.380117	0.668444	0.50385	0.998254	TUBA1B
ENSG00000123485	8.01207	-0.318818	1.05719	-0.30157	0.76298	0.998254	HJURP
ENSG00000123505	31.3186	-1.15966	1.06146	-1.09251	0.274608	0.998254	AMD1
ENSG00000123545	37.0882	0.478745	0.938551	0.510089	0.609989	0.998254	NDUFAF4
ENSG00000123562	53.2786	0.328058	0.674828	0.486136	0.626871	0.998254	MORF4L2
ENSG00000123684	24.2328	-0.17083	0.807897	-0.21145	0.832536	0.998254	LPGAT1
ENSG00000123737	9.9703	0.397398	0.894118	0.444458	0.656712	0.998254	EXOSC9
ENSG00000123908	19.2497	-0.56618	0.716437	-0.790273	0.429369	0.998254	AGO2
ENSG00000123975	98.2261	0.406219	0.777124	0.522721	0.601168	0.998254	CKS2
ENSG00000123983	33.2164	-0.664171	0.852528	-0.77906	0.435944	0.998254	ACSL3
ENSG00000123989	21.1338	-1.13893	0.81149	-1.40351	0.160465	0.998254	CHPF
ENSG00000124074	12.3066	-0.552953	0.839586	-0.658601	0.510152	0.998254	ENKD1
ENSG00000124155	11.0066	0.578558	1.01525	0.569867	0.568768	0.998254	PIGT
ENSG00000124164	20.4269	-0.111329	0.786942	-0.141471	0.887498	0.998254	VAPB
ENSG00000124172	843.819	-0.96356	0.591193	-1.62986	0.103132	0.998254	ATP5F1E
ENSG00000124177	16.231	-0.454879	0.766452	-0.593486	0.552856	0.998254	CHD6
ENSG00000124193	15.6949	-0.519299	0.841493	-0.617116	0.537158	0.998254	SRSF6
ENSG00000124194	12.9298	0.333508	0.971335	0.34335	0.731335	0.998254	GDAP1L1
ENSG00000124207	84.0873	-0.710171	0.483935	-1.46749	0.142242	0.998254	CSE1L
ENSG00000124214	11.379	-0.101845	0.862584	-0.11807	0.906012	0.998254	STAU1
ENSG00000124222	70.443	-0.751577	0.748229	-1.00447	0.31515	0.998254	STX16
ENSG00000124225	12.6479	-1.66902	1.86371	-0.89554	0.370498	0.998254	PMEPA1
ENSG00000124226	26.0302	-0.0482564	0.684573	-0.0704913	0.943803	0.998254	RNF114
ENSG00000124228	28.9972	-0.935334	0.788462	-1.18628	0.235513	0.998254	DDX27
ENSG00000124243	15.36	-1.04424	1.34847	-0.77439	0.4387	0.998254	BCAS4
ENSG00000124299	13.219	-0.0615571	0.84318	-0.0730058	0.941801	0.998254	PEPD
ENSG00000124356	14.3989	-1.22738	0.887197	-1.38344	0.166531	0.998254	STAMBP
ENSG00000124380	30.3124	-0.981105	0.820538	-1.19568	0.23182	0.998254	SNRNP27
ENSG00000124422	24.6491	-0.30927	0.726517	-0.425688	0.670335	0.998254	USP22
ENSG00000124486	17.7882	-0.188334	0.813101	-0.231625	0.81683	0.998254	USP9X
ENSG00000124562	59.7388	0.603927	0.77657	0.777686	0.436754	0.998254	SNRPC
ENSG00000124570	15.5109	0.0217594	0.738382	0.029469	0.976491	0.998254	SERPINB6
ENSG00000124571	23.7806	0.529893	0.823015	0.643844	0.519677	0.998254	XPO5
ENSG00000124588	23.6323	0.360434	0.746186	0.483035	0.629071	0.998254	NQO2
ENSG00000124593	111.44	0.142187	0.601053	0.236564	0.812995	0.998254	AL365205.1
ENSG00000124596	10.7945	0.974036	0.969011	1.00519	0.314808	0.998254	OARD1
ENSG00000124614	486.572	-0.440635	0.706222	-0.623933	0.532672	0.998254	RPS10
ENSG00000124688	30.5914	-1.29901	0.774937	-1.67628	0.0936828	0.998254	MAD2L1BP
ENSG00000124702	8.06777	-0.255589	1.08289	-0.236025	0.813413	0.998254	KLHDC3
ENSG00000124733	26.0031	0.431736	0.72205	0.597931	0.549886	0.998254	MEA1
ENSG00000124762	64.0613	-0.135034	0.503899	-0.267979	0.788716	0.998254	CDKN1A
ENSG00000124766	505.505	-0.552134	0.672867	-0.820569	0.411892	0.998254	SOX4
ENSG00000124767	43.5584	-0.513095	0.645289	-0.79514	0.426532	0.998254	GLO1
ENSG00000124784	11.5137	0.389546	1.03055	0.377999	0.705431	0.998254	RIOK1
ENSG00000124795	77.3979	-0.737383	0.518507	-1.42213	0.154989	0.998254	DEK
ENSG00000124802	37.5361	0.383565	0.714737	0.536651	0.591508	0.998254	EEF1E1
ENSG00000124831	21.5534	-0.438557	0.805845	-0.544221	0.58629	0.998254	LRRFIP1
ENSG00000125037	13.1219	0.152399	1.03034	0.147911	0.882413	0.998254	EMC3
ENSG00000125107	9.35842	-0.0905264	0.931807	-0.0971514	0.922606	0.998254	CNOT1
ENSG00000125149	10.247	0.0399823	0.863703	0.0462917	0.963078	0.998254	C16orf70
ENSG00000125170	64.7593	0.350334	0.659141	0.531501	0.595072	0.998254	DOK4
ENSG00000125304	12.9279	0.21541	0.837646	0.257162	0.797054	0.998254	TM9SF2
ENSG00000125351	18.0339	0.813483	0.837158	0.971719	0.33119	0.998254	UPF3B
ENSG00000125352	12.4656	0.0925048	0.802073	0.115332	0.908182	0.998254	RNF113A
ENSG00000125354	67.5563	-0.312718	0.480197	-0.651228	0.514899	0.998254	SEPTIN6
ENSG00000125356	230.58	-0.133706	0.64179	-0.208333	0.834969	0.998254	NDUFA1
ENSG00000125375	10.7297	-0.135662	0.991043	-0.136888	0.891119	0.998254	DMAC2L
ENSG00000125384	25.9087	-0.504429	0.836486	-0.603033	0.546487	0.998254	PTGER2
ENSG00000125445	30.7966	0.386774	0.69811	0.55403	0.579558	0.998254	MRPS7
ENSG00000125450	31.1971	-0.0664304	0.760879	-0.0873073	0.930427	0.998254	NUP85
ENSG00000125458	13.7401	0.0528332	0.787295	0.0671073	0.946496	0.998254	NT5C
ENSG00000125482	11.7209	-0.251819	0.923765	-0.272601	0.78516	0.998254	TTF1
ENSG00000125651	19.5017	0.30303	0.691357	0.438313	0.66116	0.998254	GTF2F1
ENSG00000125652	19.9174	0.387177	0.847306	0.45695	0.647707	0.998254	ALKBH7
ENSG00000125656	26.5045	0.411215	0.642457	0.640067	0.522129	0.998254	CLPP
ENSG00000125676	31.5746	-0.950752	0.669457	-1.42018	0.155554	0.998254	THOC2
ENSG00000125686	11.0302	-0.946795	0.841143	-1.12561	0.260332	0.998254	MED1
ENSG00000125691	1592.4	-1.0615	0.728914	-1.45628	0.145316	0.998254	RPL23
ENSG00000125743	294.645	-0.450869	0.660745	-0.682365	0.495008	0.998254	SNRPD2
ENSG00000125753	16.9102	-0.0535172	0.775652	-0.0689963	0.944993	0.998254	VASP
ENSG00000125779	10.1346	0.301794	0.971857	0.310534	0.756155	0.998254	PANK2
ENSG00000125818	8.04615	0.911402	1.00411	0.907668	0.364054	0.998254	PSMF1
ENSG00000125821	51.9192	-0.523719	0.550448	-0.951441	0.341381	0.998254	DTD1
ENSG00000125826	7.7242	0.373906	1.04968	0.356208	0.721685	0.998254	RBCK1
ENSG00000125827	23.8525	-0.443818	0.792045	-0.560345	0.575244	0.998254	TMX4
ENSG00000125835	100.385	0.375627	0.516806	0.726825	0.467333	0.998254	SNRPB
ENSG00000125841	9.83717	0.813102	0.958837	0.848008	0.396433	0.998254	NRSN2
ENSG00000125844	14.4215	0.892395	1.0203	0.874638	0.381771	0.998254	RRBP1
ENSG00000125863	117.804	-0.894531	0.624423	-1.43257	0.15198	0.998254	MKKS
ENSG00000125869	25.0805	0.368559	1.02462	0.359703	0.719069	0.998254	LAMP5
ENSG00000125870	104.286	-0.392589	0.563964	-0.696125	0.486351	0.998254	SNRPB2
ENSG00000125877	26.0315	0.479691	0.764641	0.627342	0.530435	0.998254	ITPA
ENSG00000125912	10.7216	-0.240676	0.874217	-0.275305	0.783082	0.998254	NCLN
ENSG00000125944	38.9279	-0.416019	0.653713	-0.636394	0.524519	0.998254	HNRNPR
ENSG00000125952	27.1726	-0.216842	0.745318	-0.290939	0.771098	0.998254	MAX
ENSG00000125971	69.9621	0.387295	0.679536	0.56994	0.568718	0.998254	DYNLRB1
ENSG00000125977	477.01	-0.556852	0.489824	-1.13684	0.255604	0.998254	EIF2S2
ENSG00000125991	45.8421	0.339923	0.548378	0.619871	0.535343	0.998254	ERGIC3
ENSG00000125995	199.174	-0.694946	0.583115	-1.19178	0.233347	0.998254	ROMO1
ENSG00000126005	8.21997	-0.862182	0.995491	-0.866087	0.386442	0.998254	MMP24OS
ENSG00000126012	11.0389	-0.498031	1.07666	-0.462569	0.643673	0.998254	KDM5C
ENSG00000126067	67.8862	0.416207	0.770303	0.540316	0.588979	0.998254	PSMB2
ENSG00000126088	19.7241	-0.307482	0.711556	-0.432126	0.66565	0.998254	UROD
ENSG00000126214	21.2693	-0.554003	0.706038	-0.784665	0.43265	0.998254	KLC1
ENSG00000126247	19.119	-0.976688	0.745053	-1.3109	0.189892	0.998254	CAPNS1
ENSG00000126249	13.2956	0.217429	0.889029	0.24457	0.80679	0.998254	PDCD2L
ENSG00000126254	9.16108	0.075835	0.990417	0.0765687	0.938967	0.998254	RBM42
ENSG00000126261	28.7831	0.610614	0.599691	1.01821	0.308576	0.998254	UBA2
ENSG00000126267	284.761	-0.145022	0.893051	-0.162389	0.871	0.998254	COX6B1
ENSG00000126351	17.1994	-0.272016	0.762546	-0.35672	0.721301	0.998254	THRA
ENSG00000126432	79.5021	0.76553	0.458908	1.66816	0.0952847	0.998254	PRDX5
ENSG00000126457	67.7937	0.220237	0.737739	0.29853	0.765298	0.998254	PRMT1
ENSG00000126522	18.4238	-0.0908614	0.689512	-0.131776	0.895161	0.998254	ASL
ENSG00000126524	33.4688	0.425185	0.593811	0.716027	0.473975	0.998254	SBDS
ENSG00000126581	10.4566	0.842074	1.02627	0.820522	0.411919	0.998254	BECN1
ENSG00000126602	19.165	0.125194	0.736318	0.170027	0.864989	0.998254	TRAP1
ENSG00000126653	44.0606	0.415573	0.592449	0.701449	0.483023	0.998254	NSRP1
ENSG00000126698	50.7186	-0.427692	0.613312	-0.697349	0.485584	0.998254	DNAJC8
ENSG00000126749	22.408	-0.0381027	0.691693	-0.0550862	0.95607	0.998254	EMG1
ENSG00000126756	56.1881	-0.309476	0.804693	-0.384589	0.700542	0.998254	UXT
ENSG00000126768	91.4995	0.163684	0.821704	0.199201	0.842105	0.998254	TIMM17B
ENSG00000126773	9.56582	-1.39038	0.890195	-1.56188	0.118315	0.998254	PCNX4
ENSG00000126777	253.236	-0.219898	0.450634	-0.487974	0.625568	0.998254	KTN1
ENSG00000126778	9.60246	0.440836	1.83513	0.24022	0.81016	0.998254	SIX1
ENSG00000126822	9.67423	-0.716438	1.03621	-0.691402	0.489313	0.998254	PLEKHG3
ENSG00000126870	9.33162	0.894657	0.930046	0.96195	0.336075	0.998254	WDR60
ENSG00000126934	8.86224	-1.35631	1.03017	-1.31659	0.187977	0.998254	MAP2K2
ENSG00000126945	14.2345	-0.256634	1.08548	-0.236424	0.813104	0.998254	HNRNPH2
ENSG00000126953	11.3956	0.369171	0.910369	0.405518	0.685097	0.998254	TIMM8A
ENSG00000127022	47.954	-0.758392	0.764227	-0.992364	0.32102	0.998254	CANX
ENSG00000127054	12.6883	0.248776	0.881031	0.282369	0.777661	0.998254	INTS11
ENSG00000127184	431.749	-0.305928	0.715766	-0.427413	0.669079	0.998254	COX7C
ENSG00000127314	9.10679	-0.680205	0.957473	-0.710417	0.477445	0.998254	RAP1B
ENSG00000127324	41.7597	-0.400378	0.869836	-0.460292	0.645307	0.998254	TSPAN8
ENSG00000127334	37.6127	-1.53226	1.30679	-1.17254	0.240978	0.998254	DYRK2
ENSG00000127337	17.248	-0.973659	0.72536	-1.34231	0.179495	0.998254	YEATS4
ENSG00000127445	18.9433	-0.0721185	0.887515	-0.0812589	0.935236	0.998254	PIN1
ENSG00000127483	25.1136	-0.673593	0.856301	-0.78663	0.431498	0.998254	HP1BP3
ENSG00000127540	289.967	-0.867262	0.663995	-1.30613	0.191509	0.998254	UQCR11
ENSG00000127603	10.4522	0.523519	1.33038	0.393511	0.693942	0.998254	MACF1
ENSG00000127616	39.4477	0.655251	0.748947	0.874897	0.38163	0.998254	SMARCA4
ENSG00000127774	15.8464	0.249116	0.853303	0.291944	0.77033	0.998254	EMC6
ENSG00000127837	20.2405	0.936949	0.784685	1.19405	0.23246	0.998254	AAMP
ENSG00000127838	21.9016	-0.0881553	0.740247	-0.119089	0.905205	0.998254	PNKD
ENSG00000127870	9.52577	-0.150686	1.04084	-0.144774	0.884889	0.998254	RNF6
ENSG00000127884	16.7489	0.9331	0.727459	1.28268	0.199603	0.998254	ECHS1
ENSG00000127914	44.4398	0.0171841	0.65655	0.0261734	0.979119	0.998254	AKAP9
ENSG00000127920	27.4771	0.029473	0.998661	0.0295125	0.976456	0.998254	GNG11
[truncated: 10,566 more rows]

## Sheet: LacZ_PullDown
ensembl_gene_id	baseMean	log2FC	lfcSE	stat	pvalue	padj	external_gene_name
ENSG00000131711	468.217	-3.92913	0.493472	-7.96222	1.6898e-15	2.2964e-12	MAP1B
ENSG00000232472	385.526	-3.06157	0.556289	-5.50357	3.7218e-08	2.529e-05	EEF1B2P3
ENSG00000166913	597.198	-2.71571	0.529496	-5.12886	2.915e-07	7.9229e-05	YWHAB
ENSG00000213280	314.437	-2.80769	0.543387	-5.16702	2.3786e-07	7.9229e-05	AC090114.1
ENSG00000230629	1283.54	-2.58211	0.498505	-5.1797	2.2224e-07	7.9229e-05	RPS23P8
ENSG00000179818	255.787	-3.91074	0.809385	-4.83174	1.3535e-06	0.00030656	PCBP1-AS1
ENSG00000179195	227.828	-2.62937	0.558123	-4.71109	2.4639e-06	0.00047835	ZNF664
ENSG00000130826	172.808	-2.78291	0.603284	-4.61293	3.9704e-06	0.00067446	DKC1
ENSG00000237973	100.972	-4.78707	1.10833	-4.3192	1.566e-05	0.00236463	MTCO1P12
ENSG00000244313	481.795	-1.95608	0.459054	-4.2611	2.0342e-05	0.00276447	AC024293.1
ENSG00000100934	140.558	-2.70572	0.641662	-4.21674	2.4786e-05	0.00306222	SEC23A
ENSG00000213864	55.1085	-3.134	0.787206	-3.98116	6.8579e-05	0.00776662	EEF1B2P2
ENSG00000178105	55.1457	-3.50588	0.892682	-3.92735	8.5886e-05	0.00897843	DDX10
ENSG00000104341	73.8826	-2.77513	0.71335	-3.89028	0.00010013	0.0091474	LAPTM4B
ENSG00000167552	3358.77	-2.26141	0.583958	-3.87257	0.0001077	0.0091474	TUBA1A
ENSG00000198786	3200.64	-4.08158	1.05011	-3.88683	0.00010156	0.0091474	MT-ND5
ENSG00000140262	126.187	-6.19447	1.61885	-3.82647	0.00012999	0.00964166	TCF12
ENSG00000198804	539.513	-3.46481	0.906868	-3.82063	0.00013311	0.00964166	MT-CO1
ENSG00000226313	148.813	6.60273	1.72959	3.81752	0.0001348	0.00964166	MTCYBP12
ENSG00000173801	112.073	-2.38749	0.634555	-3.76246	0.00016825	0.0108881	JUP
ENSG00000180817	588.548	-2.53331	0.672293	-3.76816	0.00016445	0.0108881	PPA1
ENSG00000079246	387.365	-1.81348	0.486263	-3.72941	0.00019193	0.0118558	XRCC5
ENSG00000085224	83.0848	-2.7684	0.757104	-3.65656	0.00025562	0.0119862	ATRX
ENSG00000100403	55.5191	-3.30562	0.906219	-3.6477	0.0002646	0.0119862	ZC3H7B
ENSG00000101856	254.982	-3.52622	0.954593	-3.69395	0.00022079	0.0119862	PGRMC1
ENSG00000110090	97.9052	-2.3902	0.647821	-3.6896	0.00022461	0.0119862	CPT1A
ENSG00000111581	59.3931	-3.34114	0.915651	-3.64892	0.00026335	0.0119862	NUP107
ENSG00000163349	50.2471	-4.00625	1.08583	-3.68958	0.00022462	0.0119862	HIPK1
ENSG00000198355	66.3685	-2.68451	0.733013	-3.6623	0.00024996	0.0119862	PIM3
ENSG00000213261	50.1392	-2.81727	0.768886	-3.6641	0.00024821	0.0119862	EEF1B2P6
ENSG00000156508	638.836	1.69148	0.475417	3.5579	0.00037384	0.0163886	EEF1A1
ENSG00000198712	462.632	-2.31791	0.660548	-3.50906	0.00044969	0.0190976	MT-CO2
ENSG00000140836	64.9114	-2.71646	0.777226	-3.49507	0.00047393	0.0195173	ZFHX3
ENSG00000078018	87.0972	-2.29203	0.666433	-3.43925	0.00058334	0.0233163	MAP2
ENSG00000280614	803.49	-2.82083	0.824059	-3.42309	0.00061913	0.0233723	FP236383.4
ENSG00000281181	785.521	-2.70992	0.791321	-3.42455	0.00061582	0.0233723	FP236383.5
ENSG00000070961	49.0688	-4.07683	1.19827	-3.40226	0.00066832	0.0245378	ATP2B1
ENSG00000136381	82.8212	-4.17729	1.2304	-3.39507	0.00068612	0.0245378	IREB2
ENSG00000277443	47.2802	-3.66645	1.0829	-3.38577	0.00070978	0.0247331	MARCKS
ENSG00000169925	59.6057	-2.54438	0.757268	-3.35994	0.00077959	0.0252252	BRD3
ENSG00000198925	61.2149	-2.83142	0.840887	-3.36718	0.00075942	0.0252252	ATG9A
ENSG00000233476	172.107	-2.35935	0.701801	-3.36185	0.00077422	0.0252252	EEF1A1P6
ENSG00000134323	395.112	-1.90606	0.570678	-3.33999	0.00083783	0.0264792	MYCN
ENSG00000123496	264.668	-1.59037	0.480944	-3.30678	0.00094376	0.0291495	IL13RA2
ENSG00000249617	50.3942	-2.86862	0.874304	-3.28103	0.00103428	0.0312353	AC106872.6
ENSG00000150867	50.6636	-2.56035	0.784385	-3.26415	0.00109793	0.0324367	PIP4K2A
ENSG00000071539	42.1388	-3.16921	0.974564	-3.25193	0.00114624	0.032453	TRIP13
ENSG00000126768	91.4995	2.7084	0.831794	3.25609	0.00112958	0.032453	TIMM17B
ENSG00000138757	38.4637	-3.1464	0.974461	-3.22886	0.00124283	0.0337801	G3BP2
ENSG00000198938	1173.56	1.40126	0.433908	3.2294	0.00124052	0.0337801	MT-CO3
ENSG00000198888	2774.19	2.62769	0.815917	3.22054	0.00127948	0.0340944	MT-ND1
ENSG00000124207	84.0873	-1.95231	0.611178	-3.19434	0.00140153	0.0366284	CSE1L
ENSG00000104635	65.6799	-2.2673	0.713645	-3.17707	0.00148769	0.0380207	SLC39A14
ENSG00000119318	99.4258	-5.55993	1.75248	-3.17261	0.00151076	0.0380207	RAD23B
ENSG00000165476	126.961	-2.02146	0.640191	-3.15759	0.0015908	0.0393073	REEP3
ENSG00000210082	8265.59	-1.67917	0.537007	-3.1269	0.00176661	0.0428717	MT-RNR2
ENSG00000119335	119.614	-1.84542	0.59728	-3.08971	0.00200353	0.0477683	SET
ENSG00000137876	149.217	-1.79108	0.582932	-3.07253	0.00212251	0.0490784	RSL24D1
ENSG00000140391	62.3929	1.69017	0.550295	3.07138	0.0021307	0.0490784	TSPAN3
ENSG00000223496	76.3667	-2.28861	0.759722	-3.01243	0.00259164	0.0587007	EXOSC6
ENSG00000196361	47.2484	-2.56237	0.857231	-2.98913	0.00279774	0.06233	ELAVL3
ENSG00000105058	153.556	-1.53422	0.521906	-2.93965	0.00328585	0.0697731	FAM32A
ENSG00000134440	156.733	-1.49111	0.506556	-2.94362	0.00324393	0.0697731	NARS1
ENSG00000196628	93.1868	-2.89876	0.985644	-2.94098	0.00327178	0.0697731	TCF4
ENSG00000127334	37.6127	-5.23426	1.7961	-2.91424	0.00356558	0.0745481	DYRK2
ENSG00000172020	91.191	-2.9978	1.03413	-2.89887	0.00374504	0.0771138	GAP43
ENSG00000211459	507.721	-2.03395	0.702835	-2.89392	0.00380466	0.0771721	MT-RNR1
ENSG00000099942	60.4125	-2.36058	0.821759	-2.87259	0.00407121	0.0801851	CRKL
ENSG00000109756	45.2814	-2.16624	0.753026	-2.87671	0.00401843	0.0801851	RAPGEF2
ENSG00000048828	130.033	-3.0659	1.07354	-2.85588	0.00429173	0.0822955	FAM120A
ENSG00000067369	68.1193	-2.04233	0.715274	-2.85531	0.00429947	0.0822955	TP53BP1
ENSG00000103257	52.2635	-1.93308	0.685616	-2.81948	0.00481013	0.0895475	SLC7A5
ENSG00000280800	820.178	-2.40619	0.85211	-2.82381	0.00474569	0.0895475	FP671120.7
ENSG00000035862	93.1277	-1.52847	0.548363	-2.78734	0.00531433	0.0962957	TIMP2
ENSG00000072062	59.5371	-2.41853	0.866746	-2.79036	0.00526491	0.0962957	PRKACA
ENSG00000105887	41.8451	-2.99259	1.08353	-2.7619	0.00574669	0.099129	MTPN
ENSG00000113643	74.5687	-1.94413	0.701685	-2.77066	0.00559427	0.099129	RARS1
ENSG00000132967	64.2136	-2.26356	0.82347	-2.74881	0.00598129	0.099129	HMGB1P5
ENSG00000173786	90.506	-1.84287	0.667709	-2.75998	0.00578044	0.099129	CNP
ENSG00000182180	74.8025	-1.69745	0.61752	-2.74881	0.00598112	0.099129	MRPS16
ENSG00000198886	1781.71	-2.54359	0.925179	-2.74929	0.00597241	0.099129	MT-ND4
ENSG00000224078	56.9706	-2.58115	0.936941	-2.75487	0.00587154	0.099129	SNHG14
ENSG00000149294	157.598	-2.65035	0.969443	-2.73389	0.00625908	0.102483	NCAM1
ENSG00000182718	195.019	1.23557	0.453533	2.72433	0.0064433	0.104243	ANXA2
ENSG00000161011	280.047	-1.21237	0.446652	-2.71436	0.00664034	0.106123	SQSTM1
ENSG00000177565	60.2477	-2.79594	1.03179	-2.7098	0.00673248	0.106123	TBL1XR1
ENSG00000197622	58.911	-3.60727	1.33267	-2.70679	0.00679373	0.106123	CDC42SE1
ENSG00000155380	45.2404	-1.96251	0.72768	-2.69694	0.00699804	0.108072	SLC16A1
ENSG00000131747	81.6998	-2.01497	0.751145	-2.68253	0.00730673	0.111571	TOP2A
ENSG00000169032	50.557	-2.14127	0.802964	-2.6667	0.0076599	0.115665	MAP2K1
ENSG00000069275	65.9961	-2.06544	0.777256	-2.65735	0.00787581	0.116339	NUCKS1
ENSG00000079332	58.1401	-1.81372	0.681995	-2.65943	0.00782722	0.116339	SAR1A
ENSG00000153187	43.4988	-2.14391	0.811437	-2.64211	0.00823907	0.1185	HNRNPU
ENSG00000155660	118.077	-1.39671	0.527637	-2.64711	0.00811828	0.1185	PDIA4
ENSG00000169045	120.528	-2.05713	0.779132	-2.64028	0.00828365	0.1185	HNRNPH1
ENSG00000140443	40.4871	-2.524	0.960531	-2.62772	0.00859601	0.120433	IGF1R
ENSG00000198840	83.7688	-2.80048	1.06539	-2.6286	0.00857364	0.120433	MT-ND3
ENSG00000113657	82.8126	-1.72281	0.658929	-2.61456	0.00893416	0.123893	DPYSL3
ENSG00000090621	69.1002	-1.81201	0.695942	-2.60368	0.00922295	0.126606	PABPC4
ENSG00000127324	41.7597	-2.96708	1.14669	-2.58752	0.00966693	0.131374	TSPAN8
ENSG00000125166	75.8882	-1.57705	0.612468	-2.57491	0.0100266	0.134912	GOT2
ENSG00000139174	84.6771	-1.7354	0.676024	-2.56707	0.0102562	0.136648	PRICKLE1
ENSG00000099901	145.112	1.45774	0.568887	2.56244	0.0103939	0.137139	RANBP1
ENSG00000091129	54.2435	-1.82874	0.716649	-2.55179	0.0107172	0.140044	NRCAM
ENSG00000196205	298.233	1.15865	0.45515	2.54564	0.0109077	0.141177	EEF1A1P5
ENSG00000169714	108.121	1.36475	0.537216	2.54041	0.0110723	0.141955	CNBP
ENSG00000144426	252.634	-1.14184	0.452354	-2.52422	0.0115954	0.144783	NBEAL1
ENSG00000165462	64.5035	-1.74289	0.690488	-2.52414	0.0115982	0.144783	PHOX2A
ENSG00000176890	55.7848	-2.50472	0.992477	-2.52371	0.0116124	0.144783	TYMS
ENSG00000143977	247.858	2.17412	0.876186	2.48134	0.0130889	0.161707	SNRPG
ENSG00000225630	53.5856	-7.01476	2.86098	-2.45188	0.0142113	0.173993	MTND2P28
ENSG00000285043	51.235	2.41746	0.988212	2.4463	0.0144333	0.175132	AC093512.2
ENSG00000114902	70.513	1.41704	0.580274	2.44201	0.0146057	0.175657	SPCS1
ENSG00000091527	39.0015	-1.99173	0.817753	-2.43561	0.0148668	0.177227	CDV3
ENSG00000269888	90.1324	-6.93445	2.86177	-2.42314	0.0153871	0.181836	AC112491.1
ENSG00000136448	94.6431	-1.41721	0.586194	-2.41764	0.0156214	0.183013	NMT1
ENSG00000198899	619.689	-1.81253	0.751144	-2.41303	0.0158206	0.183023	MT-ATP6
ENSG00000232573	100.996	-1.76914	0.73366	-2.4114	0.0158916	0.183023	RPL3P4
ENSG00000131508	53.3429	-1.54732	0.647215	-2.39074	0.0168144	0.187062	UBE2D2
ENSG00000134884	85.5737	-1.89475	0.794364	-2.38524	0.0170682	0.187062	ARGLU1
ENSG00000164091	58.4641	-1.98219	0.829543	-2.3895	0.0168715	0.187062	WDR82
ENSG00000176788	37.3773	-2.5403	1.06371	-2.38815	0.0169336	0.187062	BASP1
ENSG00000229119	53.104	-2.10368	0.879055	-2.39311	0.0167061	0.187062	AC026403.1
ENSG00000231767	298.727	-1.93402	0.807348	-2.39552	0.0165969	0.187062	AL136454.1
ENSG00000111229	138.758	1.35462	0.568662	2.38213	0.0172129	0.187139	ARPC3
ENSG00000242616	88.2329	-2.24301	0.943997	-2.37608	0.0174979	0.188727	GNG10
ENSG00000100201	70.3464	-2.09711	0.889368	-2.35797	0.018375	0.195347	DDX17
ENSG00000130119	42.556	-2.01371	0.854177	-2.35749	0.0183991	0.195347	GNL3L
ENSG00000108561	68.3471	1.29912	0.553354	2.34773	0.0188885	0.197457	C1QBP
ENSG00000151014	35.8507	-2.11767	0.901736	-2.34843	0.0188526	0.197457	NOCT
ENSG00000152990	38.0214	-2.10494	0.899272	-2.34071	0.0192469	0.199668	ADGRA3
ENSG00000170017	102.472	-1.78111	0.762741	-2.33515	0.0195355	0.201127	ALCAM
ENSG00000281383	167.122	-2.4424	1.04786	-2.33084	0.0197619	0.201928	FP671120.8
ENSG00000070756	136.12	-1.66274	0.714478	-2.32721	0.019954	0.202369	PABPC1
ENSG00000105819	107.007	-1.56177	0.674717	-2.3147	0.0206291	0.20614	PMPCB
ENSG00000120699	37.541	1.67649	0.723906	2.3159	0.020564	0.20614	EXOSC8
ENSG00000087258	56.9308	-2.59704	1.12833	-2.30167	0.0213538	0.211824	GNAO1
ENSG00000124222	70.443	-1.97461	0.859771	-2.29667	0.0216379	0.213086	STX16
ENSG00000166405	119.82	-2.20833	0.963197	-2.2927	0.0218651	0.213774	RIC3
ENSG00000125691	1592.4	-1.68046	0.73398	-2.28952	0.0220492	0.214035	RPL23
ENSG00000135486	348.944	1.24737	0.547503	2.27829	0.0227093	0.217337	HNRNPA1
ENSG00000136485	73.0555	-1.58437	0.694735	-2.28054	0.0225755	0.217337	DCAF7
ENSG00000165119	255.423	-1.25531	0.555094	-2.26143	0.0237324	0.225541	HNRNPK
ENSG00000018236	36.1023	-2.21739	0.985707	-2.24954	0.024478	0.229418	CNTN1
ENSG00000092841	769.442	-1.19773	0.53222	-2.25043	0.0244214	0.229418	MYL6
ENSG00000213178	42.7858	-2.07754	0.929284	-2.23564	0.0253756	0.236201	RPL22P1
ENSG00000167815	208.898	1.02634	0.465053	2.20692	0.0273196	0.248191	PRDX2
ENSG00000178913	63.0865	-2.15118	0.975215	-2.20585	0.0273942	0.248191	TAF7
ENSG00000197746	583.546	-1.38248	0.626451	-2.20685	0.0273245	0.248191	PSAP
ENSG00000273899	68.4507	-1.29805	0.587502	-2.20944	0.0271438	0.248191	NOL12
ENSG00000100902	80.8149	1.32152	0.600674	2.20007	0.0278023	0.25022	PSMA6
ENSG00000197457	113.154	-1.20095	0.54674	-2.19657	0.0280514	0.250801	STMN3
ENSG00000014641	36.894	1.77731	0.810198	2.19367	0.0282593	0.251009	MDH1
ENSG00000139180	35.8408	1.46341	0.668496	2.18911	0.028589	0.252289	NDUFA9
ENSG00000130520	621.856	-1.18668	0.54348	-2.18349	0.0289996	0.254261	LSM4
ENSG00000111142	177.35	-1.03815	0.479023	-2.16721	0.0302185	0.261573	METAP2
ENSG00000117899	60.4944	-1.4427	0.66519	-2.16885	0.0300941	0.261573	MESD
ENSG00000237125	102.142	-1.45558	0.675695	-2.1542	0.0312245	0.26857	HAND2-AS1
ENSG00000143614	52.3354	-2.23741	1.0411	-2.14907	0.0316288	0.270337	GATAD2B
ENSG00000060982	104.49	-1.28846	0.600788	-2.14461	0.0319839	0.271663	BCAT1
ENSG00000128524	158.762	-1.2496	0.583755	-2.14063	0.0323041	0.271799	ATP6V1F
ENSG00000130958	41.7686	-1.8857	0.882413	-2.13698	0.0325998	0.271799	SLC35D2
ENSG00000135111	45.5802	-2.10823	0.985463	-2.13933	0.0324092	0.271799	TBX3
ENSG00000080644	36.8957	-1.62137	0.76596	-2.11678	0.0342784	0.284051	CHRNA3
ENSG00000075415	218.547	0.899872	0.428509	2.10001	0.0357283	0.294272	SLC25A3
ENSG00000162813	37.4168	-1.92316	0.918982	-2.09271	0.0363754	0.297796	BPNT1
ENSG00000265354	37.2912	1.40258	0.672603	2.0853	0.0370425	0.301442	TIMM23
ENSG00000147669	226.51	-1.68385	0.810776	-2.07684	0.0378166	0.303534	POLR2K
ENSG00000184117	38.5619	1.42486	0.686619	2.07518	0.0379697	0.303534	NIPSNAP1
ENSG00000198695	77.2849	-2.11293	1.01769	-2.07622	0.037874	0.303534	MT-ND6
ENSG00000184575	37.6169	-1.6662	0.804966	-2.0699	0.0384613	0.304436	XPOT
ENSG00000236824	780.086	-1.66558	0.804954	-2.06917	0.0385305	0.304436	BCYRN1
ENSG00000166402	70.7142	-2.16136	1.05724	-2.04434	0.0409201	0.321448	TUB
ENSG00000105968	188.384	-1.47291	0.72539	-2.03051	0.0423047	0.329325	H2AZ2
ENSG00000118680	56.8253	1.16881	0.57591	2.0295	0.0424075	0.329325	MYL12B
ENSG00000103275	59.6759	1.12838	0.558518	2.02031	0.0433515	0.332852	UBE2I
ENSG00000141522	90.2389	-1.4151	0.699622	-2.02266	0.0431079	0.332852	ARHGDIA
ENSG00000168090	48.174	1.32856	0.660023	2.01289	0.0441257	0.336892	COPS6
ENSG00000116459	77.1575	1.23259	0.61316	2.01022	0.0444077	0.337151	ATP5PB
ENSG00000142864	163.135	-1.20131	0.598448	-2.00738	0.0447093	0.337555	SERBP1
ENSG00000094916	104.801	-1.26224	0.630658	-2.00146	0.0453429	0.339735	CBX5
ENSG00000167085	88.4274	1.25241	0.626198	2.00002	0.045498	0.339735	PHB
ENSG00000239900	72.0904	1.05555	0.529562	1.99324	0.0462349	0.343351	ADSL
ENSG00000106615	36.3783	1.59853	0.807748	1.97899	0.0478166	0.353167	RHEB
ENSG00000120705	53.1239	-2.47542	1.2551	-1.97229	0.0485768	0.356842	ETF1
ENSG00000108679	36.433	1.19678	0.610505	1.96031	0.0499592	0.361141	LGALS3BP
ENSG00000139116	181.516	-1.3909	0.70948	-1.96046	0.0499425	0.361141	KIF21A
ENSG00000179222	100.902	-1.93275	0.985231	-1.96172	0.0497954	0.361141	MAGED1
ENSG00000100129	59.2016	1.12423	0.579722	1.93926	0.0524697	0.377282	EIF3L
ENSG00000164919	436.126	-1.43846	0.743768	-1.93402	0.0531112	0.377896	COX6C
ENSG00000165732	90.9281	-1.10943	0.573369	-1.93494	0.0529976	0.377896	DDX21
ENSG00000167962	54.326	-1.39063	0.721791	-1.92663	0.0540254	0.382398	ZNF598
ENSG00000062716	41.0207	-1.3219	0.693069	-1.90732	0.0564796	0.394451	VMP1
ENSG00000105568	39.9843	1.28177	0.671784	1.90801	0.0563899	0.394451	PPP2R1A
ENSG00000218175	69.3953	-2.36039	1.23814	-1.9064	0.0565989	0.394451	AC016739.1
ENSG00000135069	62.0164	1.22831	0.647756	1.89626	0.0579257	0.401638	PSAT1
ENSG00000165609	40.4509	1.30566	0.689863	1.89264	0.0584058	0.402911	NUDT5
ENSG00000068489	39.0661	-1.62721	0.865892	-1.87923	0.0602137	0.413285	PRR11
ENSG00000180370	69.2353	-2.21039	1.18026	-1.87279	0.0610973	0.414109	PAK2
ENSG00000250182	55.1299	-2.09629	1.11999	-1.8717	0.0612479	0.414109	EEF1A1P13
ENSG00000250742	875	1.36414	0.728323	1.87298	0.0610707	0.414109	LINC02381
ENSG00000113552	58.3133	-1.47314	0.789268	-1.86646	0.0619766	0.416962	GNPDA1
ENSG00000125868	249.769	-1.0943	0.589007	-1.85788	0.0631862	0.423005	DSTN
ENSG00000179134	88.3205	-2.71027	1.46519	-1.84978	0.0643458	0.426565	SAMD4B
ENSG00000198015	65.0849	-1.45687	0.787562	-1.84985	0.0643358	0.426565	MRPL42
ENSG00000165672	43.6564	1.38563	0.750304	1.84676	0.0647815	0.427369	PRDX3
ENSG00000099797	70.5509	1.95754	1.06316	1.84124	0.0655869	0.428522	TECR
ENSG00000213104	138.356	-8.81795	4.78485	-1.84289	0.065345	0.428522	NPM1P46
ENSG00000122406	328.485	1.06986	0.5844	1.83069	0.0671464	0.432474	RPL5
ENSG00000188612	178.273	0.918629	0.50103	1.83348	0.0667312	0.432474	SUMO2
ENSG00000213923	76.8487	-1.40564	0.767338	-1.83184	0.0669749	0.432474	CSNK1E
ENSG00000010404	75.5955	-2.04516	1.11954	-1.82679	0.067732	0.434188	IDS
ENSG00000138018	91.1777	-1.36691	0.751711	-1.81839	0.0690038	0.440264	SELENOI
ENSG00000105698	52.0935	-2.59817	1.43178	-1.81464	0.069579	0.441859	USF2
ENSG00000128564	172.058	-1.29114	0.714112	-1.80804	0.0706009	0.444197	VGF
ENSG00000156467	224.71	-1.05634	0.583661	-1.80985	0.0703183	0.444197	UQCRB
ENSG00000006125	60.6322	-1.06974	0.593264	-1.80314	0.0713661	0.446943	AP2B1
ENSG00000110871	37.7142	-1.46073	0.811749	-1.79949	0.0719414	0.448479	COQ5
ENSG00000073849	53.9893	-1.79328	1.00607	-1.78245	0.0746754	0.450745	ST6GAL1
ENSG00000087263	81.2304	-1.2071	0.673058	-1.79346	0.0728992	0.450745	OGFOD1
ENSG00000111640	1459.14	0.900083	0.503811	1.78655	0.0740102	0.450745	GAPDH
ENSG00000130706	56.2915	1.44185	0.808153	1.78413	0.0744025	0.450745	ADRM1
ENSG00000153317	53.0713	-1.66276	0.934821	-1.77869	0.07529	0.450745	ASAP1
ENSG00000170558	36.2186	-1.98593	1.1107	-1.788	0.0737765	0.450745	CDH2
ENSG00000213639	79.0917	-1.07578	0.602569	-1.78533	0.074208	0.450745	PPP1CB
ENSG00000239559	117.395	-1.74403	0.976625	-1.78577	0.0741364	0.450745	RPL37P2
ENSG00000278259	49.6661	-1.71017	0.960535	-1.78044	0.0750043	0.450745	MYO19
ENSG00000111669	293.794	1.07576	0.611195	1.7601	0.0783916	0.46048	TPI1
ENSG00000111716	459.382	0.873316	0.496013	1.76067	0.0782943	0.46048	LDHB
ENSG00000129084	45.7357	1.10184	0.624311	1.76489	0.0775818	0.46048	PSMA1
ENSG00000159217	56.3673	-1.31366	0.746902	-1.75881	0.0786102	0.46048	IGF2BP1
ENSG00000197111	132.779	-1.86668	1.0586	-1.76334	0.0778424	0.46048	PCBP2
ENSG00000165637	88.1442	1.111	0.634114	1.75204	0.0797664	0.465247	VDAC2
ENSG00000165943	36.993	-1.62104	0.929439	-1.74411	0.0811403	0.469233	MOAP1
ENSG00000213585	119.476	0.898599	0.514797	1.74554	0.0808911	0.469233	VDAC1
ENSG00000110092	59.7363	-1.33492	0.766894	-1.74068	0.0817391	0.470693	CCND1
ENSG00000116209	126.045	-1.00859	0.580987	-1.73599	0.0825653	0.473444	TMEM59
ENSG00000067560	51.179	0.994988	0.57447	1.73201	0.0832717	0.473499	RHOA
ENSG00000139726	38.105	-1.31504	0.759144	-1.73227	0.0832257	0.473499	DENR
ENSG00000143742	74.6353	1.19595	0.692669	1.72659	0.0842418	0.477019	SRP9
ENSG00000247556	62.1286	-1.26859	0.736052	-1.7235	0.0847973	0.478172	OIP5-AS1
ENSG00000125977	477.01	-0.871111	0.506411	-1.72017	0.0854023	0.479594	EIF2S2
ENSG00000138326	1048.92	-0.991187	0.577497	-1.71635	0.0860978	0.48151	RPS24
ENSG00000185420	55.9992	1.28514	0.750124	1.71324	0.0866687	0.482716	SMYD3
ENSG00000111674	104.803	-1.07408	0.631187	-1.70169	0.0888136	0.492644	ENO2
ENSG00000107581	39.4939	-1.62705	0.957902	-1.69856	0.0894021	0.492884	EIF3A
ENSG00000119396	71.3343	-1.59498	0.940607	-1.69569	0.089945	0.492884	RAB14
ENSG00000187534	41.9049	-1.19234	0.702618	-1.697	0.0896973	0.492884	PRR13P5
ENSG00000167004	108.162	1.07962	0.637761	1.69282	0.0904889	0.493873	PDIA3
ENSG00000117318	43.4374	1.05272	0.625615	1.6827	0.0924333	0.498597	ID3
ENSG00000132507	109.504	0.840006	0.499189	1.68274	0.0924251	0.498597	EIF5A
ENSG00000187514	780.438	0.872066	0.518872	1.6807	0.0928219	0.498597	PTMA
ENSG00000213190	85.4524	0.963637	0.573353	1.6807	0.0928206	0.498597	MLLT11
ENSG00000177889	48.6226	1.15788	0.690697	1.6764	0.0936605	0.501121	UBE2N
ENSG00000122565	215.422	-0.815655	0.490175	-1.66401	0.0961109	0.50638	CBX3
ENSG00000132432	214.026	-1.08132	0.649486	-1.66489	0.0959355	0.50638	SEC61G
ENSG00000140740	39.9124	1.15889	0.695525	1.66621	0.095672	0.50638	UQCRC2
ENSG00000153944	47.8626	-1.27851	0.768388	-1.66389	0.096134	0.50638	MSI2
ENSG00000117118	42.4406	1.14896	0.691776	1.66088	0.0967374	0.507591	SDHB
ENSG00000052723	42.3354	-1.33715	0.815014	-1.64065	0.10087	0.50771	SIKE1
ENSG00000077380	45.3904	-1.16781	0.711125	-1.6422	0.100549	0.50771	DYNC1I2
ENSG00000078140	40.1853	-1.32638	0.804944	-1.64779	0.0993963	0.50771	UBE2K
ENSG00000103546	40.6173	-1.49367	0.910379	-1.64071	0.100857	0.50771	SLC6A2
ENSG00000120265	51.5624	0.944432	0.572896	1.64852	0.0992454	0.50771	PCMT1
ENSG00000128692	97.944	-1.37787	0.833057	-1.65399	0.0981288	0.50771	EIF2S2P4
ENSG00000134308	57.7544	1.04338	0.631295	1.65276	0.098379	0.50771	YWHAQ
ENSG00000136770	47.9175	-1.18768	0.71904	-1.65176	0.0985833	0.50771	DNAJC1
ENSG00000143933	1348.3	0.89214	0.541744	1.64679	0.0996007	0.50771	CALM2
ENSG00000155506	47.8323	-1.31558	0.796558	-1.65159	0.0986191	0.50771	LARP1
ENSG00000163466	105.182	0.839879	0.511174	1.64304	0.100375	0.50771	ARPC2
ENSG00000132437	93.2042	0.985294	0.601808	1.63722	0.101584	0.508604	DDC
ENSG00000164346	51.1649	-1.471	0.899031	-1.63621	0.101796	0.508604	NSA2
ENSG00000226360	57.1642	-1.27245	0.779304	-1.6328	0.102511	0.510304	RPL10AP6
ENSG00000100644	43.9728	-1.25727	0.772583	-1.62736	0.10366	0.514138	HIF1A
ENSG00000198830	107.998	1.38325	0.853279	1.62109	0.104997	0.518879	HMGN2
ENSG00000105618	66.8812	-1.02654	0.635477	-1.61538	0.106228	0.521171	PRPF31
ENSG00000182628	76.1422	-0.968347	0.599308	-1.61578	0.106143	0.521171	SKA2
ENSG00000170091	43.6227	-1.24162	0.773082	-1.60606	0.10826	0.529228	NSG2
ENSG00000101474	54.0773	-1.05826	0.65991	-1.60365	0.108792	0.529808	APMAP
ENSG00000118816	38.283	-1.69299	1.05681	-1.60199	0.109158	0.529808	CCNI
ENSG00000115310	44.4083	-1.76389	1.10414	-1.59752	0.110149	0.532119	RTN4
ENSG00000134153	42.4938	1.13565	0.711421	1.59632	0.110418	0.532119	EMC7
ENSG00000197744	54.5789	-1.33969	0.841724	-1.5916	0.111475	0.535316	PTMAP2
ENSG00000108010	48.8053	0.913332	0.575206	1.58784	0.112323	0.535606	GLRX3
ENSG00000150459	76.9166	0.818189	0.514765	1.58944	0.11196	0.535606	SAP18
ENSG00000166922	38.5802	1.02646	0.64747	1.58533	0.11289	0.536427	SCG5
ENSG00000079785	51.2524	-1.36856	0.865684	-1.5809	0.113902	0.536575	DDX1
ENSG00000111481	46.5006	1.21982	0.772709	1.57863	0.11442	0.536575	COPZ1
ENSG00000143333	504.048	-0.885451	0.561023	-1.57828	0.114501	0.536575	RGS16
ENSG00000181163	351.106	1.00311	0.63529	1.57898	0.114341	0.536575	NPM1
ENSG00000085662	61.2247	0.941096	0.600928	1.56607	0.117332	0.538354	AKR1B1
ENSG00000100316	485.598	1.24135	0.79273	1.56591	0.117369	0.538354	RPL3
ENSG00000104131	91.3536	-0.873019	0.557942	-1.56471	0.11765	0.538354	EIF3J
ENSG00000126698	50.7186	-1.14315	0.730587	-1.5647	0.117654	0.538354	DNAJC8
ENSG00000135930	76.8666	-0.923317	0.588432	-1.56911	0.116621	0.538354	EIF4E2
ENSG00000167522	72.5463	-1.25632	0.800386	-1.56965	0.116497	0.538354	ANKRD11
ENSG00000185222	65.8292	-1.25793	0.802619	-1.56729	0.117048	0.538354	TCEAL9
ENSG00000080824	384.579	-0.753474	0.487081	-1.54692	0.121883	0.550912	HSP90AA1
ENSG00000105281	41.4275	-1.06546	0.69023	-1.54362	0.12268	0.550912	SLC1A5
ENSG00000108953	200.522	-1.0516	0.682859	-1.53999	0.123562	0.550912	YWHAE
ENSG00000116747	76.9934	-1.00931	0.653787	-1.54379	0.122638	0.550912	RO60
ENSG00000125870	104.286	-0.966531	0.626127	-1.54367	0.122669	0.550912	SNRPB2
ENSG00000145354	37.0106	1.05727	0.688338	1.53597	0.124545	0.550912	CISD2
ENSG00000159377	156.101	-0.7644	0.498077	-1.5347	0.124857	0.550912	PSMB4
ENSG00000167460	58.5279	-1.05562	0.686962	-1.53665	0.124378	0.550912	TPM4
ENSG00000167996	561.753	1.06305	0.689428	1.54193	0.123092	0.550912	FTH1
ENSG00000170515	155.12	-1.00513	0.652978	-1.5393	0.123731	0.550912	PA2G4
ENSG00000196935	41.1104	-1.26899	0.820477	-1.54665	0.121947	0.550912	SRGAP1
ENSG00000263327	43.2889	-2.39887	1.56881	-1.5291	0.126239	0.555207	TAPT1-AS1
ENSG00000145996	115.588	-1.01922	0.667786	-1.52627	0.126942	0.55628	CDKAL1
ENSG00000213860	49.7403	-1.02123	0.669737	-1.52483	0.127302	0.55628	RPL21P75
ENSG00000055044	40.6248	0.980519	0.643845	1.52291	0.127781	0.556584	NOP58
ENSG00000174444	412.799	1.1097	0.731878	1.51624	0.129459	0.560301	RPL4
ENSG00000213719	78.3658	0.911894	0.600992	1.51731	0.129187	0.560301	CLIC1
ENSG00000067715	36.9003	-1.25389	0.834818	-1.50199	0.133099	0.565362	SYT1
ENSG00000102144	135.742	0.725339	0.480922	1.50823	0.131496	0.565362	PGK1
ENSG00000104823	46.7718	1.19369	0.797468	1.49685	0.134433	0.565362	ECH1
ENSG00000111642	45.8591	-1.29336	0.859035	-1.5056	0.13217	0.565362	CHD4
ENSG00000115307	38.3684	1.13852	0.760937	1.4962	0.134601	0.565362	AUP1
ENSG00000130429	51.2673	-1.12478	0.75212	-1.49548	0.134788	0.565362	ARPC1B
ENSG00000170144	172.927	-0.954916	0.637373	-1.49821	0.13408	0.565362	HNRNPA3
ENSG00000174938	58.4616	-0.924127	0.614933	-1.50281	0.132888	0.565362	SEZ6L2
ENSG00000197756	2026.95	-0.944935	0.631821	-1.49557	0.134765	0.565362	RPL37A
ENSG00000233927	85.7239	-1.08767	0.72057	-1.50946	0.131181	0.565362	RPS28
ENSG00000182670	38.8554	-1.24329	0.832344	-1.49373	0.135247	0.565543	TTC3
ENSG00000139514	74.9406	-0.944484	0.633019	-1.49203	0.135691	0.565657	SLC7A1
ENSG00000168092	59.1452	-0.940793	0.634316	-1.48316	0.138031	0.570179	PAFAH1B2
ENSG00000185651	110.008	0.923154	0.622428	1.48315	0.138035	0.570179	UBE2L3
ENSG00000196141	56.077	-0.875445	0.589376	-1.48538	0.137444	0.570179	SPATS2L
ENSG00000117519	44.945	-1.11187	0.755777	-1.47116	0.141247	0.577866	CNN3
ENSG00000141552	339.716	-0.95352	0.649316	-1.4685	0.141969	0.577866	ANAPC11
ENSG00000153048	36.9265	0.970538	0.662829	1.46423	0.14313	0.577866	CARHSP1
ENSG00000164733	186.249	0.680978	0.463068	1.47058	0.141405	0.577866	CTSB
ENSG00000169905	90.8565	-0.889798	0.607778	-1.46402	0.143189	0.577866	TOR1AIP2
ENSG00000178127	49.7496	0.910105	0.62165	1.46402	0.14319	0.577866	NDUFV2
ENSG00000205609	52.473	-1.15233	0.7827	-1.47225	0.140953	0.577866	EIF3CL
ENSG00000234287	56.2404	-1.80038	1.23008	-1.46362	0.143297	0.577866	AC099560.2
ENSG00000135047	70.0446	-1.01069	0.694131	-1.45605	0.145378	0.584522	CTSL
ENSG00000185088	76.0332	-0.906582	0.625913	-1.44842	0.147501	0.591308	RPS27L
ENSG00000109180	42.6535	0.945588	0.654984	1.44368	0.148829	0.591724	OCIAD1
ENSG00000112576	38.6514	-1.02516	0.710977	-1.4419	0.14933	0.591724	CCND3
ENSG00000134375	45.7431	0.931738	0.646251	1.44176	0.14937	0.591724	TIMM17A
ENSG00000197061	114.467	-1.06289	0.734984	-1.44613	0.14814	0.591724	H4C3
ENSG00000242485	75.4527	-0.789776	0.54834	-1.4403	0.149781	0.591724	MRPL20
ENSG00000004455	44.7604	0.92135	0.642674	1.43362	0.151681	0.597491	AK2
ENSG00000145592	870.407	-0.73428	0.514154	-1.42813	0.153254	0.59858	RPL37
ENSG00000147677	88.1572	0.757503	0.529506	1.43059	0.152549	0.59858	EIF3H
ENSG00000234354	44.6419	-1.19085	0.833904	-1.42805	0.153279	0.59858	RPS26P47
ENSG00000077152	99.209	0.960856	0.674009	1.42558	0.153989	0.59963	UBE2T
ENSG00000169813	42.1028	-1.37069	0.964186	-1.4216	0.155141	0.60239	HNRNPF
ENSG00000100918	45.6267	-1.3369	0.942136	-1.41901	0.155896	0.603598	REC8
ENSG00000213123	46.9225	-1.10297	0.778449	-1.41689	0.156516	0.604278	TCTEX1D2
ENSG00000071655	51.0594	-0.979152	0.693679	-1.41153	0.158087	0.606894	MBD3
ENSG00000128463	49.7408	0.983213	0.696054	1.41255	0.157787	0.606894	EMC4
ENSG00000110367	355.305	-0.913767	0.649544	-1.40678	0.159492	0.610562	DDX6
ENSG00000106554	454.382	-0.773788	0.553449	-1.39812	0.162077	0.615258	CHCHD3
ENSG00000170584	45.99	-1.40026	1.00047	-1.39959	0.161636	0.615258	NUDCD2
ENSG00000232112	332.973	1.04288	0.745138	1.39957	0.161641	0.615258	TMA7
ENSG00000131871	50.6262	-0.902201	0.647731	-1.39286	0.163661	0.619541	SELENOS
ENSG00000147416	70.5387	-0.848507	0.612213	-1.38597	0.165757	0.624	ATP6V1B2
ENSG00000149925	254.895	0.682952	0.492672	1.38622	0.165679	0.624	ALDOA
ENSG00000133134	38.1328	-1.44543	1.04445	-1.38391	0.166386	0.624637	BEX2
ENSG00000145604	47.3981	-1.23691	0.897198	-1.37864	0.168005	0.628979	SKP2
ENSG00000003056	44.9761	0.923011	0.685021	1.34742	0.177845	0.635509	M6PR
ENSG00000011304	130.464	-0.93521	0.692533	-1.35042	0.176881	0.635509	PTBP1
ENSG00000065978	273.005	-0.601301	0.446054	-1.34804	0.177644	0.635509	YBX1
ENSG00000068697	92.0487	0.873108	0.641795	1.36042	0.173699	0.635509	LAPTM4A
ENSG00000069849	56.5949	0.956679	0.703106	1.36065	0.173625	0.635509	ATP1B3
ENSG00000074696	93.5405	-0.765896	0.572199	-1.33851	0.180729	0.635509	HACD3
ENSG00000074800	232.215	0.770109	0.57593	1.33716	0.181171	0.635509	ENO1
ENSG00000100216	56.8324	0.789839	0.587459	1.3445	0.178787	0.635509	TOMM22
ENSG00000100591	45.1319	0.850924	0.633718	1.34275	0.179354	0.635509	AHSA1
ENSG00000104722	119.699	-0.985987	0.719917	-1.36958	0.170817	0.635509	NEFM
ENSG00000106244	133.856	-0.705222	0.525133	-1.34294	0.179292	0.635509	PDAP1
ENSG00000107874	35.7189	0.973012	0.728121	1.33633	0.181441	0.635509	CUEDC2
ENSG00000123975	98.2261	1.07586	0.801525	1.34226	0.17951	0.635509	CKS2
ENSG00000125170	64.7593	-1.02363	0.765043	-1.338	0.180895	0.635509	DOK4
ENSG00000128595	101.101	-0.809377	0.604621	-1.33865	0.180684	0.635509	CALU
ENSG00000134824	82.1965	-0.935576	0.696096	-1.34403	0.178937	0.635509	FADS2
ENSG00000135316	55.6872	-0.971672	0.717228	-1.35476	0.175494	0.635509	SYNCRIP
ENSG00000148335	41.1183	0.880233	0.643603	1.36766	0.171417	0.635509	NTMT1
ENSG00000159140	186.871	-1.02703	0.754969	-1.36036	0.173715	0.635509	SON
ENSG00000179010	494.561	-0.727341	0.536782	-1.355	0.175416	0.635509	MRFAP1
ENSG00000185641	192.277	-0.891467	0.650074	-1.37133	0.170272	0.635509	AC034236.1
ENSG00000188846	202.051	0.951173	0.709057	1.34146	0.17977	0.635509	RPL14
ENSG00000196419	58.8608	0.897213	0.658479	1.36255	0.173023	0.635509	XRCC6
ENSG00000197956	962.949	-0.913018	0.68303	-1.33672	0.181315	0.635509	S100A6
ENSG00000228929	81.3182	-1.52436	1.13246	-1.34606	0.178285	0.635509	RPS13P2
ENSG00000113282	41.0899	-1.05143	0.788366	-1.33368	0.18231	0.636912	CLINT1
ENSG00000008952	185.925	-0.960779	0.723037	-1.32881	0.183911	0.639219	SEC62
ENSG00000119013	228.845	-0.832719	0.626269	-1.32965	0.183633	0.639219	NDUFB3
ENSG00000087884	37.4923	-1.03581	0.78211	-1.32438	0.185375	0.641491	AAMDC
ENSG00000168385	54.881	-0.861125	0.650405	-1.32398	0.185508	0.641491	SEPTIN2
ENSG00000089048	49.7358	-1.02112	0.77221	-1.32234	0.186057	0.641754	ESF1
ENSG00000124795	77.3979	-0.778394	0.589872	-1.3196	0.186969	0.641819	DEK
ENSG00000243829	63.9063	-1.13386	0.859345	-1.31945	0.18702	0.641819	AC011495.1
ENSG00000130741	139.548	-0.751072	0.572642	-1.31159	0.189658	0.646169	EIF2S3
ENSG00000182512	38.1253	-1.03903	0.792289	-1.31143	0.189714	0.646169	GLRX5
ENSG00000235655	292.181	0.567959	0.432936	1.31188	0.189561	0.646169	H3P6
ENSG00000114125	104.031	0.952872	0.729203	1.30673	0.191304	0.649956	RNF7
ENSG00000116030	75.7048	1.06031	0.8158	1.29972	0.193697	0.649963	SUMO1
ENSG00000164032	288.598	0.852577	0.655761	1.30013	0.193555	0.649963	H2AZ1
ENSG00000189159	108.022	-0.839525	0.645032	-1.30153	0.193079	0.649963	JPT1
ENSG00000225663	84.0391	-0.819316	0.628273	-1.30408	0.192207	0.649963	MCRIP1
ENSG00000249353	77.2214	-1.66838	1.28176	-1.30163	0.193042	0.649963	NPM1P27
ENSG00000196950	37.3283	-0.9929	0.76483	-1.2982	0.19422	0.650111	SLC39A10
ENSG00000137815	51.375	-0.950056	0.733818	-1.29468	0.195432	0.650961	RTF1
ENSG00000189079	39.2292	-1.04332	0.805013	-1.29603	0.194965	0.650961	ARID2
ENSG00000100528	55.0545	0.813471	0.629289	1.29268	0.196121	0.651659	CNIH1
ENSG00000173915	319.379	-0.710985	0.550881	-1.29063	0.196831	0.652424	ATP5MD
ENSG00000100823	61.0298	0.745344	0.578352	1.28874	0.197489	0.653011	APEX1
ENSG00000124172	843.819	-0.770016	0.598163	-1.2873	0.197989	0.653076	ATP5F1E
ENSG00000060237	46.1886	-0.966969	0.752003	-1.28586	0.198492	0.653147	WNK1
ENSG00000106682	68.5204	0.807514	0.628667	1.28449	0.198972	0.653147	EIF4H
ENSG00000124766	505.505	-0.875461	0.684717	-1.27857	0.201047	0.657515	SOX4
ENSG00000168028	163.468	1.17887	0.922479	1.27794	0.20127	0.657515	RPSA
ENSG00000077279	35.7403	-1.09355	0.861015	-1.27007	0.20406	0.665029	DCX
ENSG00000116288	79.9294	0.857391	0.676072	1.26819	0.204728	0.665612	PARK7
ENSG00000105220	185.68	-0.596263	0.470926	-1.26615	0.20546	0.666396	GPI
ENSG00000104660	40.4658	0.856568	0.679663	1.26028	0.207567	0.671104	LEPROTL1
ENSG00000172428	71.9329	-0.973712	0.773177	-1.25936	0.207899	0.671104	COPS9
ENSG00000227615	313.45	-0.985152	0.785305	-1.25448	0.209666	0.675205	AP001324.1
ENSG00000041357	159.028	-0.728454	0.582984	-1.24953	0.211472	0.677808	PSMA4
ENSG00000108946	38.4379	-0.988475	0.790857	-1.24988	0.211344	0.677808	PRKAR1A
ENSG00000123131	137.473	0.963738	0.772591	1.24741	0.212247	0.67869	PRDX4
ENSG00000170027	59.8017	-0.850969	0.683612	-1.24481	0.213201	0.68014	YWHAG
ENSG00000103550	41.0807	-1.08665	0.877187	-1.23879	0.215424	0.683031	KNOP1
ENSG00000104368	50.709	1.15332	0.932411	1.23692	0.216117	0.683031	PLAT
ENSG00000105810	121.28	-0.84789	0.685056	-1.23769	0.21583	0.683031	CDK6
ENSG00000145741	212.184	0.782069	0.630344	1.2407	0.214716	0.683031	BTF3
ENSG00000224631	390.424	-0.945255	0.771066	-1.22591	0.220234	0.694426	RPS27AP16
ENSG00000048162	39.8774	0.923427	0.754338	1.22416	0.220893	0.694602	NOP16
ENSG00000103404	38.2962	-0.990674	0.810901	-1.2217	0.221823	0.694602	USP31
ENSG00000125863	117.804	-0.815833	0.667637	-1.22197	0.221719	0.694602	MKKS
ENSG00000065911	40.504	0.794152	0.654503	1.21337	0.22499	0.700363	MTHFD2
ENSG00000096746	97.737	-0.877294	0.72417	-1.21145	0.225724	0.700363	HNRNPH3
ENSG00000127540	289.967	-0.826693	0.682312	-1.21161	0.225664	0.700363	UQCR11
ENSG00000169100	108.951	0.943075	0.777438	1.21306	0.225109	0.700363	SLC25A6
ENSG00000235174	1104.34	-0.845941	0.699134	-1.20999	0.226285	0.700503	RPL39P3
ENSG00000054267	54.6673	-1.06065	0.878492	-1.20736	0.227295	0.701071	ARID4B
ENSG00000178952	61.0972	1.12463	0.931889	1.20682	0.2275	0.701071	TUFM
ENSG00000074071	59.4733	0.887003	0.737488	1.20273	0.229079	0.702932	MRPS34
ENSG00000131051	57.5627	-0.759552	0.631688	-1.20242	0.229203	0.702932	RBM39
ENSG00000184752	154.134	0.757074	0.63024	1.20125	0.229655	0.702932	NDUFA12
ENSG00000113558	171.066	0.70684	0.589178	1.1997	0.230254	0.70318	SKP1
ENSG00000143248	431.035	0.613904	0.514174	1.19396	0.232493	0.707083	RGS5
ENSG00000163171	53.2477	-0.944911	0.791649	-1.1936	0.232635	0.707083	CDC42EP3
ENSG00000171450	201.427	-1.16681	0.978511	-1.19243	0.233093	0.707083	CDK5R2
ENSG00000115756	69.4472	-0.932514	0.783562	-1.1901	0.234009	0.70828	HPCAL1
ENSG00000090266	265.095	-0.884008	0.745227	-1.18623	0.235533	0.711054	NDUFB2
ENSG00000128228	35.9049	-0.927449	0.78433	-1.18247	0.237018	0.711054	SDF2L1
ENSG00000187840	104.296	0.633177	0.535274	1.1829	0.236848	0.711054	EIF4EBP1
ENSG00000242372	70.6313	0.650895	0.549895	1.18367	0.236543	0.711054	EIF6
ENSG00000113712	49.9057	-0.917147	0.7814	-1.17372	0.240506	0.719928	CSNK1A1
ENSG00000104388	36.0752	-0.874904	0.750043	-1.16647	0.243424	0.72388	RAB2A
ENSG00000143621	56.4355	0.833222	0.714228	1.16661	0.24337	0.72388	ILF2
ENSG00000232346	136.83	-0.762473	0.652435	-1.16866	0.242542	0.72388	Z74021.1
ENSG00000113013	61.8687	0.829497	0.712434	1.16431	0.244297	0.724889	HSPA9
ENSG00000143761	89.8625	0.672673	0.578976	1.16183	0.245303	0.72629	ARF1
ENSG00000133226	43.3769	-0.806388	0.695519	-1.1594	0.246291	0.72763	SRRM1
ENSG00000149806	400.407	-0.679127	0.586977	-1.15699	0.247276	0.728954	FAU
ENSG00000112081	96.2251	0.584407	0.505807	1.1554	0.247928	0.729295	SRSF3
ENSG00000174953	42.8606	-0.810176	0.702783	-1.15281	0.248988	0.73083	DHX36
ENSG00000023734	72.8162	0.787628	0.687105	1.1463	0.251672	0.731845	STRAP
ENSG00000074201	51.6015	0.865318	0.75343	1.14851	0.25076	0.731845	CLNS1A
ENSG00000104687	46.5579	-0.753713	0.658593	-1.14443	0.252446	0.731845	GSR
ENSG00000115286	86.8711	0.855329	0.747572	1.14414	0.252565	0.731845	NDUFS7
ENSG00000135624	89.3611	-0.679351	0.591311	-1.14889	0.250601	0.731845	CCT7
ENSG00000169249	62.4317	-1.4919	1.29988	-1.14773	0.251082	0.731845	ZRSR2
ENSG00000125944	38.9279	-0.883771	0.776096	-1.13874	0.254812	0.736786	HNRNPR
ENSG00000008283	55.1837	-0.975391	0.86251	-1.13088	0.258107	0.737306	CYB561
ENSG00000009954	49.6734	-0.799513	0.708307	-1.12877	0.258997	0.737306	BAZ1B
ENSG00000116857	36.135	0.957601	0.846142	1.13173	0.257749	0.737306	TMEM9
ENSG00000124593	111.44	0.714193	0.630211	1.13326	0.257105	0.737306	AL365205.1
ENSG00000140941	45.5613	0.779151	0.689437	1.13013	0.258423	0.737306	MAP1LC3B
ENSG00000143320	120.862	0.576359	0.509116	1.13208	0.257602	0.737306	CRABP2
ENSG00000197982	56.0705	-1.58271	1.40197	-1.12892	0.258931	0.737306	C1orf122
ENSG00000231367	56.5258	-1.54185	1.36692	-1.12797	0.259332	0.737306	LINC02613
ENSG00000075142	76.9096	0.78195	0.696556	1.12259	0.26161	0.737816	SRI
ENSG00000087086	777.584	0.840952	0.748318	1.12379	0.261103	0.737816	FTL
ENSG00000143799	68.5477	-0.742411	0.660565	-1.1239	0.261054	0.737816	PARP1
ENSG00000184009	271.428	-0.537432	0.478814	-1.12242	0.261683	0.737816	ACTG1
ENSG00000106028	203.979	-0.53942	0.48841	-1.10444	0.269402	0.741198	SSBP1
ENSG00000106333	46.2341	0.758471	0.681825	1.11241	0.265961	0.741198	PCOLCE
ENSG00000109390	135.866	-1.02664	0.925005	-1.10987	0.267054	0.741198	NDUFC1
ENSG00000109475	806.57	-0.6828	0.617683	-1.10542	0.268977	0.741198	RPL34
ENSG00000110958	105.025	0.593208	0.533224	1.11249	0.265926	0.741198	PTGES3
ENSG00000114023	83.3913	0.632867	0.57305	1.10438	0.269427	0.741198	FAM162A
ENSG00000124562	59.7388	0.905968	0.819684	1.10526	0.269045	0.741198	SNRPC
ENSG00000151552	44.4819	0.749927	0.672402	1.1153	0.264724	0.741198	QDPR
ENSG00000160789	41.1818	-0.798771	0.719338	-1.11042	0.266816	0.741198	LMNA
ENSG00000165689	40.7532	-0.883301	0.796047	-1.10961	0.267167	0.741198	ENTR1
ENSG00000166710	322.863	0.703606	0.630372	1.11618	0.264346	0.741198	B2M
ENSG00000213699	40.9546	-0.863265	0.781557	-1.10455	0.269357	0.741198	SLC35F6
ENSG00000108424	55.2079	-0.840388	0.764743	-1.09892	0.271805	0.743225	KPNB1
ENSG00000111371	41.9704	-0.759553	0.690226	-1.10044	0.27114	0.743225	SLC38A1
ENSG00000115128	125.278	0.734059	0.66741	1.09986	0.271392	0.743225	SF3B6
ENSG00000070087	46.5284	-0.980138	0.920114	-1.06524	0.286769	0.744368	PFN2
ENSG00000078246	112.602	-1.73824	1.59874	-1.08726	0.276924	0.744368	TULP3
ENSG00000082515	39.4007	0.841007	0.774086	1.08645	0.27728	0.744368	MRPL22
ENSG00000084764	123.154	-0.765821	0.721739	-1.06108	0.288655	0.744368	MAPRE3
ENSG00000089157	824.271	0.930591	0.853087	1.09085	0.275338	0.744368	RPLP0
ENSG00000092621	72.8231	0.656243	0.600063	1.09362	0.27412	0.744368	PHGDH
ENSG00000099194	66.728	-0.70252	0.650573	-1.07985	0.28021	0.744368	SCD
ENSG00000113732	57.3416	0.702197	0.642627	1.0927	0.274526	0.744368	ATP6V0E1
ENSG00000117523	108.365	-0.698822	0.645896	-1.08194	0.279278	0.744368	PRRC2C
ENSG00000123009	54.4151	-1.85681	1.73222	-1.07193	0.283754	0.744368	NME2P1
ENSG00000123416	405.529	0.42305	0.395763	1.06895	0.285093	0.744368	TUBA1B
ENSG00000124762	64.0613	-0.639563	0.59695	-1.07139	0.283996	0.744368	CDKN1A
ENSG00000133706	59.2902	-0.644068	0.606305	-1.06228	0.288107	0.744368	LARS1
ENSG00000134049	68.4177	-0.838423	0.772219	-1.08573	0.277598	0.744368	IER3IP1
ENSG00000135446	57.4441	0.745503	0.689814	1.08073	0.279817	0.744368	CDK4
ENSG00000145425	686.194	0.769989	0.723248	1.06463	0.287045	0.744368	RPS3A
ENSG00000145782	35.6312	0.782977	0.733904	1.06686	0.286033	0.744368	ATG12
ENSG00000145833	76.0628	-0.707387	0.662176	-1.06828	0.285396	0.744368	DDX46
ENSG00000146425	104.101	0.736593	0.689497	1.0683	0.285383	0.744368	DYNLT1
ENSG00000154277	318.391	0.58758	0.544953	1.07822	0.280935	0.744368	UCHL1
ENSG00000155366	41.4986	0.702297	0.653414	1.07481	0.282459	0.744368	RHOC
ENSG00000169230	40.8567	0.743806	0.681629	1.09122	0.275177	0.744368	PRELID1
ENSG00000172586	38.3367	-0.976605	0.892552	-1.09417	0.27388	0.744368	CHCHD1
ENSG00000173674	79.4266	-0.621866	0.583112	-1.06646	0.286216	0.744368	EIF1AX
ENSG00000173933	36.7554	0.797517	0.748287	1.06579	0.286518	0.744368	RBM4
ENSG00000175334	97.0172	0.806183	0.755482	1.06711	0.285922	0.744368	BANF1
ENSG00000177600	981.616	-0.773437	0.712443	-1.08561	0.27765	0.744368	RPLP2
ENSG00000196230	155.219	0.54206	0.510683	1.06144	0.288489	0.744368	TUBB
ENSG00000198763	327.428	-1.15789	1.08113	-1.07099	0.284172	0.744368	MT-ND2
ENSG00000198836	39.6819	-0.931104	0.859702	-1.08305	0.278784	0.744368	OPA1
ENSG00000133142	49.0615	-0.670734	0.63463	-1.05689	0.290563	0.746455	TCEAL4
ENSG00000165417	195.047	-0.599969	0.567332	-1.05753	0.290271	0.746455	GTF2A1
ENSG00000067082	52.5732	-0.774325	0.735768	-1.0524	0.292614	0.748438	KLF6
ENSG00000110321	84.9077	-0.769907	0.732135	-1.05159	0.292987	0.748438	EIF4G2
ENSG00000153904	41.6733	-0.888904	0.844001	-1.0532	0.292248	0.748438	DDAH1
ENSG00000008988	687.684	-0.516772	0.492621	-1.04903	0.294166	0.748637	RPS20
ENSG00000204435	55.6791	0.71578	0.682188	1.04924	0.294067	0.748637	CSNK2B
ENSG00000146677	149.468	-0.785064	0.752394	-1.04342	0.296753	0.749833	AC004453.1
ENSG00000233913	582.59	0.745337	0.714454	1.04323	0.296843	0.749833	RPL10P9
ENSG00000243256	51.0895	-2.70207	2.58807	-1.04405	0.296463	0.749833	RPL30P14
ENSG00000269242	287.165	0.683277	0.654509	1.04395	0.296506	0.749833	AC010422.3
ENSG00000139644	64.1344	-0.694967	0.66712	-1.04174	0.297531	0.750176	TMBIM6
ENSG00000170315	140.995	0.478421	0.459917	1.04023	0.298231	0.750548	UBB
ENSG00000105518	86.7686	0.775151	0.747824	1.03654	0.29995	0.750703	TMEM205
ENSG00000135119	48.1922	-0.909243	0.876471	-1.03739	0.299554	0.750703	RNFT2
ENSG00000187653	81.7446	-1.66424	1.60398	-1.03757	0.299469	0.750703	TMSB4XP8
ENSG00000116161	73.9395	0.532527	0.515817	1.0324	0.301887	0.753109	CACYBP
ENSG00000180211	62.782	-1.62587	1.57528	-1.03211	0.302019	0.753109	FO393411.1
ENSG00000015479	44.6198	-0.89108	0.87079	-1.0233	0.306166	0.753491	MATR3
ENSG00000058673	70.265	-0.80028	0.77974	-1.02634	0.304731	0.753491	ZC3H11A
ENSG00000100380	116.542	-0.533681	0.520423	-1.02548	0.305139	0.753491	ST13
ENSG00000118418	79.2031	0.641407	0.62805	1.02127	0.307128	0.753491	HMGN3
ENSG00000138085	35.8287	0.865597	0.84262	1.02727	0.304294	0.753491	ATRAID
ENSG00000147140	120.844	-0.595693	0.583322	-1.02121	0.307156	0.753491	NONO
ENSG00000160201	60.355	0.59449	0.581017	1.02319	0.306218	0.753491	U2AF1
ENSG00000176171	38.3958	0.756848	0.736948	1.027	0.304419	0.753491	BNIP3
ENSG00000263177	40.7964	3.78073	3.70227	1.02119	0.307163	0.753491	MTND1P8
ENSG00000156976	50.3647	0.629305	0.618007	1.01828	0.308544	0.754158	EIF4A2
ENSG00000197747	45.9894	0.648393	0.63664	1.01846	0.308459	0.754158	S100A10
ENSG00000087302	113.22	0.550883	0.544506	1.01171	0.311677	0.760446	RTRAF
ENSG00000254999	54.5463	0.606065	0.599872	1.01032	0.31234	0.760699	BRK1
ENSG00000080608	53.9193	-0.63695	0.635988	-1.00151	0.316578	0.763859	PUM3
ENSG00000088986	70.6023	-0.806292	0.805791	-1.00062	0.31701	0.763859	DYNLL1
ENSG00000104325	38.8438	0.657746	0.656561	1.00181	0.316438	0.763859	DECR1
ENSG00000105894	133.993	-0.534189	0.532485	-1.0032	0.315765	0.763859	PTN
ENSG00000143106	56.8238	0.660637	0.659191	1.00219	0.31625	0.763859	PSMA5
ENSG00000165629	110.045	0.729842	0.729226	1.00085	0.316902	0.763859	ATP5F1C
ENSG00000145247	43.3794	0.721738	0.722736	0.998619	0.317979	0.764839	OCIAD2
ENSG00000103769	70.8827	0.522156	0.526562	0.991632	0.321377	0.770106	RAB11A
ENSG00000114405	40.9696	0.770092	0.778292	0.989464	0.322436	0.770106	C3orf14
ENSG00000143727	46.2794	0.678381	0.685554	0.989538	0.3224	0.770106	ACP1
ENSG00000147684	159.635	-0.561303	0.566139	-0.991457	0.321462	0.770106	NDUFB9
ENSG00000103035	80.7123	0.607753	0.617194	0.984703	0.32477	0.77432	PSMD7
ENSG00000203930	41.8885	-1.05016	1.07159	-0.980001	0.327086	0.778475	LINC00632
ENSG00000171951	155.221	-0.47397	0.486176	-0.974893	0.329613	0.783119	SCG2
ENSG00000143612	51.6306	0.698449	0.717348	0.973655	0.330228	0.783211	C1orf43
ENSG00000170312	49.9	0.715225	0.735568	0.972344	0.330879	0.783388	CDK1
ENSG00000177954	85.1513	-0.731723	0.7571	-0.966481	0.333803	0.788937	RPS27
ENSG00000052802	43.1476	-0.865591	0.898052	-0.963854	0.335119	0.789964	MSMO1
ENSG00000084090	40.5231	-0.889594	0.923492	-0.963293	0.3354	0.789964	STARD7
ENSG00000072506	44.4401	0.588245	0.614646	0.957047	0.338544	0.795988	HSD17B10
ENSG00000165731	56.889	-0.689808	0.723089	-0.953975	0.340096	0.798257	RET
ENSG00000204628	634.373	0.512437	0.537884	0.952691	0.340747	0.798405	RACK1
ENSG00000131507	51.907	-0.725819	0.768661	-0.944264	0.345035	0.804069	NDFIP1
ENSG00000218426	110.863	-0.654959	0.693208	-0.944824	0.344749	0.804069	AL590867.2
ENSG00000227097	939.487	-0.713564	0.756442	-0.943317	0.345519	0.804069	RPS28P7
ENSG00000283390	84.5018	-0.618486	0.655666	-0.943293	0.345531	0.804069	AC068631.4
ENSG00000122786	69.711	-0.60064	0.638856	-0.94018	0.347125	0.805022	CALD1
ENSG00000204387	91.0865	-0.83143	0.883907	-0.94063	0.346894	0.805022	SNHG32
ENSG00000143811	52.47	-0.7592	0.809338	-0.93805	0.348219	0.806183	PYCR2
ENSG00000243449	58.7266	-0.593345	0.633962	-0.935932	0.349308	0.806219	C4orf48
ENSG00000253683	44.7169	0.58232	0.622328	0.935713	0.349421	0.806219	AC027309.2
ENSG00000101608	104.35	0.675669	0.723146	0.934347	0.350125	0.806474	MYL12A
ENSG00000092201	47.4323	-0.717553	0.769625	-0.932341	0.351161	0.807124	SUPT16H
ENSG00000181061	48.1271	0.732498	0.787334	0.930352	0.352189	0.807124	HIGD1A
ENSG00000242071	69.8491	-0.797255	0.856694	-0.930618	0.352051	0.807124	RPL7AP6
ENSG00000008196	75.2622	-0.565219	0.609444	-0.927434	0.353701	0.807865	TFAP2B
ENSG00000198918	72.7998	-0.799273	0.861521	-0.927746	0.353539	0.807865	RPL39
ENSG00000114416	70.119	-0.776227	0.843609	-0.920127	0.357506	0.81399	FXR1
ENSG00000130707	191.723	0.649261	0.709145	0.915554	0.359901	0.81399	ASS1
ENSG00000147065	39.5971	-0.740009	0.808391	-0.91541	0.359976	0.81399	MSN
ENSG00000151967	37.9378	0.896723	0.979213	0.915759	0.359794	0.81399	SCHIP1
ENSG00000173418	38.1847	0.736623	0.803762	0.91647	0.359421	0.81399	NAA20
ENSG00000245910	140.849	-0.628258	0.683453	-0.919242	0.357969	0.81399	SNHG6
ENSG00000101132	69.8892	-0.67914	0.744392	-0.912341	0.361589	0.816279	PFDN4
ENSG00000100442	86.701	0.592116	0.652078	0.908044	0.363855	0.818674	FKBP3
ENSG00000272168	53.4818	-0.782471	0.861367	-0.908406	0.363664	0.818674	CASC15
ENSG00000170296	87.9929	0.543999	0.603015	0.902131	0.366987	0.824356	GABARAP
ENSG00000137996	38.1377	-0.756192	0.841868	-0.89823	0.369063	0.824424	RTCA
ENSG00000143575	38.8029	0.762035	0.84692	0.899773	0.368241	0.824424	HAX1
ENSG00000166228	44.5687	0.927036	1.03289	0.897515	0.369444	0.824424	PCBD1
ENSG00000233016	43.7766	-0.850888	0.945222	-0.900199	0.368014	0.824424	SNHG7
ENSG00000136930	98.4805	0.692588	0.775383	0.89322	0.371739	0.824594	PSMB7
ENSG00000143183	55.8861	-0.716228	0.807662	-0.886791	0.375191	0.824594	TMCO1
ENSG00000163479	88.7967	0.502921	0.567596	0.886055	0.375588	0.824594	SSR2
ENSG00000163938	36.6495	-0.657791	0.739401	-0.889628	0.373666	0.824594	GNL3
ENSG00000164022	53.3182	-0.588804	0.662753	-0.888421	0.374314	0.824594	AIMP1
ENSG00000167244	3706.65	-0.445499	0.501256	-0.888766	0.374129	0.824594	IGF2
ENSG00000172757	435.642	0.552032	0.621744	0.887877	0.374607	0.824594	CFL1
ENSG00000172809	1519.93	-0.673104	0.75161	-0.895549	0.370493	0.824594	RPL38
ENSG00000214485	37.4861	-1.12519	1.26536	-0.889226	0.373882	0.824594	RPL7P1
ENSG00000230989	183.762	0.486365	0.547764	0.88791	0.374589	0.824594	HSBP1
ENSG00000090060	69.6802	-0.618317	0.703874	-0.878449	0.3797	0.825112	PAPOLA
ENSG00000120727	96.0557	0.428558	0.485795	0.882179	0.37768	0.825112	PAIP2
ENSG00000121089	41.0487	1.6313	1.84822	0.882636	0.377433	0.825112	NACA3P
ENSG00000125995	199.174	-0.536154	0.608982	-0.880409	0.378638	0.825112	ROMO1
ENSG00000130724	78.4924	-0.49839	0.567029	-0.878951	0.379428	0.825112	CHMP2A
ENSG00000147274	84.3793	-0.466266	0.532555	-0.875526	0.381288	0.825112	RBMX
ENSG00000171858	1055.87	-0.639403	0.72888	-0.87724	0.380356	0.825112	RPS21
ENSG00000198856	42.7469	0.662425	0.756448	0.875705	0.38119	0.825112	OSTC
ENSG00000265681	365.254	0.714043	0.80886	0.882777	0.377357	0.825112	RPL17
ENSG00000148773	61.284	0.932557	1.06739	0.873682	0.382292	0.825968	MKI67
ENSG00000111275	46.2835	0.695301	0.799865	0.869273	0.384698	0.826406	ALDH2
ENSG00000125991	45.8421	0.546224	0.627415	0.870594	0.383976	0.826406	ERGIC3
ENSG00000166797	41.9443	0.60495	0.696261	0.868855	0.384926	0.826406	CIAO2A
ENSG00000233718	68.3212	-0.973321	1.11602	-0.872135	0.383135	0.826406	MYCNOS
ENSG00000069482	103.144	-0.822361	0.949208	-0.866365	0.38629	0.826721	GAL
ENSG00000104412	39.6429	0.655222	0.755326	0.867469	0.385685	0.826721	EMC2
ENSG00000143222	69.3396	-0.532231	0.615969	-0.864056	0.387557	0.828129	UFC1
ENSG00000115561	35.7487	-0.698563	0.809798	-0.862639	0.388336	0.828491	CHMP3
ENSG00000229814	39.4999	-1.59111	1.84944	-0.860317	0.389614	0.829915	RPL35AP21
ENSG00000107223	128.684	0.430353	0.501901	0.857445	0.391199	0.830479	EDF1
ENSG00000112977	35.6442	-1.00156	1.16871	-0.856981	0.391455	0.830479	DAP
ENSG00000239672	272.693	0.545308	0.636657	0.856517	0.391712	0.830479	NME1
ENSG00000136156	130.302	0.412364	0.482126	0.855304	0.392383	0.830605	ITM2B
ENSG00000005075	76.7638	0.714933	0.845222	0.845852	0.397635	0.831013	POLR2J
ENSG00000102317	41.0912	0.613208	0.720906	0.850607	0.394988	0.831013	RBM3
ENSG00000112514	49.8099	0.557219	0.662586	0.840977	0.400361	0.831013	CUTA
ENSG00000114115	499.724	-0.39642	0.468374	-0.846374	0.397344	0.831013	RBP1
ENSG00000127022	47.954	-0.715765	0.845889	-0.846169	0.397458	0.831013	CANX
ENSG00000127616	39.4477	-0.741049	0.885848	-0.836541	0.402851	0.831013	SMARCA4
ENSG00000137154	721.796	0.522667	0.625127	0.836096	0.403101	0.831013	RPS6
ENSG00000139343	223.284	-0.60269	0.707706	-0.851611	0.39443	0.831013	SNRPF
ENSG00000148303	578.088	0.61524	0.738522	0.83307	0.404805	0.831013	RPL7A
ENSG00000150753	92.2793	0.440558	0.524971	0.839204	0.401355	0.831013	CCT5
ENSG00000163191	266.545	0.578365	0.684599	0.844823	0.39821	0.831013	S100A11
ENSG00000166794	229.261	0.492595	0.584526	0.842727	0.399381	0.831013	PPIB
ENSG00000166847	37.6238	-0.584903	0.691324	-0.846062	0.397518	0.831013	DCTN5
ENSG00000169020	330.614	-0.688723	0.810457	-0.849796	0.395439	0.831013	ATP5ME
ENSG00000175197	45.797	0.784602	0.923054	0.850007	0.395321	0.831013	DDIT3
ENSG00000182768	36.5557	-0.612632	0.733676	-0.835016	0.403708	0.831013	NGRN
ENSG00000182809	48.2407	0.579358	0.688991	0.840879	0.400416	0.831013	CRIP2
ENSG00000197170	41.9183	0.799426	0.958516	0.834025	0.404267	0.831013	PSMD12
ENSG00000204272	56.2867	0.587591	0.699081	0.840519	0.400617	0.831013	NBDY
ENSG00000227081	1291.08	-0.622053	0.745529	-0.834378	0.404068	0.831013	AC005912.1
ENSG00000179348	45.4162	-0.62116	0.748122	-0.830293	0.406373	0.832973	GATA2
ENSG00000102265	54.3659	-0.506241	0.617057	-0.820413	0.411981	0.842188	TIMP1
ENSG00000111775	305.238	0.586832	0.716433	0.819103	0.412728	0.842188	COX6A1
ENSG00000258289	89.1203	-0.637255	0.777432	-0.819692	0.412392	0.842188	CHURC1
ENSG00000128050	69.9445	0.488001	0.598007	0.816047	0.414473	0.844482	PAICS
ENSG00000132676	36.8951	0.584303	0.717037	0.814886	0.415138	0.844569	DAP3
ENSG00000131828	45.1986	0.521406	0.641253	0.813104	0.416158	0.84538	PDHA1
ENSG00000133983	71.4925	-0.575996	0.715527	-0.804996	0.420822	0.84604	COX16
ENSG00000136522	46.5477	0.738885	0.913271	0.809054	0.418484	0.84604	MRPL47
ENSG00000145912	116.425	0.690763	0.857238	0.805801	0.420358	0.84604	NHP2
ENSG00000176340	175.989	-0.51082	0.629746	-0.811153	0.417278	0.84604	COX8A
ENSG00000196531	411.616	0.626097	0.775496	0.807351	0.419464	0.84604	NACA
ENSG00000242125	37.9853	0.77779	0.961227	0.809164	0.418421	0.84604	SNHG3
ENSG00000254772	168.899	0.567453	0.704943	0.804963	0.420841	0.84604	EEF1G
ENSG00000119969	61.2551	-0.535723	0.666787	-0.803439	0.421721	0.846556	HELLS
ENSG00000099622	47.1776	0.504081	0.634009	0.795069	0.426573	0.847653	CIRBP
ENSG00000138175	42.6876	0.52391	0.657856	0.796391	0.425805	0.847653	ARL3
ENSG00000150991	145.894	-0.454089	0.571206	-0.794966	0.426633	0.847653	UBC
ENSG00000153774	60.0126	-0.593695	0.743122	-0.79892	0.424337	0.847653	CFDP1
ENSG00000161203	45.0888	0.536147	0.671411	0.798537	0.424559	0.847653	AP2M1
ENSG00000174748	194.441	0.633943	0.797314	0.795098	0.426557	0.847653	RPL15
ENSG00000213741	1424.2	-0.62475	0.7841	-0.796773	0.425583	0.847653	RPS29
ENSG00000137710	43.2316	-0.608265	0.76859	-0.791404	0.428708	0.850532	RDX
ENSG00000101361	64.5197	-0.515106	0.653148	-0.788651	0.430316	0.851	NOP56
ENSG00000111237	50.8862	0.592705	0.752189	0.787973	0.430712	0.851	VPS29
ENSG00000198727	1950.73	-0.43966	0.558096	-0.787784	0.430823	0.851	MT-CYB
ENSG00000237077	46.7239	-1.30833	1.66525	-0.785668	0.432062	0.852209	AC105399.1
ENSG00000082153	46.4368	-0.626423	0.800556	-0.782485	0.43393	0.853129	BZW1
ENSG00000124783	43.0676	-0.623017	0.796519	-0.782175	0.434112	0.853129	SSR1
ENSG00000173812	617.728	0.44197	0.566195	0.780597	0.435039	0.853129	EIF1
ENSG00000186184	57.1697	0.531714	0.680734	0.781089	0.43475	0.853129	POLR1D
ENSG00000101182	274.887	-0.45459	0.588664	-0.772241	0.439972	0.857695	PSMA7
ENSG00000106605	44.6575	0.633083	0.819921	0.772127	0.440039	0.857695	BLVRA
ENSG00000133112	1163.43	0.522875	0.676594	0.772805	0.439638	0.857695	TPT1
ENSG00000176731	44.1817	-0.669374	0.86475	-0.774067	0.438891	0.857695	RBIS
ENSG00000212802	421.906	0.403946	0.523714	0.77131	0.440523	0.857695	RPL15P3
ENSG00000140350	79.2506	0.402452	0.523059	0.76942	0.441644	0.858647	ANP32A
ENSG00000134057	45.9423	-0.797608	1.03981	-0.767071	0.443039	0.860129	CCNB1
ENSG00000166441	486.935	-0.42652	0.556861	-0.765935	0.443715	0.860212	RPL27A
ENSG00000168393	38.3563	0.555744	0.728161	0.763215	0.445335	0.861115	DTYMK
ENSG00000178741	261.159	0.501715	0.657534	0.763026	0.445448	0.861115	COX5A
ENSG00000120438	54.4194	0.48551	0.638689	0.760166	0.447155	0.861963	TCP1
ENSG00000171863	604.217	0.61789	0.812326	0.760643	0.44687	0.861963	RPS7
ENSG00000035928	92.977	-0.606781	0.802683	-0.755941	0.449684	0.865611	RFC1
ENSG00000104979	101.12	0.473177	0.627135	0.754506	0.450545	0.866041	C19orf53
ENSG00000034713	121.382	-0.420228	0.557833	-0.753323	0.451256	0.866093	GABARAPL2
ENSG00000113140	77.9854	-1.08096	1.43883	-0.75128	0.452484	0.866093	SPARC
ENSG00000115944	72.5369	0.520962	0.693086	0.751656	0.452258	0.866093	COX7A2L
ENSG00000029993	35.8457	0.517445	0.691337	0.748469	0.454177	0.867115	HMGB3
ENSG00000104904	318.206	0.408732	0.546232	0.748275	0.454294	0.867115	OAZ1
ENSG00000173141	58.6281	0.550887	0.739775	0.744669	0.456472	0.870049	MRPL57
ENSG00000111011	71.851	-0.522744	0.705177	-0.741294	0.458515	0.870282	RSRC2
ENSG00000144746	40.4702	0.518116	0.697132	0.743211	0.457354	0.870282	ARL6IP5
ENSG00000167005	47.8147	-0.53342	0.71956	-0.741313	0.458503	0.870282	NUDT21
ENSG00000092010	40.2255	0.639308	0.864003	0.739937	0.459338	0.870628	PSME1
ENSG00000088930	53.4894	-0.478779	0.65281	-0.733413	0.463307	0.871399	XRN2
ENSG00000114942	344.293	0.47991	0.650766	0.737453	0.460847	0.871399	EEF1B2
ENSG00000122873	41.8245	0.496422	0.680222	0.729795	0.465516	0.871399	CISD1
ENSG00000128739	58.279	0.572428	0.778337	0.735451	0.462065	0.871399	SNRPN
ENSG00000137309	56.7929	-0.515275	0.705746	-0.730114	0.465321	0.871399	HMGA1
ENSG00000166595	96.9558	0.559299	0.761407	0.734559	0.462608	0.871399	CIAO2B
ENSG00000172531	91.2336	-0.400655	0.545168	-0.73492	0.462388	0.871399	PPP1CA
ENSG00000182481	50.4461	0.488958	0.667391	0.732642	0.463777	0.871399	KPNA2
ENSG00000279307	54.2865	-0.940231	1.28669	-0.730738	0.464939	0.871399	AC012065.5
ENSG00000007080	44.3303	0.610667	0.83808	0.72865	0.466216	0.871509	CCDC124
ENSG00000005022	124.956	0.453419	0.624377	0.726194	0.46772	0.872575	SLC25A5
ENSG00000172590	60.0905	-0.576999	0.795178	-0.725623	0.46807	0.872575	MRPL52
ENSG00000111912	84.527	-0.402972	0.556445	-0.724191	0.468948	0.873015	NCOA7
ENSG00000163811	37.2489	-0.568808	0.789176	-0.720762	0.471056	0.875739	WDR43
ENSG00000100138	166.696	0.462754	0.652732	0.708949	0.478356	0.875957	SNU13
ENSG00000100348	42.3808	0.529208	0.745689	0.709689	0.477897	0.875957	TXN2
ENSG00000106211	96.6134	0.461451	0.652668	0.707022	0.479553	0.875957	HSPB1
ENSG00000116898	58.0528	-0.565666	0.792958	-0.713361	0.475622	0.875957	MRPS15
ENSG00000128272	71.0835	0.460092	0.646118	0.712086	0.476411	0.875957	ATF4
ENSG00000136888	129.702	0.412874	0.579959	0.711902	0.476525	0.875957	ATP6V1G1
ENSG00000137038	46.8501	0.650715	0.919083	0.708005	0.478942	0.875957	DMAC1
ENSG00000143420	38.1549	-0.523699	0.738041	-0.70958	0.477964	0.875957	ENSA
ENSG00000162244	211.881	0.665547	0.925634	0.719017	0.47213	0.875957	RPL29
ENSG00000164924	83.7241	0.575507	0.808432	0.711881	0.476539	0.875957	YWHAZ
ENSG00000184220	106.285	-0.482553	0.673582	-0.716398	0.473745	0.875957	CMSS1
ENSG00000234851	396.411	0.993673	1.40496	0.707259	0.479406	0.875957	RPL23AP42
ENSG00000255302	60.7002	0.514591	0.717176	0.717524	0.473051	0.875957	EID1
ENSG00000075624	429.633	0.414664	0.598106	0.693294	0.488125	0.877361	ACTB
ENSG00000079459	96.4279	-0.362138	0.525168	-0.689567	0.490467	0.877361	FDFT1
ENSG00000089199	121.562	-0.395437	0.585394	-0.675505	0.499355	0.877361	CHGB
ENSG00000099341	76.3498	0.522666	0.753805	0.69337	0.488077	0.877361	PSMD8
ENSG00000108175	37.4728	-0.749247	1.10766	-0.676421	0.498773	0.877361	ZMIZ1
ENSG00000115677	38.5288	-0.48419	0.697356	-0.694323	0.48748	0.877361	HDLBP
ENSG00000120742	39.8105	-0.55857	0.824867	-0.677164	0.498302	0.877361	SERP1
ENSG00000126067	67.8862	0.55312	0.813005	0.68034	0.496289	0.877361	PSMB2
ENSG00000126432	79.5021	0.366284	0.525362	0.697203	0.485676	0.877361	PRDX5
ENSG00000127914	44.4398	-0.518833	0.759752	-0.682898	0.494671	0.877361	AKAP9
ENSG00000140105	63.3706	0.478704	0.690918	0.692852	0.488402	0.877361	WARS1
ENSG00000146701	129.702	0.396235	0.564803	0.701545	0.482963	0.877361	MDH2
ENSG00000151729	62.9314	0.574687	0.816041	0.704237	0.481285	0.877361	SLC25A4
ENSG00000152234	67.6659	0.406029	0.599153	0.677671	0.49798	0.877361	ATP5F1A
ENSG00000160752	174.32	0.544179	0.797206	0.682607	0.494855	0.877361	FDPS
ENSG00000161888	40.6463	-0.550128	0.801228	-0.686605	0.492331	0.877361	SPC24
ENSG00000162961	72.515	0.45913	0.678353	0.67683	0.498514	0.877361	DPY30
ENSG00000163634	75.2236	-0.505843	0.725096	-0.697622	0.485414	0.877361	THOC7
ENSG00000170348	45.916	0.4525	0.647229	0.699135	0.484468	0.877361	TMED10
ENSG00000172270	90.4061	0.485475	0.705011	0.688606	0.491071	0.877361	BSG
ENSG00000175061	189.362	0.524502	0.777064	0.674979	0.499689	0.877361	SNHG29
ENSG00000175768	78.5599	0.487516	0.720549	0.676589	0.498667	0.877361	TOMM5
ENSG00000178982	146.937	0.44806	0.657297	0.681671	0.495447	0.877361	EIF3K
ENSG00000196262	894.181	0.499263	0.72105	0.69241	0.48868	0.877361	PPIA
ENSG00000197345	70.5709	0.481215	0.691797	0.695601	0.486679	0.877361	MRPL21
ENSG00000198900	97.8852	-0.524121	0.773441	-0.677649	0.497994	0.877361	TOP1
ENSG00000217930	132.848	0.453446	0.656909	0.690273	0.490023	0.877361	PAM16
ENSG00000241343	66.9123	-0.456755	0.669098	-0.682643	0.494833	0.877361	RPL36A
ENSG00000244879	54.9909	-0.636092	0.932309	-0.682276	0.495065	0.877361	GABPB1-AS1
ENSG00000257727	59.2417	0.497711	0.714846	0.696249	0.486273	0.877361	CNPY2
ENSG00000143545	196.252	0.559199	0.8317	0.672357	0.501356	0.877561	RAB13
ENSG00000179820	76.9204	-0.511547	0.76151	-0.671754	0.50174	0.877561	MYADM
ENSG00000233762	385.926	-0.430932	0.640875	-0.672413	0.501321	0.877561	AC007969.1
ENSG00000116586	41.3613	-0.464376	0.696183	-0.667032	0.504752	0.880537	LAMTOR2
ENSG00000124767	43.5584	-0.492	0.738693	-0.666041	0.505385	0.880537	GLO1
ENSG00000140307	66.1132	0.475488	0.713372	0.666535	0.505069	0.880537	GTF2A2
ENSG00000099800	176.273	0.339926	0.512266	0.663573	0.506964	0.881501	TIMM13
ENSG00000174574	38.1567	-0.93783	1.41421	-0.663148	0.507236	0.881501	AKIRIN1
ENSG00000129562	110.123	0.447207	0.678681	0.658935	0.509938	0.882809	DAD1
ENSG00000167468	143.689	0.308506	0.467701	0.659621	0.509497	0.882809	GPX4
ENSG00000226976	54.061	-0.451065	0.683363	-0.660066	0.509211	0.882809	COX6A1P2
ENSG00000034510	1411.31	-0.512392	0.783447	-0.654023	0.513097	0.883219	TMSB10
ENSG00000105669	57.2605	0.581828	0.889099	0.654402	0.512853	0.883219	COPE
ENSG00000111678	93.8515	0.397388	0.609017	0.652507	0.514074	0.883219	C12orf57
ENSG00000136521	52.3729	0.456376	0.699279	0.652637	0.51399	0.883219	NDUFB5
ENSG00000180879	191.748	0.396415	0.605675	0.654501	0.512789	0.883219	SSR4
ENSG00000214046	55.5046	0.583132	0.888988	0.65595	0.511856	0.883219	SMIM7
ENSG00000165678	45.6803	0.461978	0.712886	0.64804	0.516959	0.884821	GHITM
ENSG00000167775	39.2784	0.531406	0.819745	0.648257	0.516819	0.884821	CD320
ENSG00000171865	49.8985	0.406484	0.626869	0.648436	0.516703	0.884821	RNASEH1
ENSG00000065518	196.168	0.545321	0.847039	0.643797	0.519707	0.886756	NDUFB4
ENSG00000146223	53.1739	0.409355	0.635415	0.644233	0.519424	0.886756	RPL7L1
ENSG00000198931	65.1301	0.490524	0.762545	0.643272	0.520048	0.886756	APRT
ENSG00000146469	57.7207	0.475407	0.742234	0.640508	0.521842	0.888701	VIP
ENSG00000102908	77.4573	-0.671574	1.0536	-0.637411	0.523857	0.890152	NFAT5
ENSG00000170906	208.413	-0.477155	0.748848	-0.637185	0.524004	0.890152	NDUFA3
ENSG00000067225	147.07	0.299721	0.473635	0.632808	0.526859	0.893884	PKM
ENSG00000142534	826.983	-0.398179	0.637102	-0.624984	0.531981	0.898021	RPS11
ENSG00000147649	121.167	-0.351761	0.564593	-0.623035	0.533262	0.898021	MTDH
ENSG00000175792	38.797	0.445773	0.714669	0.623747	0.532794	0.898021	RUVBL1
ENSG00000220749	296.95	0.417681	0.667499	0.625741	0.531485	0.898021	RPL21P28
ENSG00000262814	49.0679	0.422647	0.675033	0.626113	0.531241	0.898021	MRPL12
ENSG00000267534	37.3076	-0.55368	0.886852	-0.624321	0.532417	0.898021	S1PR2
ENSG00000132475	196.102	-0.319086	0.514506	-0.620179	0.53514	0.898956	H3-3B
ENSG00000160014	60.6789	-0.365808	0.589157	-0.620901	0.534665	0.898956	CALM3
ENSG00000105677	54.4907	-0.403379	0.666628	-0.605103	0.545111	0.913657	TMEM147
ENSG00000134330	71.088	-0.825116	1.37089	-0.601882	0.547253	0.913657	IAH1
ENSG00000136146	66.8649	-0.37364	0.620266	-0.602386	0.546917	0.913657	MED4
ENSG00000166451	36.6412	0.458317	0.761351	0.601978	0.547189	0.913657	CENPN
ENSG00000203875	417.996	-0.436555	0.725229	-0.601955	0.547204	0.913657	SNHG5
ENSG00000169567	407.556	-0.304766	0.507311	-0.600749	0.548007	0.913794	HINT1
ENSG00000123545	37.0882	0.599428	1.00005	0.599396	0.548909	0.914175	NDUFAF4
ENSG00000176043	38.6457	-1.69916	2.84418	-0.597417	0.550229	0.915253	AC007160.1
ENSG00000076043	46.1964	0.361097	0.608644	0.59328	0.552994	0.915369	REXO2
ENSG00000084207	418.644	0.383258	0.643239	0.595825	0.551292	0.915369	GSTP1
ENSG00000123179	49.1393	-0.607665	1.02293	-0.594043	0.552484	0.915369	EBPL
ENSG00000158710	35.8264	0.461715	0.776044	0.59496	0.55187	0.915369	TAGLN2
ENSG00000205581	62.4105	-0.49616	0.8403	-0.590456	0.554885	0.917383	HMGN1
ENSG00000101460	42.4896	0.775278	1.31568	0.589258	0.555688	0.917594	MAP1LC3A
ENSG00000220842	445.37	-0.343783	0.585777	-0.586884	0.557282	0.919109	RPL21P16
ENSG00000188186	63.3012	0.434949	0.743381	0.585095	0.558484	0.919975	LAMTOR4
ENSG00000100567	78.5433	0.469985	0.81314	0.577988	0.563272	0.922273	PSMA3
ENSG00000120693	37.8672	-0.442603	0.765524	-0.57817	0.563149	0.922273	SMAD9
ENSG00000130731	40.3132	0.480691	0.827816	0.580674	0.56146	0.922273	METTL26
ENSG00000167658	148.135	0.265703	0.456923	0.581503	0.560901	0.922273	EEF2
ENSG00000167978	66.0348	-0.441666	0.761879	-0.579706	0.562113	0.922273	SRRM2
ENSG00000126777	253.236	-0.273266	0.476114	-0.57395	0.566001	0.923404	KTN1
ENSG00000130816	55.1619	-0.386409	0.67264	-0.574467	0.565652	0.923404	DNMT1
ENSG00000182004	251.335	-0.391131	0.679436	-0.57567	0.564838	0.923404	SNRPE
ENSG00000163918	58.7074	-0.453815	0.79304	-0.572248	0.567154	0.924175	RFC4
ENSG00000106588	149.398	0.376552	0.662265	0.568582	0.56964	0.924648	PSMA2
ENSG00000143256	112.865	0.345926	0.608542	0.56845	0.56973	0.924648	PFDN2
ENSG00000163041	339.741	-0.297369	0.522013	-0.569658	0.568909	0.924648	H3-3A
ENSG00000171530	151.015	-0.447128	0.787464	-0.567807	0.570166	0.924648	TBCA
ENSG00000008018	128.26	0.277684	0.495745	0.560135	0.575387	0.925039	PSMB1
ENSG00000054148	83.8015	0.371501	0.665146	0.558525	0.576486	0.925039	PHPT1
ENSG00000100320	92.8556	-0.346271	0.621158	-0.55746	0.577213	0.925039	RBFOX2
ENSG00000102030	72.3948	-0.414533	0.735795	-0.563381	0.573175	0.925039	NAA10
ENSG00000103121	40.2795	0.453306	0.80986	0.559734	0.575661	0.925039	CMC2
ENSG00000115875	41.7373	0.36093	0.646446	0.55833	0.576619	0.925039	SRSF7
ENSG00000138413	38.6473	-0.49453	0.880511	-0.56164	0.574361	0.925039	IDH1
ENSG00000142669	71.2404	0.455946	0.807142	0.564889	0.572149	0.925039	SH3BGRL3
ENSG00000143771	68.1486	-0.445245	0.793124	-0.561381	0.574537	0.925039	CNIH4
ENSG00000175826	61.8697	-0.616281	1.10289	-0.558789	0.576306	0.925039	CTDNEP1
ENSG00000227063	93.7397	-0.414668	0.745222	-0.556436	0.577913	0.925069	RPL41P1
ENSG00000117450	188.43	0.296514	0.534572	0.554677	0.579116	0.925904	PRDX1
ENSG00000131475	36.6713	0.372252	0.674489	0.551903	0.581015	0.927209	VPS25
ENSG00000183648	146.122	-0.46157	0.836947	-0.551492	0.581296	0.927209	NDUFB1
ENSG00000115541	422.047	-0.381551	0.693704	-0.550021	0.582305	0.927729	HSPE1
ENSG00000100243	39.9179	-0.372869	0.68914	-0.541064	0.588463	0.928439	CYB5R3
ENSG00000104408	76.6913	0.307022	0.573598	0.535256	0.592473	0.928439	EIF3E
ENSG00000108468	38.263	-0.390148	0.728985	-0.535193	0.592516	0.928439	CBX1
ENSG00000113810	41.5794	0.40278	0.744307	0.541147	0.588406	0.928439	SMC4
ENSG00000119421	87.7015	0.28382	0.520339	0.545451	0.585443	0.928439	NDUFA8
ENSG00000136238	80.1108	-0.389244	0.71027	-0.548023	0.583676	0.928439	RAC1
ENSG00000146733	38.7916	-0.3806	0.703067	-0.541342	0.588272	0.928439	PSPH
ENSG00000149100	53.2344	0.352878	0.654204	0.5394	0.589611	0.928439	EIF3M
ENSG00000152082	62.1231	-0.314883	0.588635	-0.534938	0.592693	0.928439	MZT2B
ENSG00000163319	63.2721	0.38425	0.711701	0.539904	0.589263	0.928439	MRPS18C
ENSG00000164292	45.4501	-0.365213	0.683285	-0.534496	0.592999	0.928439	RHOBTB3
ENSG00000179262	48.3821	0.356553	0.659421	0.540706	0.588711	0.928439	RAD23A
ENSG00000198668	464.663	-0.210373	0.392671	-0.53575	0.592131	0.928439	CALM1
ENSG00000239789	39.0039	-0.393501	0.728347	-0.540266	0.589013	0.928439	MRPS17
ENSG00000240652	64.0752	-0.855023	1.5918	-0.537143	0.591169	0.928439	AP001024.1
ENSG00000044574	157.835	-0.281265	0.549091	-0.512238	0.608484	0.928708	HSPA5
ENSG00000079462	38.147	0.419558	0.811631	0.516932	0.605203	0.928708	PAFAH1B3
ENSG00000100911	46.7969	0.464945	0.883389	0.52632	0.598666	0.928708	PSME2
ENSG00000102109	41.9981	0.358903	0.693679	0.517391	0.604883	0.928708	PCSK1N
ENSG00000104112	82.2018	-0.314347	0.598852	-0.524917	0.599641	0.928708	SCG3
ENSG00000105821	98.2213	0.417953	0.810294	0.515804	0.605991	0.928708	DNAJC2
ENSG00000112695	279.802	-0.402299	0.755881	-0.532226	0.59457	0.928708	COX7A2
ENSG00000114503	49.4108	-0.397835	0.770639	-0.51624	0.605686	0.928708	NCBP2
ENSG00000117906	48.0275	0.319602	0.6073	0.526267	0.598703	0.928708	RCN2
ENSG00000118705	427.909	-0.26734	0.528535	-0.505813	0.612988	0.928708	RPN2
ENSG00000127184	431.749	-0.373253	0.726345	-0.513879	0.607337	0.928708	COX7C
ENSG00000128609	73.4297	0.302494	0.578597	0.522806	0.601109	0.928708	NDUFA5
ENSG00000129235	74.5731	-0.301218	0.575808	-0.523122	0.600889	0.928708	TXNDC17
ENSG00000141867	64.1072	-0.508147	1.00138	-0.507444	0.611843	0.928708	BRD4
ENSG00000156261	85.8241	0.278883	0.537632	0.518724	0.603953	0.928708	CCT8
ENSG00000159593	41.4975	0.345587	0.668671	0.516826	0.605277	0.928708	NAE1
ENSG00000161980	50.1862	0.353941	0.699268	0.50616	0.612745	0.928708	POLR3K
ENSG00000163682	108.066	0.312866	0.592431	0.528104	0.597427	0.928708	RPL9
ENSG00000164879	66.4024	1.42648	2.74527	0.519614	0.603332	0.928708	CA3
ENSG00000167863	150.398	0.356415	0.687668	0.518295	0.604253	0.928708	ATP5PD
ENSG00000177700	90.336	-0.327388	0.631313	-0.518583	0.604052	0.928708	POLR2L
ENSG00000182154	41.8993	-0.431773	0.84938	-0.508339	0.611216	0.928708	MRPL41
ENSG00000187051	44.6014	-0.429513	0.817204	-0.525589	0.599174	0.928708	RPS19BP1
ENSG00000198034	677.128	0.337031	0.663223	0.508172	0.611333	0.928708	RPS4X
ENSG00000241258	76.2354	-0.316875	0.61451	-0.515655	0.606095	0.928708	CRCP
ENSG00000241511	88.2142	-1.48052	2.89416	-0.511553	0.608964	0.928708	RPS15AP24
ENSG00000243147	142.506	-0.365018	0.709907	-0.514178	0.607128	0.928708	MRPL33
ENSG00000266472	132.345	0.311957	0.6149	0.507329	0.611924	0.928708	MRPS21
ENSG00000285589	89.0822	0.31474	0.614964	0.511803	0.608789	0.928708	AC010422.8
ENSG00000159335	66.4736	-0.304976	0.606064	-0.503208	0.614818	0.930288	PTMS
ENSG00000162129	55.0083	-0.334336	0.668042	-0.500471	0.616743	0.930288	CLPB
ENSG00000233278	102.493	-1.23933	2.47596	-0.500546	0.616691	0.930288	RPS26P2
ENSG00000243317	114.453	0.368263	0.735887	0.500435	0.616769	0.930288	STMP1
ENSG00000065548	74.2601	-0.446999	0.902376	-0.495358	0.620347	0.931549	ZC3H15
ENSG00000127922	366.6	-0.294682	0.594749	-0.495473	0.620266	0.931549	SEM1
ENSG00000131876	113.003	0.339182	0.682918	0.496666	0.619424	0.931549	SNRPA1
ENSG00000140264	475.926	-0.351744	0.708624	-0.496376	0.619629	0.931549	SERF2
ENSG00000137509	41.7223	0.431348	0.878991	0.490731	0.623617	0.932366	PRCP
ENSG00000138495	297.143	-0.438364	0.895119	-0.489727	0.624327	0.932366	COX17
ENSG00000160818	63.7414	0.347985	0.709428	0.490514	0.62377	0.932366	GPATCH4
ENSG00000183336	63.0574	-0.287897	0.589029	-0.488765	0.625008	0.932366	BOLA2
ENSG00000196656	1164.63	-0.333438	0.681184	-0.489498	0.624489	0.932366	AC004057.1
ENSG00000243504	51.1485	0.866227	1.76494	0.490796	0.623571	0.932366	RPS23P1
ENSG00000073584	49.5208	-0.375698	0.785118	-0.478524	0.632277	0.933711	SMARCE1
ENSG00000086061	99.5031	-0.399689	0.827316	-0.483115	0.629014	0.933711	DNAJA1
ENSG00000101166	38.449	-0.345301	0.719259	-0.480079	0.631171	0.933711	PRELID3B
ENSG00000105401	49.6097	0.289131	0.604557	0.478252	0.632471	0.933711	CDC37
ENSG00000115233	46.3744	0.360887	0.755856	0.477455	0.633038	0.933711	PSMD14
ENSG00000119707	44.371	-0.400493	0.828632	-0.483319	0.62887	0.933711	RBM25
ENSG00000122545	59.4027	-0.311078	0.648002	-0.480056	0.631187	0.933711	SEPTIN7
ENSG00000187189	54.9642	0.535236	1.12244	0.476853	0.633467	0.933711	TSPYL4
ENSG00000188229	39.9139	0.355761	0.736179	0.483253	0.628916	0.933711	TUBB4B
ENSG00000219200	206.556	0.489088	1.01246	0.483067	0.629048	0.933711	RNASEK
ENSG00000224415	39.8397	-1.30108	2.71324	-0.479531	0.631561	0.933711	AC007683.1
ENSG00000078304	42.0618	0.410762	0.865521	0.474583	0.635084	0.934069	PPP2R5C
ENSG00000243680	55.33	-0.846913	1.78335	-0.474899	0.634859	0.934069	RPL37P23
ENSG00000108298	1021.62	0.332827	0.704845	0.472199	0.636785	0.934875	RPL19
ENSG00000169627	59.5472	-0.276493	0.585931	-0.471886	0.637008	0.934875	BOLA2B
ENSG00000013306	38.3849	-0.310237	0.704867	-0.440136	0.659839	0.9351	SLC25A39
ENSG00000075785	46.8436	-0.334201	0.749193	-0.446081	0.655539	0.9351	RAB7A
ENSG00000100300	92.5368	0.472152	1.0687	0.441799	0.658635	0.9351	TSPO
ENSG00000104435	231.04	0.26943	0.582917	0.462209	0.643931	0.9351	STMN2
ENSG00000106153	283.46	0.363726	0.818862	0.444185	0.656909	0.9351	CHCHD2
ENSG00000110492	58.7981	0.295498	0.634651	0.465608	0.641496	0.9351	MDK
ENSG00000119705	338.476	-0.260536	0.576305	-0.452079	0.651212	0.9351	SLIRP
ENSG00000124614	486.572	-0.320059	0.715182	-0.44752	0.654499	0.9351	RPS10
ENSG00000129559	128.043	0.30498	0.654423	0.466029	0.641195	0.9351	NEDD8
ENSG00000132429	94.1776	0.394536	0.873072	0.451894	0.651345	0.9351	POPDC3
ENSG00000137486	38.1901	-0.306829	0.665723	-0.460896	0.644873	0.9351	ARRB1
ENSG00000137776	53.4032	-0.298509	0.641455	-0.465362	0.641672	0.9351	SLTM
ENSG00000139239	101.491	0.330183	0.718397	0.45961	0.645796	0.9351	RPL14P1
ENSG00000151461	36.4181	-0.316711	0.691156	-0.458233	0.646785	0.9351	UPF2
ENSG00000155959	43.4687	-0.281206	0.638965	-0.440095	0.659868	0.9351	VBP1
ENSG00000164258	56.3921	0.290234	0.643808	0.450808	0.652128	0.9351	NDUFS4
ENSG00000166165	78.0205	-0.318679	0.708384	-0.449868	0.652806	0.9351	CKB
ENSG00000166426	191.078	0.306311	0.677432	0.452165	0.65115	0.9351	CRABP1
ENSG00000166598	213.531	0.24746	0.529051	0.467743	0.639968	0.9351	HSP90B1
ENSG00000168209	91.5527	0.325671	0.710468	0.458389	0.646673	0.9351	DDIT4
ENSG00000172922	44.3875	-0.324186	0.690218	-0.469687	0.638579	0.9351	RNASEH2C
ENSG00000173113	76.5637	0.319442	0.723966	0.441239	0.65904	0.9351	TRMT112
ENSG00000173436	140.777	-0.246943	0.559658	-0.441239	0.65904	0.9351	MICOS10
ENSG00000180209	53.1375	1.45456	3.22013	0.451709	0.651479	0.9351	MYLPF
ENSG00000181924	60.5191	0.37209	0.835283	0.445466	0.655983	0.9351	COA4
ENSG00000214535	61.5648	-0.301483	0.668429	-0.451032	0.651966	0.9351	RPS15AP1
ENSG00000214548	115.44	0.35848	0.801997	0.446985	0.654886	0.9351	MEG3
ENSG00000215021	51.1784	0.380551	0.826441	0.460469	0.645179	0.9351	PHB2
ENSG00000220583	99.2071	-0.705709	1.54354	-0.457202	0.647526	0.9351	RPL35P2
ENSG00000229833	63.8539	-0.381333	0.834564	-0.456925	0.647725	0.9351	PET100
ENSG00000236801	39.6972	-0.765484	1.67954	-0.45577	0.648556	0.9351	RPL24P8
ENSG00000244687	107.451	0.363906	0.820754	0.443379	0.657491	0.9351	UBE2V1
ENSG00000274422	42.2533	0.916303	1.9516	0.469514	0.638702	0.9351	AC245060.5
ENSG00000106245	148.372	-0.229947	0.527003	-0.436329	0.662598	0.937014	BUD31
ENSG00000126457	67.7937	0.34253	0.78373	0.437052	0.662074	0.937014	PRMT1
ENSG00000103363	293.466	-0.233349	0.537671	-0.434001	0.664288	0.938428	ELOB
ENSG00000108671	57.3405	0.404741	0.956132	0.423311	0.672068	0.94645	PSMD11
ENSG00000124802	37.5361	0.336592	0.796907	0.422373	0.672753	0.94645	EEF1E1
ENSG00000203667	45.5934	-0.277427	0.655091	-0.423493	0.671935	0.94645	COX20
ENSG00000214160	35.8384	0.326768	0.772717	0.422881	0.672382	0.94645	ALG3
ENSG00000115484	76.735	-0.258963	0.616203	-0.420256	0.674299	0.947644	CCT4
ENSG00000140990	59.4411	-0.314442	0.754225	-0.416907	0.676746	0.947699	NDUFB10
ENSG00000142541	241.673	-0.402411	0.964828	-0.41708	0.67662	0.947699	RPL13A
ENSG00000185787	86.6982	0.227426	0.546051	0.416492	0.67705	0.947699	MORF4L1
ENSG00000238103	53.1583	-0.287335	0.690067	-0.416387	0.677127	0.947699	RPL9P7
ENSG00000174891	73.5068	-0.315976	0.761415	-0.414985	0.678153	0.948158	RSRC1
ENSG00000244398	1097.81	-0.28251	0.684555	-0.412692	0.679832	0.949529	AC116533.1
ENSG00000009307	46.2397	-0.332771	0.824777	-0.403469	0.686604	0.950198	CSDE1
ENSG00000096384	425.266	-0.274442	0.669824	-0.409723	0.682009	0.950198	HSP90AB1
ENSG00000100097	701.591	-0.33469	0.826844	-0.40478	0.685639	0.950198	LGALS1
ENSG00000136942	1004.08	-0.273623	0.675233	-0.405228	0.68531	0.950198	RPL35
ENSG00000147403	305.967	-0.314073	0.777464	-0.403972	0.686234	0.950198	RPL10
ENSG00000179271	46.2775	0.299002	0.736115	0.406189	0.684604	0.950198	GADD45GIP1
ENSG00000184990	50.6758	-0.386705	0.954195	-0.405269	0.68528	0.950198	SIVA1
ENSG00000205542	83.2843	-0.271112	0.664216	-0.408169	0.683149	0.950198	TMSB4X
ENSG00000230383	90.4069	-0.993283	2.45206	-0.405082	0.685417	0.950198	AC009245.1
ENSG00000102309	59.1796	0.293103	0.737446	0.397457	0.69103	0.951827	PIN4
ENSG00000125821	51.9192	0.240956	0.612274	0.393543	0.693918	0.951827	DTD1
ENSG00000137818	2217.95	-0.317653	0.801646	-0.39625	0.69192	0.951827	RPLP1
ENSG00000141759	42.0076	-0.281137	0.711144	-0.395331	0.692599	0.951827	TXNL4A
ENSG00000143774	62.5896	0.32935	0.829598	0.397	0.691367	0.951827	GUK1
ENSG00000150316	50.0045	0.318921	0.809304	0.394068	0.693531	0.951827	CWC15
ENSG00000164332	37.6971	-0.456123	1.14653	-0.39783	0.690755	0.951827	UBLCP1
ENSG00000164611	88.605	-0.346941	0.86602	-0.400616	0.688703	0.951827	PTTG1
ENSG00000182117	151.368	0.214228	0.544668	0.393318	0.694084	0.951827	NOP10
ENSG00000026025	64.5041	0.355628	0.915599	0.38841	0.697713	0.953915	VIM
ENSG00000160213	67.5561	0.364111	0.934535	0.389617	0.69682	0.953915	CSTB
ENSG00000168653	132.474	-0.259425	0.66671	-0.389112	0.697193	0.953915	NDUFS5
ENSG00000089248	81.8019	0.243556	0.633423	0.384508	0.700602	0.955385	ERP29
ENSG00000205323	72.1614	0.219023	0.567415	0.386002	0.699495	0.955385	SARNP
ENSG00000275895	58.327	0.226466	0.589587	0.38411	0.700897	0.955385	U2AF1L5
ENSG00000118263	52.0933	-0.243934	0.641492	-0.38026	0.703752	0.955444	KLF7
ENSG00000136810	335.074	-0.259505	0.680162	-0.381534	0.702807	0.955444	TXN
ENSG00000142676	865.465	-0.255137	0.66664	-0.382721	0.701927	0.955444	RPL11
ENSG00000242299	318.164	-0.191304	0.502285	-0.380867	0.703302	0.955444	AC073861.1
ENSG00000031698	81.6975	-0.264361	0.716188	-0.369122	0.712037	0.956903	SARS1
ENSG00000104529	60.3393	0.23169	0.629927	0.367805	0.713019	0.956903	EEF1D
ENSG00000106400	45.9451	0.307914	0.821774	0.374694	0.707888	0.956903	ZNHIT1
ENSG00000114999	87.7068	-0.21874	0.58785	-0.372101	0.709817	0.956903	TTL
ENSG00000128989	46.1518	-0.25695	0.681497	-0.377037	0.706146	0.956903	ARPP19
ENSG00000135404	189.528	0.234783	0.62497	0.37567	0.707162	0.956903	CD63
ENSG00000161016	388.449	0.19322	0.525912	0.3674	0.713321	0.956903	RPL8
ENSG00000165283	36.7462	-0.301876	0.811655	-0.371926	0.709948	0.956903	STOML2
ENSG00000170231	50.4721	-0.356929	0.963003	-0.370642	0.710904	0.956903	FABP6
ENSG00000174851	40.9966	-0.279842	0.763521	-0.366515	0.713981	0.956903	YIF1A
ENSG00000186010	190.328	-0.303335	0.821088	-0.36943	0.711807	0.956903	NDUFA13
ENSG00000221983	560.597	-0.218238	0.588411	-0.370894	0.710717	0.956903	UBA52
ENSG00000240376	61.0086	-0.528869	1.41446	-0.373902	0.708477	0.956903	AC010343.1
ENSG00000109919	45.5683	0.233863	0.640111	0.365348	0.714852	0.957126	MTCH2
ENSG00000099795	107.81	0.232821	0.642272	0.362496	0.716981	0.959033	NDUFB7
ENSG00000173660	194.532	-0.245509	0.679554	-0.36128	0.71789	0.959305	UQCRH
ENSG00000136938	100.512	-0.268656	0.746432	-0.35992	0.718907	0.959719	ANP32B
ENSG00000137285	47.5001	-0.295834	0.830955	-0.356017	0.721828	0.962673	TUBB2B
ENSG00000105202	48.8916	0.266068	0.756605	0.351661	0.725093	0.963246	FBL
ENSG00000160194	35.6198	-0.284006	0.801746	-0.354234	0.723164	0.963246	NDUFV3
ENSG00000277258	77.6432	-1.18677	3.36733	-0.352438	0.72451	0.963246	PCGF2
ENSG00000277586	65.692	0.247997	0.701603	0.353471	0.723735	0.963246	NEFL
ENSG00000090905	40.6858	-0.304187	0.870176	-0.349569	0.726662	0.963448	TNRC6A
ENSG00000103485	47.6448	0.26967	0.769697	0.350358	0.72607	0.963448	QPRT
ENSG00000093010	53.7539	0.261127	0.778522	0.335414	0.737313	0.964337	COMT
ENSG00000102172	44.607	-0.20768	0.617876	-0.336119	0.736781	0.964337	SMS
ENSG00000114391	659.022	-0.216335	0.643546	-0.336161	0.73675	0.964337	RPL24
ENSG00000125354	67.5563	0.183793	0.541301	0.339539	0.734204	0.964337	SEPTIN6
ENSG00000126653	44.0606	0.228372	0.680393	0.335647	0.737137	0.964337	NSRP1
ENSG00000131143	347.449	0.226551	0.670524	0.337871	0.73546	0.964337	COX4I1
ENSG00000131473	43.2527	-0.237701	0.718996	-0.330601	0.740946	0.964337	ACLY
ENSG00000132780	42.913	-0.248236	0.733629	-0.338368	0.735086	0.964337	NASP
ENSG00000140612	78.7124	-0.186287	0.565506	-0.329417	0.741841	0.964337	SEC11A
ENSG00000149196	37.8408	-0.228163	0.689693	-0.330818	0.740782	0.964337	HIKESHI
ENSG00000160013	41.8051	-0.381168	1.14031	-0.334266	0.738179	0.964337	PTGIR
ENSG00000162496	39.373	0.374149	1.07852	0.34691	0.728659	0.964337	DHRS3
ENSG00000164587	1113.49	-0.221712	0.67411	-0.328896	0.742234	0.964337	RPS14
ENSG00000169895	43.4684	-0.215846	0.637695	-0.338478	0.735003	0.964337	SYAP1
ENSG00000174886	159.753	0.270754	0.808894	0.334721	0.737835	0.964337	NDUFA11
ENSG00000179218	322.09	-0.208076	0.618704	-0.33631	0.736637	0.964337	CALR
ENSG00000204677	64.7047	-0.441596	1.33865	-0.329881	0.74149	0.964337	FAM153CP
ENSG00000215030	357.512	-0.18194	0.536139	-0.339353	0.734344	0.964337	RPL13P12
ENSG00000218739	54.9107	-0.228585	0.692979	-0.329858	0.741507	0.964337	CEBPZOS
ENSG00000226221	122.443	-0.278032	0.82434	-0.337279	0.735907	0.964337	RPL26P19
ENSG00000232119	41.6629	0.272797	0.813029	0.335531	0.737224	0.964337	MCTS1
ENSG00000000419	45.7748	0.221919	0.693119	0.320175	0.748836	0.964828	DPM1
ENSG00000004059	38.9128	-0.208679	0.652038	-0.320042	0.748937	0.964828	ARF5
ENSG00000087191	57.7379	-0.274332	0.859087	-0.319329	0.749477	0.964828	PSMC5
ENSG00000105379	106.057	0.172124	0.531329	0.32395	0.745976	0.964828	ETFB
ENSG00000115268	810.393	-0.20859	0.654916	-0.318499	0.750106	0.964828	RPS15
ENSG00000143153	69.084	-0.253372	0.808228	-0.313491	0.753908	0.964828	ATP1B1
ENSG00000143368	48.1306	0.464651	1.47204	0.31565	0.752268	0.964828	SF3B4
ENSG00000156411	277.481	-0.278796	0.857331	-0.325191	0.745037	0.964828	ATP5MPL
ENSG00000164405	279.984	-0.230874	0.711451	-0.324511	0.745551	0.964828	UQCRQ
ENSG00000174917	66.2695	0.200788	0.627338	0.320063	0.74892	0.964828	MICOS13
ENSG00000175063	66.8765	0.32134	1.0158	0.316342	0.751743	0.964828	UBE2C
ENSG00000180176	50.604	0.210079	0.642188	0.32713	0.743569	0.964828	TH
ENSG00000182196	75.31	-0.187688	0.596136	-0.314841	0.752882	0.964828	ARL6IP4
ENSG00000184110	65.0956	-0.191718	0.604035	-0.317395	0.750944	0.964828	EIF3C
ENSG00000189043	465.422	0.260308	0.813718	0.319899	0.749045	0.964828	NDUFA4
ENSG00000242593	39.4241	0.206644	0.660663	0.312783	0.754446	0.964828	AC006148.1
ENSG00000279483	143.374	-0.220937	0.707061	-0.312472	0.754682	0.964828	AC090498.1
ENSG00000004779	139.805	0.159625	0.603018	0.264711	0.791232	0.965514	NDUFAB1
ENSG00000074842	51.9887	-0.162516	0.596391	-0.272498	0.785239	0.965514	MYDGF
ENSG00000083845	460.476	0.196836	0.736692	0.267189	0.789323	0.965514	RPS5
ENSG00000084234	37.9285	-0.232486	0.825717	-0.281556	0.778284	0.965514	APLP2
ENSG00000087365	43.2108	-0.191152	0.739716	-0.258412	0.796089	0.965514	SF3B2
ENSG00000087460	181.146	0.184235	0.670434	0.2748	0.78347	0.965514	GNAS
ENSG00000099977	54.7491	0.280483	0.923555	0.3037	0.761357	0.965514	DDT
ENSG00000101470	43.0552	-0.851645	3.13073	-0.272027	0.785601	0.965514	TNNC2
ENSG00000105185	144.094	-0.209826	0.698149	-0.300547	0.76376	0.965514	PDCD5
ENSG00000108055	51.0395	-0.190392	0.643052	-0.296077	0.767172	0.965514	SMC3
ENSG00000108107	849.68	-0.204091	0.686831	-0.297149	0.766353	0.965514	RPL28
ENSG00000110700	525.083	0.198818	0.759569	0.261752	0.793513	0.965514	RPS13
ENSG00000110717	64.6982	0.179184	0.599578	0.29885	0.765055	0.965514	NDUFS8
ENSG00000111786	90.5489	0.140195	0.548169	0.255752	0.798142	0.965514	SRSF9
ENSG00000112667	40.3729	0.27552	1.05124	0.26209	0.793252	0.965514	DNPH1
ENSG00000117592	86.9848	0.176747	0.605233	0.292031	0.770263	0.965514	PRDX6
ENSG00000117632	78.2401	-0.183185	0.646465	-0.283364	0.776898	0.965514	STMN1
ENSG00000117724	147.79	0.233734	0.849329	0.275199	0.783163	0.965514	CENPF
ENSG00000120802	48.5334	-0.218785	0.800297	-0.27338	0.784561	0.965514	TMPO
ENSG00000122566	188.866	-0.134299	0.504284	-0.266317	0.789995	0.965514	HNRNPA2B1
ENSG00000125971	69.9621	0.200677	0.733012	0.27377	0.784261	0.965514	DYNLRB1
ENSG00000128563	100.823	-0.228945	0.896686	-0.255324	0.798473	0.965514	PRKRIP1
ENSG00000129197	50.6416	0.159615	0.617711	0.258398	0.7961	0.965514	RPAIN
ENSG00000132963	250.913	0.15507	0.519694	0.298386	0.765408	0.965514	POMP
ENSG00000134419	967.787	-0.237323	0.799948	-0.296673	0.766717	0.965514	RPS15A
ENSG00000135390	589.512	-0.190794	0.640195	-0.298024	0.765685	0.965514	ATP5MC2
ENSG00000135940	109.778	-0.217593	0.792968	-0.274403	0.783775	0.965514	COX5B
ENSG00000140988	882.054	0.211732	0.794861	0.266376	0.789949	0.965514	RPS2
ENSG00000143401	92.4987	-0.160908	0.593621	-0.271062	0.786343	0.965514	ANP32E
ENSG00000145494	80.1538	-0.228309	0.856085	-0.26669	0.789708	0.965514	NDUFS6
ENSG00000153006	93.4343	-0.157191	0.542233	-0.289896	0.771896	0.965514	SREK1IP1
ENSG00000159352	128.275	0.247493	0.816139	0.303249	0.7617	0.965514	PSMD4
ENSG00000163463	212.67	-0.177472	0.680036	-0.260974	0.794112	0.965514	KRTCAP2
ENSG00000163468	66.6726	0.174847	0.623738	0.280321	0.779232	0.965514	CCT3
ENSG00000163597	134.455	-0.19005	0.633004	-0.300235	0.763998	0.965514	SNHG16
ENSG00000164182	668.017	0.229209	0.841724	0.272309	0.785385	0.965514	NDUFAF2
ENSG00000166295	81.7067	0.157006	0.58408	0.26881	0.788076	0.965514	ANAPC16
ENSG00000169021	41.0713	0.194228	0.700666	0.277204	0.781623	0.965514	UQCRFS1
ENSG00000171316	48.667	-0.280549	0.959014	-0.292539	0.769875	0.965514	CHD7
ENSG00000172889	47.4276	0.2036	0.74092	0.274793	0.783475	0.965514	EGFL7
ENSG00000174021	156.556	0.156672	0.613878	0.255216	0.798556	0.965514	GNG5
ENSG00000174695	39.6229	-0.190298	0.710969	-0.26766	0.788961	0.965514	TMEM167A
ENSG00000175756	51.1029	0.212924	0.832413	0.255791	0.798112	0.965514	AURKAIP1
ENSG00000185559	408.052	0.3045	1.05723	0.288016	0.773335	0.965514	DLK1
ENSG00000185624	50.3381	0.163888	0.633606	0.25866	0.795898	0.965514	P4HB
ENSG00000189403	313.52	0.157765	0.571583	0.276014	0.782537	0.965514	HMGB1
ENSG00000198242	203.128	-0.193339	0.672926	-0.287312	0.773874	0.965514	RPL23A
ENSG00000198258	216.077	-0.178614	0.579848	-0.308036	0.758055	0.965514	UBL5
ENSG00000210151	402.112	-0.392418	1.45033	-0.270571	0.786721	0.965514	MT-TS1
ENSG00000213442	1041.64	0.193452	0.745528	0.259482	0.795263	0.965514	RPL18AP3
ENSG00000226777	44.9789	0.290596	1.10354	0.26333	0.792296	0.965514	FAM30A
ENSG00000228205	52.982	-0.543009	1.83595	-0.295764	0.76741	0.965514	AC131235.2
ENSG00000228232	89.8042	0.317731	1.22838	0.258659	0.795898	0.965514	GAPDHP1
ENSG00000235552	744.396	0.17969	0.652218	0.275506	0.782927	0.965514	RPL6P27
ENSG00000236552	1270.5	0.198804	0.66186	0.300371	0.763894	0.965514	RPL13AP5
ENSG00000240342	45.6566	0.336598	1.24124	0.271179	0.786253	0.965514	RPS2P5
ENSG00000240972	1255.04	-0.186058	0.608048	-0.305992	0.759611	0.965514	MIF
ENSG00000241506	49.8511	-0.217597	0.787227	-0.276409	0.782234	0.965514	PSMC1P1
ENSG00000256393	325.922	-0.255361	0.838168	-0.304665	0.760621	0.965514	RPL41P5
ENSG00000265241	68.9621	-0.213599	0.711522	-0.300201	0.764024	0.965514	RBM8A
ENSG00000286070	60.0222	0.447761	1.53837	0.291062	0.771004	0.965514	GGT1
ENSG00000167526	852.781	0.178978	0.704159	0.254173	0.799362	0.965629	RPL13
ENSG00000107949	60.6676	-0.179822	0.716762	-0.250881	0.801906	0.966126	BCCIP
ENSG00000213293	47.0863	-0.677275	2.69022	-0.251755	0.801231	0.966126	AC012618.1
ENSG00000241468	179.4	0.203369	0.810439	0.250936	0.801863	0.966126	ATP5MF
ENSG00000100632	117.281	0.145389	0.595829	0.244011	0.807222	0.97081	ERH
ENSG00000211450	39.1172	0.195431	0.798397	0.24478	0.806627	0.97081	SELENOH
ENSG00000105372	1642.37	-0.181816	0.749142	-0.2427	0.808238	0.971172	RPS19
ENSG00000071082	745.507	-0.176795	0.745395	-0.237183	0.812515	0.97287	RPL31
ENSG00000130255	889.816	-0.194508	0.812301	-0.239453	0.810754	0.97287	RPL36
ENSG00000134248	93.6872	0.130926	0.551479	0.23741	0.812339	0.97287	LAMTOR5
ENSG00000185432	43.323	-0.168238	0.704166	-0.238919	0.811169	0.97287	METTL7A
ENSG00000099783	88.6718	0.16713	0.720395	0.231998	0.81654	0.973496	HNRNPM
ENSG00000115053	518.934	-0.141645	0.60767	-0.233096	0.815687	0.973496	NCL
ENSG00000132341	317.632	-0.121699	0.523652	-0.232404	0.816225	0.973496	RAN
ENSG00000146066	42.5268	0.24473	1.0475	0.233632	0.815271	0.973496	HIGD2A
ENSG00000173207	74.2148	0.235935	1.01742	0.231896	0.816619	0.973496	CKS1B
ENSG00000165410	44.8243	0.26907	1.16709	0.230547	0.817667	0.973773	CFL2
ENSG00000189343	124.974	-0.187842	0.817586	-0.229752	0.818284	0.973773	RPS2P46
ENSG00000063177	434.111	-0.142	0.684934	-0.207319	0.835761	0.974099	RPL18
ENSG00000081154	58.375	0.155558	0.736544	0.2112	0.832732	0.974099	PCNP
ENSG00000100941	47.6348	-0.189042	0.911726	-0.207345	0.83574	0.974099	PNN
ENSG00000102241	35.7466	-0.174543	0.840092	-0.207767	0.835411	0.974099	HTATSF1
ENSG00000106105	53.5694	0.141911	0.670996	0.211493	0.832503	0.974099	GARS1
ENSG00000107796	43.415	0.442855	1.94209	0.22803	0.819623	0.974099	ACTA2
ENSG00000108848	71.3038	-0.117248	0.54388	-0.215576	0.829318	0.974099	LUC7L3
ENSG00000110955	292.01	0.112193	0.501686	0.223632	0.823044	0.974099	ATP5F1B
ENSG00000116251	569.086	-0.118232	0.542111	-0.218095	0.827355	0.974099	RPL22
ENSG00000125356	230.58	-0.144239	0.661525	-0.21804	0.827398	0.974099	NDUFA1
ENSG00000128534	48.5874	-0.202888	0.903747	-0.224496	0.822371	0.974099	LSM8
ENSG00000128951	53.7767	-0.158282	0.723493	-0.218774	0.826826	0.974099	DUT
ENSG00000138385	71.8602	0.167086	0.785478	0.212719	0.831546	0.974099	SSB
ENSG00000143549	111.859	-0.121298	0.577168	-0.210161	0.833542	0.974099	TPM3
ENSG00000144642	37.5335	0.169349	0.760535	0.22267	0.823792	0.974099	RBMS3
ENSG00000156482	919.574	-0.114021	0.538841	-0.211603	0.832416	0.974099	RPL30
ENSG00000163170	36.3083	-0.197548	0.894382	-0.220876	0.825189	0.974099	BOLA3
ENSG00000166803	81.9594	0.185506	0.840181	0.220793	0.825254	0.974099	PCLAF
ENSG00000169139	338.668	0.147768	0.668746	0.220963	0.825121	0.974099	UBE2V2
ENSG00000173726	138.75	-0.112855	0.541765	-0.208311	0.834987	0.974099	TOMM20
ENSG00000183172	58.3299	0.136794	0.609356	0.22449	0.822376	0.974099	SMDT1
ENSG00000187109	242.995	-0.103326	0.478721	-0.215838	0.829114	0.974099	NAP1L1
ENSG00000196683	226.842	-0.192131	0.86945	-0.22098	0.825108	0.974099	TOMM7
ENSG00000263266	250.156	0.135904	0.625648	0.217222	0.828036	0.974099	RPS7P1
ENSG00000149273	1268.85	0.168326	0.827424	0.203434	0.838796	0.974924	RPS3
ENSG00000159199	128.552	-0.160639	0.786651	-0.204207	0.838192	0.974924	ATP5MC1
ENSG00000167283	416.886	-0.118765	0.585799	-0.20274	0.839338	0.974924	ATP5MG
ENSG00000172115	114.874	0.107197	0.527607	0.203176	0.838998	0.974924	CYCS
ENSG00000120333	44.6714	-0.170174	0.844565	-0.201492	0.840314	0.975223	MRPS14
ENSG00000135441	49.6534	0.135553	0.677019	0.200221	0.841308	0.975544	BLOC1S1
ENSG00000214389	83.5812	0.138177	0.693602	0.199217	0.842093	0.975622	RPS3AP26
ENSG00000180992	65.6645	-0.123943	0.626891	-0.19771	0.843272	0.976156	MRPL14
ENSG00000054118	46.3739	0.133824	0.700398	0.191068	0.848472	0.976354	THRAP3
ENSG00000137970	685.982	0.122151	0.636951	0.191774	0.847919	0.976354	RPL7P9
ENSG00000147604	58.0171	-0.126595	0.659807	-0.191867	0.847846	0.976354	RPL7
ENSG00000173272	40.5617	-0.155642	0.800424	-0.19445	0.845824	0.976354	MZT2A
ENSG00000173486	47.7338	0.121286	0.618416	0.196123	0.844514	0.976354	FKBP2
ENSG00000198755	463.988	0.128425	0.667631	0.19236	0.84746	0.976354	RPL10A
ENSG00000205981	62.908	0.161744	0.839858	0.192585	0.847284	0.976354	DNAJC19
ENSG00000088205	46.3835	-0.115954	0.616571	-0.188063	0.850827	0.976583	DDX18
ENSG00000110696	46.8949	0.127685	0.677061	0.188586	0.850417	0.976583	C11orf58
ENSG00000177556	40.0138	-0.130103	0.687918	-0.189125	0.849995	0.976583	ATOX1
ENSG00000089009	241.197	-0.116471	0.630211	-0.184812	0.853376	0.977033	RPL6
ENSG00000118181	1098.93	-0.146676	0.791971	-0.185204	0.853069	0.977033	RPS25
ENSG00000182774	986.158	-0.139224	0.750957	-0.185395	0.852919	0.977033	RPS17
ENSG00000006625	78.6264	-0.125505	0.692803	-0.181155	0.856246	0.977237	GGCT
ENSG00000013275	199.835	0.118561	0.67243	0.176317	0.860045	0.977237	PSMC4
ENSG00000042753	62.1104	0.124891	0.811923	0.153821	0.877751	0.977237	AP2S1
ENSG00000062582	77.682	-0.111151	0.75475	-0.147269	0.88292	0.977237	MRPS24
ENSG00000075239	45.5887	0.11888	0.736539	0.161404	0.871775	0.977237	ACAT1
ENSG00000089220	113.664	0.0759652	0.52299	0.145252	0.884512	0.977237	PEBP1
ENSG00000099817	53.8843	0.139296	0.87321	0.159521	0.873258	0.977237	POLR2E
ENSG00000100604	107.771	-0.149384	0.949832	-0.157274	0.875029	0.977237	CHGA
ENSG00000100804	105.955	0.0962532	0.661756	0.145451	0.884355	0.977237	PSMB5
ENSG00000102898	63.8626	0.151719	0.833799	0.181961	0.855613	0.977237	NUTF2
ENSG00000105258	73.7324	0.0974299	0.614779	0.158479	0.874079	0.977237	POLR2I
ENSG00000108654	77.3458	0.12477	0.747707	0.16687	0.867472	0.977237	DDX5
ENSG00000109971	243.076	-0.119898	0.755323	-0.158738	0.873876	0.977237	HSPA8
ENSG00000111639	79.7208	0.0996711	0.66833	0.149135	0.881447	0.977237	MRPL51
ENSG00000117410	57.9181	-0.090792	0.637768	-0.142359	0.886796	0.977237	ATP6V0B
ENSG00000119866	51.0807	-0.116875	0.730335	-0.16003	0.872858	0.977237	BCL11A
ENSG00000120533	84.4436	0.0776937	0.559589	0.138841	0.889576	0.977237	ENY2
ENSG00000121361	36.4729	0.11642	0.794753	0.146486	0.883538	0.977237	KCNJ8
ENSG00000125534	134.81	0.130554	0.939173	0.139009	0.889443	0.977237	PPDPF
ENSG00000125743	294.645	0.121608	0.67305	0.180682	0.856617	0.977237	SNRPD2
ENSG00000125835	100.385	0.0874712	0.567648	0.154094	0.877535	0.977237	SNRPB
ENSG00000126756	56.1881	-0.142881	0.859933	-0.166153	0.868036	0.977237	UXT
ENSG00000131469	1074.44	-0.110214	0.736784	-0.149588	0.88109	0.977237	RPL27
ENSG00000137288	48.9202	0.126448	0.7723	0.163729	0.869944	0.977237	UQCC2
ENSG00000139684	53.2328	0.0979933	0.669301	0.146411	0.883597	0.977237	ESD
ENSG00000140319	305.132	-0.0965204	0.622365	-0.155086	0.876753	0.977237	SRP14
ENSG00000140374	68.8084	0.118773	0.685197	0.173341	0.862383	0.977237	ETFA
ENSG00000142507	73.4168	-0.109496	0.642649	-0.170383	0.864709	0.977237	PSMB6
ENSG00000142937	712.572	0.109676	0.635196	0.172665	0.862915	0.977237	RPS8
ENSG00000147419	38.1438	-0.0982403	0.711772	-0.138022	0.890223	0.977237	CCDC25
ENSG00000150779	89.4715	-0.105401	0.585834	-0.179916	0.857218	0.977237	TIMM8B
ENSG00000164096	52.902	0.103789	0.724619	0.143232	0.886107	0.977237	C4orf3
ENSG00000164104	117.138	0.114128	0.6552	0.174189	0.861717	0.977237	HMGB2
ENSG00000166012	63.5919	-0.150562	0.920003	-0.163654	0.870003	0.977237	TAF1D
ENSG00000167088	139.607	0.0996333	0.700664	0.142198	0.886923	0.977237	SNRPD1
ENSG00000169136	40.4383	-0.145559	0.999051	-0.145697	0.884161	0.977237	ATF5
ENSG00000180304	38.2816	0.119982	0.828751	0.144775	0.884889	0.977237	OAZ2
ENSG00000180660	37.3654	-0.123409	0.709394	-0.173964	0.861894	0.977237	MAB21L1
ENSG00000182899	1003.45	-0.107023	0.748178	-0.143045	0.886254	0.977237	RPL35A
ENSG00000182985	58.8032	-0.145612	1.01636	-0.143267	0.886079	0.977237	CADM1
ENSG00000197081	90.9024	-0.120533	0.746359	-0.161495	0.871704	0.977237	IGF2R
ENSG00000197958	654.526	-0.132609	0.78296	-0.169369	0.865507	0.977237	RPL12
ENSG00000214253	57.0497	-0.0973742	0.705526	-0.138016	0.890227	0.977237	FIS1
ENSG00000226084	183.886	-0.104027	0.596127	-0.174504	0.861469	0.977237	AC113935.1
ENSG00000228474	278.037	0.0997664	0.644516	0.154793	0.876985	0.977237	OST4
ENSG00000231500	920.098	0.148454	0.833163	0.178181	0.858581	0.977237	RPS18
ENSG00000232388	45.131	-0.135683	0.886328	-0.153084	0.878332	0.977237	SMIM26
ENSG00000235363	35.7512	0.176216	1.11207	0.158457	0.874097	0.977237	SNRPGP10
ENSG00000241837	142.065	0.138517	0.756452	0.183114	0.854708	0.977237	ATP5PO
ENSG00000251562	1444.55	0.163285	1.17512	0.138952	0.889488	0.977237	MALAT1
ENSG00000264281	811.816	0.132614	0.781331	0.169729	0.865223	0.977237	AC016596.3
ENSG00000010438	37.9722	0.106106	0.778146	0.136358	0.891538	0.977886	PRSS3
ENSG00000099624	50.1828	-0.0927934	0.776195	-0.119549	0.90484	0.97858	ATP5F1D
ENSG00000105193	839.847	-0.0989056	0.79313	-0.124703	0.900759	0.97858	RPS16
ENSG00000106399	56.4246	0.0883551	0.755549	0.116942	0.906906	0.97858	RPA3
ENSG00000120963	40.5372	0.113861	0.874468	0.130206	0.896403	0.97858	ZNF706
ENSG00000122180	140.764	-0.537708	4.56884	-0.11769	0.906313	0.97858	MYOG
ENSG00000123562	53.2786	0.0922451	0.747554	0.123396	0.901794	0.97858	MORF4L2
ENSG00000131174	305.3	0.0939752	0.789774	0.11899	0.905283	0.97858	COX7B
ENSG00000134825	148.12	0.0837303	0.675115	0.124024	0.901296	0.97858	TMEM258
ENSG00000143947	569.916	-0.0918442	0.763211	-0.120339	0.904214	0.97858	RPS27A
ENSG00000151366	197.809	-0.0698257	0.571572	-0.122164	0.902769	0.97858	NDUFC2
ENSG00000164687	69.0802	0.0845294	0.726382	0.116371	0.907359	0.97858	FABP5
ENSG00000166681	168.625	0.0897328	0.776603	0.115545	0.908013	0.97858	BEX3
ENSG00000178449	39.1502	-0.0782246	0.673454	-0.116154	0.90753	0.97858	COX14
ENSG00000186468	1065.24	-0.102134	0.806266	-0.126675	0.899198	0.97858	RPS23
ENSG00000198618	442.948	0.0876309	0.663714	0.132031	0.89496	0.97858	PPIAP22
ENSG00000204568	39.9935	0.11448	0.888414	0.128859	0.897469	0.97858	MRPS18B
ENSG00000204574	49.0386	-0.0890135	0.721525	-0.123369	0.901815	0.97858	ABCF1
ENSG00000225178	160.38	0.091226	0.759652	0.120089	0.904413	0.97858	RPSAP58
ENSG00000258947	72.2572	0.0874895	0.667671	0.131037	0.895746	0.97858	TUBB3
ENSG00000266402	59.6987	-0.119143	0.946504	-0.125877	0.899829	0.97858	SNHG25
ENSG00000267383	66.8467	0.198201	1.51041	0.131223	0.895599	0.97858	AC011447.3
ENSG00000267855	54.0313	0.102115	0.793299	0.128722	0.897578	0.97858	NDUFA7
ENSG00000100387	182.114	-0.0630267	0.568722	-0.110822	0.911758	0.980705	RBX1
ENSG00000105404	66.7521	0.0632212	0.571675	0.110589	0.911942	0.980705	RABAC1
ENSG00000123349	174.772	-0.0727945	0.659799	-0.110328	0.912149	0.980705	PFDN5
ENSG00000130770	76.2955	-0.0705824	0.655829	-0.107623	0.914295	0.982234	ATP5IF1
ENSG00000166226	77.9012	0.0711863	0.674535	0.105534	0.915952	0.982237	CCT2
ENSG00000169062	35.8865	0.0831932	0.793011	0.104908	0.916449	0.982237	UPF3A
ENSG00000225391	41.3963	0.0989675	0.943564	0.104887	0.916466	0.982237	AL135902.1
ENSG00000139168	66.5059	-0.06716	0.659566	-0.101824	0.918896	0.983466	ZCRB1
ENSG00000198937	48.4982	0.108073	1.06353	0.101618	0.91906	0.983466	CCDC167
ENSG00000182944	38.34	-0.103306	1.02832	-0.100461	0.919978	0.983675	EWSR1
ENSG00000100664	82.678	0.0578652	0.582152	0.0993988	0.920822	0.983802	EIF5
ENSG00000154518	218.081	0.0509439	0.521975	0.0975984	0.922251	0.984556	ATP5MC3
ENSG00000142168	184.404	0.0806178	0.839689	0.0960091	0.923513	0.985129	SOD1
ENSG00000134056	69.5765	0.0755176	0.833886	0.090561	0.927841	0.986595	MRPS36
ENSG00000136240	38.3658	0.0622964	0.677468	0.0919547	0.926734	0.986595	KDELR2
ENSG00000146731	128.924	0.0482139	0.53744	0.0897102	0.928517	0.986595	CCT6A
ENSG00000166136	220.579	-0.0567389	0.61218	-0.0926835	0.926155	0.986595	NDUFB8
ENSG00000170759	54.8639	0.0747167	0.827951	0.0902429	0.928094	0.986595	KIF5B
ENSG00000237550	497.88	0.0491052	0.560536	0.087604	0.930191	0.987602	AC243919.1
ENSG00000147123	125.629	0.0465667	0.543501	0.0856791	0.931721	0.988454	NDUFB11
ENSG00000109332	51.6662	-0.0491701	0.608655	-0.0807849	0.935613	0.990156	UBE2D3
ENSG00000152795	61.0054	0.0548921	0.678245	0.0809325	0.935496	0.990156	HNRNPDL
ENSG00000233287	67.1464	-0.195322	2.44166	-0.0799959	0.936241	0.990156	AC009362.1
ENSG00000253729	55.5442	-0.0477955	0.592952	-0.080606	0.935755	0.990156	PRKDC
ENSG00000165502	307.596	0.0357032	0.463552	0.077021	0.938607	0.991887	RPL36AL
ENSG00000006451	49.8025	0.0199728	0.641619	0.0311288	0.975167	0.992247	RALA
ENSG00000092199	175.697	0.0298138	0.503648	0.0591957	0.952796	0.992247	HNRNPC
ENSG00000096063	59.4403	-0.0456315	0.789742	-0.0577802	0.953924	0.992247	SRPK1
ENSG00000100142	93.2734	0.0431684	0.667398	0.0646816	0.948427	0.992247	POLR2F
ENSG00000105640	72.5359	0.0430733	0.685296	0.0628536	0.949883	0.992247	RPL18A
ENSG00000106355	129.056	-0.0359772	0.699407	-0.0514396	0.958975	0.992247	LSM5
ENSG00000106803	134.323	-0.0458187	0.73044	-0.0627275	0.949984	0.992247	SEC61B
ENSG00000108518	258.392	0.0220984	0.497143	0.0444507	0.964545	0.992247	PFN1
ENSG00000111832	65.4401	-0.0395471	0.725268	-0.0545275	0.956515	0.992247	RWDD1
ENSG00000112306	990.082	-0.0306847	0.700562	-0.0438001	0.965064	0.992247	RPS12
ENSG00000113387	162.419	0.0327285	0.450616	0.0726307	0.9421	0.992247	SUB1
ENSG00000114854	43.3679	0.147615	4.58405	0.032202	0.974311	0.992247	TNNC1
ENSG00000118194	52.785	0.16399	4.2562	0.0385296	0.969265	0.992247	TNNT2
ENSG00000123454	70.6811	-0.0201034	0.622825	-0.0322777	0.974251	0.992247	DBH
ENSG00000126267	284.761	-0.0479536	0.904386	-0.0530233	0.957713	0.992247	COX6B1
ENSG00000129351	75.9377	-0.028552	0.614726	-0.0464468	0.962954	0.992247	ILF3
ENSG00000130811	56.9953	-0.033847	0.603204	-0.056112	0.955253	0.992247	EIF3G
ENSG00000131495	55.5904	0.0534283	1.03625	0.0515593	0.95888	0.992247	NDUFA2
ENSG00000132329	82.3054	-0.0468031	0.678113	-0.0690197	0.944974	0.992247	RAMP1
ENSG00000133169	122.32	0.0438867	0.667122	0.0657852	0.947549	0.992247	BEX1
ENSG00000141367	49.8186	-0.0785716	1.04919	-0.0748877	0.940304	0.992247	CLTC
ENSG00000144381	199.772	-0.0284893	0.541413	-0.0526204	0.958034	0.992247	HSPD1
ENSG00000144713	515.457	-0.0524027	0.797356	-0.0657206	0.9476	0.992247	RPL32
ENSG00000148834	65.1309	-0.0303435	0.870847	-0.0348436	0.972204	0.992247	GSTO1
ENSG00000154582	135.13	0.0268237	0.547974	0.0489507	0.960959	0.992247	ELOC
ENSG00000154723	300.389	0.0266845	0.697134	0.0382775	0.969466	0.992247	ATP5PF
ENSG00000155115	91.1076	0.0222727	0.639125	0.0348487	0.9722	0.992247	GTF3C6
ENSG00000155368	83.4091	-0.0288158	0.821263	-0.0350872	0.97201	0.992247	DBI
ENSG00000158417	224.301	0.0241093	0.54236	0.0444526	0.964544	0.992247	EIF5B
ENSG00000161970	620.104	-0.0457103	0.792036	-0.0577124	0.953978	0.992247	RPL26
ENSG00000167397	62.1553	0.0594338	0.809721	0.0734004	0.941487	0.992247	VKORC1
ENSG00000170889	508.128	0.0193987	0.613923	0.031598	0.974793	0.992247	RPS9
ENSG00000175550	41.4544	-0.0274671	0.688823	-0.0398753	0.968193	0.992247	DRAP1
ENSG00000180398	35.8095	-0.0378514	0.709789	-0.0533276	0.957471	0.992247	MCFD2
ENSG00000183011	47.3132	-0.0416212	0.666046	-0.06249	0.950173	0.992247	NAA38
ENSG00000184076	141.091	-0.0309551	1.00607	-0.0307683	0.975454	0.992247	UQCR10
ENSG00000184983	453.408	-0.0348122	0.749399	-0.0464536	0.962949	0.992247	NDUFA6
ENSG00000185825	73.4172	0.0334768	0.745893	0.0448815	0.964202	0.992247	BCAP31
ENSG00000188243	85.9852	0.0337976	0.964561	0.0350394	0.972048	0.992247	COMMD6
ENSG00000196591	55.9168	-0.0330501	0.804023	-0.041106	0.967211	0.992247	HDAC2
ENSG00000202515	88.0924	-0.0744887	1.09671	-0.0679201	0.945849	0.992247	VTRNA1-3
ENSG00000213145	73.5655	-0.0474408	1.26698	-0.0374439	0.970131	0.992247	CRIP1
ENSG00000229117	225.75	-0.0504606	0.915261	-0.0551325	0.956033	0.992247	RPL41
ENSG00000229638	75.7929	-0.074403	1.15901	-0.0641954	0.948815	0.992247	RPL4P4
ENSG00000234741	211.228	0.0490388	0.818421	0.0599187	0.95222	0.992247	GAS5
ENSG00000234797	214.493	-0.0177305	0.513606	-0.0345215	0.972461	0.992247	RPS3AP6
ENSG00000241656	52.6907	0.112169	1.80972	0.0619816	0.950577	0.992247	UBA52P7
ENSG00000243678	440.242	0.0261192	0.638102	0.0409326	0.96735	0.992247	NME2
ENSG00000244306	37.748	-0.0531898	0.717443	-0.074138	0.940901	0.992247	AL589743.1
ENSG00000269893	97.3836	-0.0447888	0.880464	-0.0508695	0.959429	0.992247	SNHG8
ENSG00000114850	84.6108	-0.0148595	0.538003	-0.0276197	0.977966	0.993363	SSR3
ENSG00000165264	76.4192	-0.0188381	0.683538	-0.0275597	0.978013	0.993363	NDUFB6
ENSG00000140416	99.9216	-0.0272315	1.06072	-0.0256725	0.979519	0.993407	TPM1
ENSG00000184840	48.1719	-0.0182455	0.687293	-0.026547	0.978821	0.993407	TMED9
ENSG00000143870	70.8889	0.0144936	0.611352	0.0237074	0.981086	0.994255	PDIA6
ENSG00000248333	71.2759	0.0122025	0.629841	0.019374	0.984543	0.996356	CDK11B
ENSG00000277791	110.752	0.0114153	0.592386	0.01927	0.984626	0.996356	PSMB3
ENSG00000071462	46.1305	-0.0101797	0.670018	-0.0151932	0.987878	0.998904	BUD23
ENSG00000051620	51.3108	-0.0052854	0.733252	-0.0072081	0.994249	0.999305	HEBP2
ENSG00000105438	49.1924	-0.0088744	0.678706	-0.0130754	0.989568	0.999305	KDELR1
ENSG00000115241	42.4814	-0.00766	0.68373	-0.0112033	0.991061	0.999305	PPM1G
ENSG00000118363	137.323	-0.0036077	0.632388	-0.0057049	0.995448	0.999305	SPCS2
ENSG00000119878	49.4491	0.00502997	0.761303	0.00660705	0.994728	0.999305	CRIPT
ENSG00000122585	320	0.00505344	1.15123	0.00438961	0.996498	0.999305	NPY
ENSG00000130332	71.9239	-0.0089508	0.911486	-0.00982	0.992165	0.999305	LSM7
ENSG00000143198	46.155	-0.0087478	0.822224	-0.0106392	0.991511	0.999305	MGST3
ENSG00000161960	114.635	0.0016626	0.612405	0.00271486	0.997834	0.999305	EIF4A1
ENSG00000171490	62.3573	-0.0043814	0.740134	-0.0059197	0.995277	0.999305	RSL1D1
ENSG00000175274	69.9009	0.00463891	1.36075	0.00340908	0.99728	0.999305	TP53I11
ENSG00000177410	220.734	0.00596716	0.766732	0.00778258	0.99379	0.999305	ZFAS1
ENSG00000198805	40.8958	0.00368363	0.836925	0.00440138	0.996488	0.999305	PNP
ENSG00000163584	99.103	0.00056578	0.630621	0.00089718	0.999284	0.99984	RPL22L1
ENSG00000197451	59.7673	0.00012923	0.643049	0.00020096	0.99984	0.99984	HNRNPAB
ENSG00000000003	9.23948	1.41652	1.12293	1.26145	0.207148		TSPAN6
ENSG00000000460	4.38596	-0.711974	1.82365	-0.390412	0.696232		C1orf112
ENSG00000001036	7.20658	-0.552461	1.37595	-0.401512	0.688043		FUCA2
ENSG00000001084	5.91327	-0.671712	1.78108	-0.377138	0.706071		GCLC
ENSG00000001167	5.1499	-0.623863	1.65333	-0.377337	0.705923		NFYA
ENSG00000001497	8.51555	0.321643	1.21128	0.265539	0.790594		LAS1L
ENSG00000001629	3.70845	-3.21981	1.99846	-1.61114	0.107149		ANKIB1
ENSG00000001630	22.4322	0.110433	0.859243	0.128524	0.897734		CYP51A1
ENSG00000001631	15.5612	-0.347592	0.963378	-0.360806	0.718245		KRIT1
ENSG00000002016	1.38538	0.893053	2.27258	0.392969	0.694342		RAD52
ENSG00000002330	3.72675	0.624154	1.64693	0.378981	0.704702		BAD
ENSG00000002549	9.41418	0.0621944	1.12828	0.0551231	0.95604		LAP3
ENSG00000002822	3.93221	-1.17353	1.77841	-0.659879	0.509332		MAD1L1
ENSG00000002834	13.3838	0.986223	0.956176	1.03142	0.302342		LASP1
ENSG00000002919	3.30292	-0.591678	1.82089	-0.324939	0.745227		SNX11
ENSG00000003096	9.81064	-2.25189	1.58766	-1.41837	0.156083		KLHL13
ENSG00000003137	1.07172	-1.07377	4.53022	-0.237024	0.812638		CYP26B1
ENSG00000003147	19.1745	-0.29994	0.885748	-0.338629	0.734889		ICA1
ENSG00000003249	6.06207	-0.247368	1.50603	-0.164252	0.869533		DBNDD1
ENSG00000003393	2.3597	-1.9647	2.27081	-0.865199	0.386929		ALS2
ENSG00000003402	4.55693	-1.07036	1.78853	-0.59846	0.549533		CFLAR
ENSG00000003509	3.64623	1.10502	1.67333	0.660375	0.509013		NDUFAF7
ENSG00000003756	5.779	-1.25023	1.53359	-0.81523	0.41494		RBM5
ENSG00000003987	1.46617	1.58432	3.60409	0.439589	0.660235		MTMR7
ENSG00000003989	9.20874	-1.52722	1.42352	-1.07285	0.283337		SLC7A2
ENSG00000004139	0.852386	1.96274	3.84569	0.510375	0.609789		SARM1
ENSG00000004142	7.50324	0.474718	1.25237	0.379055	0.704647		POLDIP2
ENSG00000004399	6.86574	0.524848	1.49877	0.350186	0.726199		PLXND1
ENSG00000004478	25.4204	0.11065	0.749516	0.147629	0.882635		FKBP4
ENSG00000004487	25.0834	0.371148	0.813978	0.455969	0.648413		KDM1A
ENSG00000004534	4.5271	-0.204161	1.5621	-0.130697	0.896015		RBM6
ENSG00000004660	0.587532	0.361346	3.36034	0.107533	0.914366		CAMKK1
ENSG00000004700	3.81451	-0.698021	1.86846	-0.373582	0.708716		RECQL
ENSG00000004766	0.671411	-0.38318	3.23762	-0.118352	0.905788		VPS50
ENSG00000004776	0.85559	1.93905	3.69461	0.524833	0.5997		HSPB6
ENSG00000004864	8.96096	-0.836754	1.2756	-0.655968	0.511845		SLC25A13
ENSG00000004866	8.16757	-0.0187361	1.17706	-0.0159177	0.9873		ST7
ENSG00000004897	5.48649	-1.61554	1.79971	-0.897669	0.369362		CDC27
ENSG00000004961	5.43285	1.42547	1.47126	0.968873	0.332609		HCCS
ENSG00000004975	1.28838	-0.134789	2.6479	-0.0509041	0.959402		DVL2
ENSG00000005007	4.99357	1.15598	1.54749	0.747003	0.455062		UPF1
ENSG00000005100	3.52902	-0.521182	1.73087	-0.301111	0.76333		DHX33
ENSG00000005108	7.30725	-1.41856	1.42683	-0.994203	0.320124		THSD7A
ENSG00000005156	15.5952	-2.55325	1.27548	-2.00179	0.0453075		LIG3
ENSG00000005175	8.92874	-2.85195	1.58222	-1.8025	0.0714664		RPAP3
ENSG00000005194	16.2658	0.195117	1.05	0.185825	0.852582		CIAPIN1
ENSG00000005206	1.51766	0.0244471	2.30469	0.0106076	0.991537		SPPL2B
ENSG00000005238	6.72776	-1.68226	1.52954	-1.09985	0.271397		FAM214B
ENSG00000005243	2.62222	0.46748	1.82214	0.256555	0.797522		COPZ2
ENSG00000005249	3.23763	-2.64632	2.18131	-1.21318	0.225062		PRKAR2B
ENSG00000005302	5.10339	-3.09708	1.91973	-1.61329	0.106681		MSL3
ENSG00000005339	14.1444	-1.25239	1.1837	-1.05802	0.290045		CREBBP
ENSG00000005436	2.64401	-1.02656	1.88838	-0.543617	0.586705		GCFC2
ENSG00000005448	12.5458	0.365998	1.10938	0.329912	0.741467		WDR54
ENSG00000005469	1.41063	-1.05195	2.74458	-0.383282	0.701511		CROT
ENSG00000005483	23.1573	-0.0424808	0.81042	-0.0524183	0.958195		KMT2E
ENSG00000005486	8.75035	-0.345622	1.2075	-0.286229	0.774703		RHBDD2
ENSG00000005700	14.2113	-0.169099	1.50409	-0.112426	0.910485		IBTK
ENSG00000005801	5.20509	-0.030334	1.65018	-0.0183823	0.985334		ZNF195
ENSG00000005810	6.04987	-1.69041	1.72068	-0.982408	0.325899		MYCBP2
ENSG00000005812	2.36542	1.63439	3.09698	0.527737	0.597682		FBXL3
ENSG00000005882	4.67799	-1.0108	1.94378	-0.520018	0.603051		PDK2
ENSG00000005884	0.703624	-0.620839	3.81129	-0.162895	0.870601		ITGA3
ENSG00000005889	11.3672	-4.9489	1.72676	-2.866	0.00415697		ZFX
ENSG00000005893	14.3609	0.304503	1.10155	0.276431	0.782217		LAMP2
ENSG00000006007	7.07782	-0.498729	1.42318	-0.350432	0.726015		GDE1
ENSG00000006015	34.6584	1.05753	0.649421	1.62841	0.103437		REX1BD
ENSG00000006042	3.2511	3.86575	2.19427	1.76175	0.0781119		TMEM98
ENSG00000006118	5.70551	0.7093	1.75344	0.404519	0.685831		TMEM132A
ENSG00000006194	2.076	-0.71201	2.16598	-0.328725	0.742364		ZNF263
ENSG00000006210	3.11981	0.588639	1.73607	0.339063	0.734562		CX3CL1
ENSG00000006282	4.08185	0.506688	1.69548	0.298847	0.765057		SPATA20
ENSG00000006327	11.4977	1.55105	1.34531	1.15293	0.248941		TNFRSF12A
ENSG00000006377	1.95942	-1.51191	2.38636	-0.633566	0.526364		DLX6
ENSG00000006459	4.57689	-3.3755	1.93989	-1.74005	0.0818506		KDM7A
ENSG00000006468	2.25292	-2.37823	2.30025	-1.0339	0.301183		ETV1
ENSG00000006530	2.75663	-2.37805	2.15755	-1.1022	0.270375		AGK
ENSG00000006576	5.11137	-0.347805	1.48819	-0.23371	0.81521		PHTF2
ENSG00000006607	8.925	-1.35571	1.43463	-0.944993	0.344662		FARP2
ENSG00000006634	7.02896	-0.673942	1.35921	-0.495834	0.620011		DBF4
ENSG00000006652	19.9536	0.970272	1.08955	0.890527	0.373183		IFRD1
ENSG00000006695	2.74735	-0.857705	1.95459	-0.438815	0.660796		COX10
ENSG00000006704	2.90216	-1.86774	2.21092	-0.844777	0.398235		GTF2IRD1
ENSG00000006712	8.70394	0.30149	1.1912	0.253097	0.800193		PAF1
ENSG00000006715	10.7074	-1.0652	1.20767	-0.882026	0.377763		VPS41
ENSG00000006744	3.16321	1.35613	1.75037	0.774767	0.438478		ELAC2
ENSG00000006831	6.02334	-3.44938	1.88305	-1.8318	0.0669809		ADIPOR2
ENSG00000006837	1.87214	-1.62117	2.41106	-0.672389	0.501336		CDKL3
ENSG00000007047	4.74668	0.501424	1.65309	0.303326	0.761641		MARK4
ENSG00000007168	15.2719	-0.90522	1.15368	-0.784638	0.432666		PAFAH1B1
ENSG00000007202	3.74633	0.6515	1.89963	0.342962	0.731627		KIAA0100
ENSG00000007255	6.47008	-0.877337	1.50816	-0.581728	0.56075		TRAPPC6A
ENSG00000007341	5.72015	0.190045	1.36398	0.139331	0.889189		ST7L
ENSG00000007376	2.64292	0.491921	2.16288	0.227438	0.820083		RPUSD1
ENSG00000007392	23.4736	0.396078	0.84816	0.466985	0.640511		LUC7L
ENSG00000007402	5.0455	-1.76869	1.86671	-0.947491	0.343389		CACNA2D2
ENSG00000007516	7.11113	-3.43492	1.87775	-1.82928	0.0673581		BAIAP3
ENSG00000007520	5.37643	0.0688969	1.47714	0.0466421	0.962799		TSR3
ENSG00000007541	1.79799	-1.50223	2.36451	-0.635324	0.525217		PIGQ
ENSG00000007545	0.703665	-0.361836	3.11016	-0.11634	0.907383		CRAMP1
ENSG00000007866	1.12982	-0.361879	3.02716	-0.119544	0.904844		TEAD3
ENSG00000007923	2.88664	-0.152532	1.86715	-0.0816923	0.934891		DNAJC11
ENSG00000007944	0.823115	-0.630206	3.67423	-0.17152	0.863815		MYLIP
ENSG00000007968	2.39264	0.41745	2.04037	0.204595	0.837888		E2F2
ENSG00000008056	2.73562	0.497207	2.22175	0.22379	0.82292		SYN1
ENSG00000008083	10.2394	-0.967538	1.40759	-0.68737	0.491849		JARID2
ENSG00000008086	2.20454	-2.22123	2.24041	-0.99144	0.321471		CDKL5
ENSG00000008128	17.322	-0.685092	1.26572	-0.541266	0.588324		CDK11A
ENSG00000008130	3.78656	-2.21514	2.05131	-1.07987	0.2802		NADK
ENSG00000008256	2.27641	0.632853	2.29046	0.276299	0.782318		CYTH3
ENSG00000008277	2.1208	-1.75596	2.3104	-0.760024	0.44724		ADAM22
ENSG00000008282	11.8222	1.35489	0.970164	1.39656	0.162547		SYPL1
ENSG00000008294	12.0791	-1.51652	1.31884	-1.14989	0.250189		SPAG9
ENSG00000008300	1.36969	1.5434	2.55225	0.60472	0.545365		CELSR3
ENSG00000008324	7.28964	-1.41041	1.51405	-0.931547	0.351571		SS18L2
ENSG00000008382	0.978037	-0.848742	2.85085	-0.297715	0.76592		MPND
ENSG00000008405	13.3155	-1.37746	1.21641	-1.1324	0.257468		CRY1
ENSG00000008441	20.1107	-1.16043	1.08488	-1.06964	0.284781		NFIX
ENSG00000008513	0.619925	3.39752	4.99746	0.67985	0.496599		ST3GAL1
ENSG00000008735	6.40151	0.18586	1.41486	0.131363	0.895488		MAPK8IP2
ENSG00000008838	7.1049	-0.31578	1.37356	-0.229899	0.81817		MED24
ENSG00000008853	2.7185	-0.589727	1.88157	-0.313423	0.75396		RHOBTB2
ENSG00000008869	1.42984	-1.86845	2.64938	-0.705241	0.48066		HEATR5B
ENSG00000009335	23.3559	-1.2051	0.854275	-1.41067	0.158341		UBE3C
ENSG00000009413	7.35216	0.148861	1.42922	0.104155	0.917046		REV3L
ENSG00000009780	0.816634	-0.351124	3.13582	-0.111972	0.910846		FAM76A
ENSG00000009830	1.01343	-1.19984	2.85469	-0.420305	0.674263		POMT2
ENSG00000009844	8.07921	1.05844	1.42289	0.74387	0.456955		VTA1
ENSG00000010017	2.25993	-0.882209	2.39673	-0.368089	0.712807		RANBP9
ENSG00000010072	2.32469	-0.241704	1.98032	-0.122053	0.902857		SPRTN
ENSG00000010165	3.58465	0.421487	1.63981	0.257033	0.797153		EEF1AKNMT
ENSG00000010219	10.4773	0.569106	1.03257	0.551153	0.581529		DYRK4
ENSG00000010244	19.4804	0.311602	0.923243	0.337509	0.735733		ZNF207
ENSG00000010256	34.723	0.672309	0.70924	0.947928	0.343166		UQCRC1
ENSG00000010270	12.3309	0.593905	0.981816	0.604904	0.545243		STARD3NL
ENSG00000010278	8.51919	0.606338	1.36734	0.443444	0.657445		CD9
ENSG00000010292	5.78023	0.240874	1.48024	0.162727	0.870734		NCAPD2
ENSG00000010295	5.18781	-2.36971	1.88891	-1.25454	0.209647		IFFO1
ENSG00000010318	1.34958	-0.242145	2.55302	-0.0948464	0.924437		PHF7
ENSG00000010322	13.892	-1.14662	1.33037	-0.86188	0.388753		NISCH
ENSG00000010361	1.67648	2.31227	2.26756	1.01971	0.307864		FUZ
ENSG00000010539	2.5881	1.09361	2.17797	0.502123	0.615581		ZNF200
ENSG00000010626	0.813402	-0.339286	3.77158	-0.0899587	0.92832		LRRC23
ENSG00000010803	2.99853	1.58889	1.82624	0.870032	0.384283		SCMH1
ENSG00000010810	9.76367	-0.964828	1.40724	-0.685616	0.492955		FYN
ENSG00000010818	1.25908	-0.658404	4.37167	-0.150607	0.880286		HIVEP2
ENSG00000011007	10.1082	-1.74035	1.37763	-1.26329	0.206485		ELOA
ENSG00000011009	11.1968	1.37086	0.989099	1.38597	0.165756		LYPLA2
ENSG00000011028	1.61723	-1.52187	2.54278	-0.598505	0.549503		MRC2
ENSG00000011052	6.80413	0.442686	1.36162	0.325118	0.745092		NME1-NME2
ENSG00000011105	9.28793	-1.60162	1.46914	-1.09018	0.275635		TSPAN9
ENSG00000011114	4.94856	-2.17809	1.73587	-1.25475	0.209568		BTBD7
ENSG00000011132	1.16539	-0.0328202	2.7934	-0.0117492	0.990626		APBA3
ENSG00000011143	2.70115	1.40219	2.28215	0.614413	0.538942		MKS1
ENSG00000011198	3.14266	1.5958	1.76533	0.903964	0.366014		ABHD5
ENSG00000011243	8.28979	-2.03562	1.40779	-1.44597	0.148185		AKAP8L
ENSG00000011258	3.67157	-0.190538	2.08767	-0.0912681	0.92728		MBTD1
ENSG00000011260	15.4125	0.672077	0.947678	0.709184	0.478211		UTP18
ENSG00000011275	15.0754	-0.145234	1.00924	-0.143904	0.885576		RNF216
ENSG00000011295	6.96465	-2.13843	1.64635	-1.29889	0.193983		TTC19
ENSG00000011332	1.94	-1.97237	2.52703	-0.780509	0.435091		DPF1
ENSG00000011405	5.25272	-1.314	1.65036	-0.796189	0.425922		PIK3C2A
ENSG00000011422	4.63304	-1.17925	1.89584	-0.622023	0.533927		PLAUR
ENSG00000011426	1.6881	-1.7478	2.57504	-0.678745	0.497299		ANLN
ENSG00000011451	3.6157	-1.60771	2.03077	-0.791676	0.428549		WIZ
ENSG00000011454	4.39361	-1.78948	1.74506	-1.02546	0.305147		RABGAP1
ENSG00000011465	1.36871	-0.856283	2.58551	-0.331186	0.740504		DCN
ENSG00000011478	2.60603	0.599152	2.06153	0.290635	0.77133		QPCTL
ENSG00000011485	12.1686	0.635767	1.1769	0.540206	0.589055		PPP5C
ENSG00000011523	3.13758	-2.44143	2.09832	-1.16351	0.244621		CEP68
ENSG00000011566	1.36552	-0.630166	2.56983	-0.245217	0.806289		MAP4K3
ENSG00000012048	6.82439	0.125995	1.392	0.0905142	0.927879		BRCA1
ENSG00000012061	29.0024	0.255872	0.954193	0.268156	0.788579		ERCC1
ENSG00000012174	2.09151	-2.30041	2.27799	-1.00984	0.312571		MBTPS2
ENSG00000012232	7.29831	0.479596	1.36352	0.351734	0.725038		EXTL3
ENSG00000012660	33.2117	-0.44692	0.755557	-0.591511	0.554178		ELOVL5
ENSG00000012822	6.13552	1.34586	1.44061	0.934226	0.350188		CALCOCO1
ENSG00000012963	7.98985	0.638839	1.24078	0.514869	0.606644		UBR7
ENSG00000012983	2.64752	-0.496228	2.02329	-0.245258	0.806257		MAP4K5
ENSG00000013293	3.91912	-2.14994	2.12728	-1.01065	0.312183		SLC7A14
ENSG00000013374	10.962	-1.65986	1.35144	-1.22822	0.219363		NUB1
ENSG00000013375	3.74769	-2.43371	2.01166	-1.2098	0.226356		PGM3
ENSG00000013392	1.50475	0.407282	2.20327	0.184854	0.853344		RWDD2A
ENSG00000013441	4.04451	-2.9079	1.94934	-1.49174	0.135768		CLK1
ENSG00000013503	1.39813	-0.122707	2.56376	-0.047862	0.961826		POLR3B
ENSG00000013523	3.92882	-1.41763	1.74288	-0.813387	0.415996		ANGEL1
ENSG00000013561	5.86234	0.189671	1.44492	0.131267	0.895564		RNF14
ENSG00000013563	1.15615	0.881298	2.39121	0.368557	0.712458		DNASE1L1
ENSG00000013573	1.32348	-0.841341	2.61149	-0.322169	0.747325		DDX11
ENSG00000013583	2.55606	3.39312	2.29119	1.48094	0.138622		HEBP1
ENSG00000013810	3.96739	-1.79159	1.81681	-0.986116	0.324076		TACC3
ENSG00000014123	5.57261	-0.997846	1.55598	-0.641296	0.521331		UFL1
ENSG00000014138	1.07224	1.21328	2.97024	0.40848	0.682921		POLA2
ENSG00000014164	0.774835	0.980115	3.872	0.253129	0.800169		ZC3H3
ENSG00000014216	3.76642	0.096746	1.91296	0.050574	0.959665		CAPN1
ENSG00000014824	9.8838	-3.06058	1.51068	-2.02596	0.0427688		SLC30A9
ENSG00000014919	3.28633	-1.48695	1.86004	-0.799418	0.424048		COX15
ENSG00000015133	8.48897	-4.13596	1.73125	-2.389	0.0168942		CCDC88C
ENSG00000015153	10.7312	-1.41002	1.26329	-1.11615	0.26436		YAF2
ENSG00000015171	6.31526	-0.943371	1.49011	-0.633086	0.526677		ZMYND11
ENSG00000015475	26.9999	0.935058	0.898555	1.04062	0.29805		BID
ENSG00000015532	2.57919	-1.85257	2.19524	-0.843907	0.398721		XYLT2
ENSG00000015592	2.30226	-0.279746	2.74346	-0.101969	0.918782		STMN4
ENSG00000015676	11.0659	-2.45872	1.4789	-1.66254	0.0964052		NUDCD3
ENSG00000016082	6.53849	-0.564532	1.52489	-0.370212	0.711225		ISL1
ENSG00000016864	7.55118	0.833398	1.29358	0.644257	0.519409		GLT8D1
ENSG00000017260	8.04344	-1.40291	1.39827	-1.00331	0.315709		ATP2C1
ENSG00000017797	10.7458	-3.03491	1.48184	-2.04807	0.0405527		RALBP1
ENSG00000018189	13.7253	-1.45683	1.1107	-1.31163	0.189644		RUFY3
ENSG00000018408	5.64461	2.13832	1.79216	1.19315	0.232809		WWTR1
ENSG00000018510	16.5475	0.659942	0.967626	0.682022	0.495225		AGPS
ENSG00000018610	6.48654	-0.486261	1.50311	-0.323504	0.746313		CXorf56
ENSG00000018699	1.21058	-0.372174	2.70118	-0.137782	0.890413		TTC27
ENSG00000019144	1.41696	-1.63473	2.5016	-0.653474	0.513451		PHLDB1
ENSG00000019991	33.2147	-0.778491	0.794996	-0.979239	0.327462		HGF
ENSG00000019995	1.35237	-1.86881	3.15606	-0.592134	0.553761		ZRANB1
ENSG00000020181	6.93624	-3.87473	1.77352	-2.18477	0.0289059		ADGRA2
ENSG00000020256	2.27582	-1.6435	2.33692	-0.703276	0.481884		ZFP64
ENSG00000020426	26.8473	0.0184822	0.745886	0.0247788	0.980231		MNAT1
ENSG00000020577	2.88915	-2.39243	2.57023	-0.930825	0.351944		SAMD4A
ENSG00000020922	10.4611	-0.637088	1.16099	-0.548747	0.583179		MRE11
ENSG00000021355	0.464976	3.39753	4.99746	0.679851	0.496599		SERPINB1
ENSG00000021574	1.73659	-1.86441	2.54365	-0.732967	0.463578		SPAST
ENSG00000021776	5.77287	-0.878614	1.50557	-0.583574	0.559507		AQR
ENSG00000022267	11.8118	0.676485	0.955541	0.707961	0.47897		FHL1
ENSG00000022277	22.7433	1.39528	0.857656	1.62686	0.103767		RTF2
ENSG00000022355	2.8785	0.159309	2.33298	0.0682853	0.945559		GABRA1
ENSG00000022567	0.913472	-1.06576	3.0379	-0.350823	0.725721		SLC45A4
ENSG00000022840	12.0157	-0.753153	1.27762	-0.589498	0.555528		RNF10
ENSG00000023041	4.21369	-0.133773	1.66609	-0.0802916	0.936005		ZDHHC6
ENSG00000023171	5.10099	-1.18042	1.64382	-0.7181	0.472696		GRAMD1B
ENSG00000023191	9.4311	0.716685	1.12473	0.637204	0.523992		RNH1
ENSG00000023228	34.414	-0.34898	0.699802	-0.498684	0.618002		NDUFS1
ENSG00000023287	19.225	-3.27194	1.23164	-2.65656	0.00789421		RB1CC1
ENSG00000023318	27.3081	-0.698379	0.76008	-0.918822	0.358188		ERP44
ENSG00000023330	2.58677	0.435233	2.04311	0.213025	0.831307		ALAS1
ENSG00000023516	11.1512	-0.909251	1.25427	-0.724927	0.468497		AKAP11
ENSG00000023572	9.55597	-1.7623	1.36992	-1.28643	0.198294		GLRX2
ENSG00000023608	19.6128	-0.471071	1.02982	-0.457431	0.647361		SNAPC1
ENSG00000023697	13.9063	0.640393	1.09231	0.586276	0.55769		DERA
ENSG00000023902	11.604	-2.00885	1.4027	-1.43213	0.152106		PLEKHO1
ENSG00000023909	3.72436	-0.0001182	1.95369	-6.052e-05	0.999952		GCLM
ENSG00000024048	3.80528	0.409029	1.98388	0.206176	0.836653		UBR2
ENSG00000024422	9.97947	-0.938947	1.17122	-0.801685	0.422735		EHD2
ENSG00000024526	1.56868	-1.63019	2.48594	-0.655764	0.511976		DEPDC1
ENSG00000024862	3.90702	-0.0554639	1.69873	-0.0326502	0.973954		CCDC28A
ENSG00000025039	5.29121	-1.58027	1.6592	-0.952428	0.34088		RRAGD
ENSG00000025156	2.78361	0.221207	1.82599	0.121143	0.903578		HSF2
ENSG00000025293	30.8029	-0.605606	0.734483	-0.824533	0.409637		PHF20
ENSG00000025434	0.745646	-0.372422	3.05149	-0.122046	0.902863		NR1H3
ENSG00000025708	0.74573	-0.0588889	3.91804	-0.0150302	0.988008		TYMP
ENSG00000025770	4.84349	-0.251457	1.51437	-0.166047	0.86812		NCAPH2
ENSG00000025772	12.3727	0.464677	0.97177	0.478176	0.632525		TOMM34
ENSG00000025796	21.7117	-2.01514	1.05938	-1.9022	0.0571451		SEC63
ENSG00000025800	18.6668	-0.430028	1.00458	-0.428068	0.668601		KPNA6
ENSG00000026297	3.52954	0.224131	1.84186	0.121688	0.903146		RNASET2
ENSG00000026508	0.820006	0.361714	3.04798	0.118673	0.905534		CD44
ENSG00000026559	2.22842	0.918228	1.92354	0.477364	0.633103		KCNG1
ENSG00000026652	3.57966	-2.80721	2.01389	-1.39392	0.163341		AGPAT4
ENSG00000026950	1.72991	-2.13107	2.37304	-0.898033	0.369168		BTN3A1
ENSG00000027001	2.3305	-1.93181	2.42511	-0.796586	0.425691		MIPEP
ENSG00000027075	4.8662	0.0486557	1.57114	0.0309683	0.975295		PRKCH
ENSG00000027697	2.83577	0.933646	1.80509	0.51723	0.604995		IFNGR1
ENSG00000027847	1.96047	0.892362	2.08891	0.427189	0.669241		B4GALT7
ENSG00000028203	26.5948	0.621239	0.779783	0.796681	0.425636		VEZT
ENSG00000028277	1.4463	-0.638707	2.63048	-0.24281	0.808152		POU2F2
ENSG00000028310	21.4313	-0.382813	1.13278	-0.33794	0.735408		BRD9
ENSG00000028528	13.5764	-0.0563371	1.0314	-0.054622	0.95644		SNX1
ENSG00000028839	19.4092	0.525141	0.900377	0.583246	0.559728		TBPL1
ENSG00000029363	17.245	-1.38174	1.19206	-1.15911	0.24641		BCLAF1
ENSG00000029364	6.02469	-0.785005	1.4585	-0.538227	0.59042		SLC39A9
ENSG00000029534	3.76366	0.764581	2.12763	0.359358	0.719327		ANK1
ENSG00000029639	14.4815	1.17703	1.03316	1.13926	0.254596		TFB1M
ENSG00000029725	12.5395	-0.271928	1.06631	-0.255018	0.798709		RABEP1
ENSG00000030066	2.63335	1.39131	2.32206	0.599171	0.549059		NUP160
ENSG00000030110	1.26604	2.2086	2.49503	0.885197	0.37605		BAK1
ENSG00000030304	1.49795	-1.07364	4.20528	-0.255307	0.798486		MUSK
ENSG00000030582	12.8068	-1.73704	1.23499	-1.40653	0.159567		GRN
ENSG00000031081	12.7355	1.31699	1.27185	1.03549	0.300439		ARHGAP31
ENSG00000031691	3.27461	0.216486	1.80545	0.119907	0.904557		CENPQ
ENSG00000031823	4.85203	0.986806	1.46534	0.67343	0.500674		RANBP3
ENSG00000032219	13.0047	-1.12038	1.25833	-0.890366	0.373269		ARID4A
ENSG00000032389	3.98322	-2.68367	1.97765	-1.357	0.174781		EIPR1
ENSG00000032444	2.96663	-1.95036	2.07659	-0.939214	0.347621		PNPLA6
ENSG00000032742	3.36136	-0.0557337	1.72207	-0.0323644	0.974181		IFT88
ENSG00000033011	5.26705	3.01467	1.42182	2.12029	0.0339818		ALG1
ENSG00000033030	1.8851	-1.75186	2.32597	-0.753173	0.451346		ZCCHC8
ENSG00000033050	22.6162	-1.40175	0.898205	-1.56061	0.118616		ABCF2
ENSG00000033100	1.1523	-1.52266	3.36498	-0.452502	0.650907		CHPF2
ENSG00000033170	2.58572	-1.75589	2.26787	-0.774248	0.438784		FUT8
ENSG00000033178	4.95064	-3.79492	1.8888	-2.00917	0.0445196		UBA6
ENSG00000033327	20.7216	-0.557868	0.924109	-0.603682	0.546055		GAB2
ENSG00000033627	7.33161	0.112693	1.31828	0.0854851	0.931876		ATP6V0A1
ENSG00000033800	4.97904	-0.435922	1.58403	-0.275199	0.783164		PIAS1
ENSG00000033867	7.75988	-2.85065	1.59256	-1.78998	0.0734576		SLC4A7
ENSG00000034053	2.50171	-1.85257	2.18739	-0.846932	0.397033		APBA2
ENSG00000034152	1.44297	-0.848887	2.50547	-0.338813	0.73475		MAP2K3
ENSG00000034533	2.83576	0.943516	1.75958	0.536215	0.59181		ASTE1
ENSG00000034677	1.26594	1.21983	2.40456	0.507301	0.611944		RNF19A
ENSG00000034693	3.4913	1.41497	1.71802	0.823607	0.410163		PEX3
ENSG00000035115	1.5048	0.625321	2.25595	0.277188	0.781636		SH3YL1
ENSG00000035141	16.1169	0.0976871	1.02733	0.0950882	0.924245		FAM136A
ENSG00000035403	2.84396	-1.84507	2.12202	-0.869487	0.384581		VCL
ENSG00000035499	2.3214	-0.361153	1.98363	-0.182066	0.855531		DEPDC1B
ENSG00000035664	1.16563	1.93535	4.47137	0.432831	0.665138		DAPK2
ENSG00000035681	4.63114	0.392167	1.54926	0.253131	0.800167		NSMAF
ENSG00000035687	11.3207	-1.23962	1.23212	-1.00608	0.314376		ADSS2
ENSG00000036054	1.49143	-0.871379	2.71073	-0.321455	0.747865		TBC1D23
ENSG00000036257	13.2241	0.223423	1.19923	0.186305	0.852206		CUL3
ENSG00000036549	9.38197	-0.502108	1.56919	-0.319979	0.748984		AC118549.1
ENSG00000036565	8.65302	0.866996	1.1596	0.747667	0.454661		SLC18A1
ENSG00000036672	2.65298	-2.61617	2.24958	-1.16296	0.244846		USP2
ENSG00000037042	1.579	0.414346	2.20489	0.187921	0.850939		TUBG2
ENSG00000037241	20.5913	0.36411	0.895385	0.406652	0.684264		RPL26L1
ENSG00000037474	14.2784	-3.38665	1.47542	-2.29538	0.0217113		NSUN2
ENSG00000037637	1.05868	-1.21203	3.38652	-0.357898	0.720419		FBXO42
ENSG00000037749	0.668178	-0.372724	3.89901	-0.0955946	0.923843		MFAP3
ENSG00000037757	4.91879	-3.39115	1.96535	-1.72547	0.0844436		MRI1
ENSG00000037897	5.70251	-0.0931924	1.5562	-0.0598847	0.952247		METTL1
ENSG00000037965	7.90743	-2.16725	1.65553	-1.3091	0.190502		HOXC8
ENSG00000038002	3.81656	-0.509467	2.24831	-0.2266	0.820735		AGA
ENSG00000038219	7.92744	-1.27703	1.41888	-0.900029	0.368105		BOD1L1
ENSG00000038274	5.13565	1.76936	1.51615	1.167	0.243209		MAT2B
ENSG00000038358	3.52307	0.336473	1.78393	0.188614	0.850396		EDC4
ENSG00000038382	11.0581	-1.21854	1.3972	-0.872129	0.383138		TRIO
ENSG00000038427	1.66252	-1.53327	4.11047	-0.373017	0.709136		VCAN
ENSG00000038532	2.84517	1.12842	1.82805	0.617282	0.537049		CLEC16A
ENSG00000039123	24.6486	-1.57265	0.995012	-1.58053	0.113986		MTREX
ENSG00000039319	6.93445	0.205203	1.27887	0.160456	0.872522		ZFYVE16
ENSG00000039523	10.8462	-1.44559	1.68199	-0.859452	0.390091		RIPOR1
ENSG00000039560	1.45902	-1.38357	2.7643	-0.500514	0.616713		RAI14
ENSG00000039650	3.16124	0.133647	1.77844	0.0751485	0.940097		PNKP
ENSG00000040199	1.2814	-1.19378	2.78897	-0.428038	0.668624		PHLPP2
ENSG00000040275	8.04415	-0.684903	1.36727	-0.500929	0.616421		SPDL1
ENSG00000040341	17.5924	-2.63493	1.16247	-2.26665	0.0234114		STAU2
ENSG00000040487	1.82757	-0.120104	2.13238	-0.056324	0.955084		SLC66A1
ENSG00000040633	1.3752	-1.05865	2.75334	-0.384497	0.70061		PHF23
ENSG00000040933	1.85362	1.20127	2.20932	0.543729	0.586628		INPP4A
ENSG00000041353	5.93366	-1.44331	1.6193	-0.891314	0.372761		RAB27B
ENSG00000041802	9.90711	0.697034	1.17115	0.595171	0.551729		LSG1
ENSG00000041988	4.51686	1.97464	1.49571	1.3202	0.186768		THAP3
ENSG00000042088	2.84088	-1.3621	2.14458	-0.635134	0.525341		TDP1
ENSG00000042286	4.02013	0.144961	1.65409	0.0876378	0.930165		AIFM2
ENSG00000042317	0.629471	-0.0583258	3.28932	-0.0177318	0.985853		AL049834.1
ENSG00000042429	2.10824	-0.800461	2.4237	-0.330264	0.7412		MED17
ENSG00000042445	3.51793	0.790006	1.99047	0.396895	0.691445		RETSAT
ENSG00000042493	0.62635	0.927985	4.89029	0.189761	0.849497		CAPG
ENSG00000043093	14.9519	0.328523	0.963833	0.340851	0.733216		DCUN1D1
ENSG00000043143	2.34763	0.196016	2.14603	0.0913391	0.927223		JADE2
ENSG00000043514	2.65771	0.471825	1.82347	0.258751	0.795828		TRIT1
ENSG00000044090	4.67599	2.18203	1.86489	1.17005	0.24198		CUL7
ENSG00000044115	6.91144	-2.26543	1.57204	-1.44108	0.149562		CTNNA1
ENSG00000044446	3.68009	-2.37253	2.06618	-1.14827	0.250858		PHKA2
ENSG00000044459	4.93544	1.02321	1.42049	0.720322	0.471326		CNTLN
ENSG00000046647	1.94772	2.32676	2.13574	1.08944	0.27596		GEMIN8
ENSG00000046651	4.40127	0.0425824	1.59467	0.0267029	0.978697		OFD1
ENSG00000046653	7.13867	-0.952755	1.51063	-0.630699	0.528237		GPM6B
ENSG00000047056	3.43693	0.116719	2.15788	0.0540895	0.956864		WDR37
ENSG00000047188	7.11386	-1.61985	1.71036	-0.947084	0.343596		YTHDC2
ENSG00000047230	1.48491	-1.04521	2.47428	-0.422431	0.67271		CTPS2
ENSG00000047249	3.6005	0.119032	1.77844	0.0669301	0.946637		ATP6V1H
ENSG00000047315	32.0841	-2.64794	1.28011	-2.06852	0.0385914		POLR2B
ENSG00000047346	0.881121	-1.38981	3.62154	-0.383762	0.701155		FAM214A
ENSG00000047410	34.8965	-0.858923	0.767176	-1.11959	0.262889		TPR
ENSG00000047578	4.04974	3.15241	2.34212	1.34596	0.178314		KIAA0556
ENSG00000047579	1.44941	-1.05175	2.51084	-0.418884	0.675301		DTNBP1
ENSG00000047621	6.03625	-2.42125	1.60208	-1.51132	0.130707		C12orf4
ENSG00000047634	1.91748	-1.37241	2.37738	-0.577279	0.563751		SCML1
ENSG00000047849	6.46913	-3.26277	1.85591	-1.75805	0.0787394		MAP4
ENSG00000047932	8.41807	-1.32409	1.369	-0.967197	0.333446		GOPC
ENSG00000048028	6.71751	1.87913	1.41529	1.32774	0.184263		USP28
ENSG00000048052	3.57793	0.0865207	1.7364	0.0498277	0.96026		HDAC9
ENSG00000048140	2.16333	0.0530123	2.02256	0.0262104	0.979089		TSPAN17
ENSG00000048342	5.6324	-0.531799	1.48074	-0.359145	0.719486		CC2D2A
ENSG00000048392	1.24644	0.0183833	2.66365	0.00690157	0.994493		RRM2B
ENSG00000048405	2.69831	-2.43089	2.35069	-1.03412	0.301082		ZNF800
ENSG00000048471	2.55271	1.69413	2.29328	0.738737	0.460067		SNX29
ENSG00000048544	12.2488	-1.36337	1.26437	-1.0783	0.280899		MRPS10
ENSG00000048649	31.07	-1.13693	0.835585	-1.36064	0.173627		RSF1
ENSG00000048707	3.91404	0.825696	1.76735	0.467194	0.640361		VPS13D
ENSG00000048740	3.39245	-3.07225	3.0078	-1.02143	0.307052		CELF2
ENSG00000048991	14.917	0.590177	0.928977	0.635298	0.525234		R3HDM1
ENSG00000049167	6.31189	1.42267	1.33989	1.06179	0.288333		ERCC8
ENSG00000049239	2.45625	-2.28011	2.22726	-1.02373	0.305963		H6PD
ENSG00000049245	6.51371	0.497457	1.326	0.375157	0.707543		VAMP3
ENSG00000049323	3.815	0.380647	2.63646	0.144378	0.885202		LTBP1
ENSG00000049449	7.31804	-0.42239	1.52201	-0.277522	0.781379		RCN1
ENSG00000049540	1.9309	0.219541	2.087	0.105194	0.916222		ELN
ENSG00000049541	9.71427	2.00145	1.04898	1.908	0.056391		RFC2
ENSG00000049618	9.14484	-1.03117	1.30338	-0.79115	0.428856		ARID1B
ENSG00000049656	9.68469	-1.79583	1.3322	-1.34802	0.177652		CLPTM1L
ENSG00000049759	0.86504	-0.856434	2.91362	-0.293941	0.768803		NEDD4L
ENSG00000049769	1.00711	-0.339534	3.58501	-0.0947093	0.924546		PPP1R3F
ENSG00000049860	4.91111	-0.352899	1.52152	-0.231939	0.816585		HEXB
ENSG00000049883	3.72586	-0.695115	1.664	-0.417739	0.676138		PTCD2
ENSG00000050130	14.2607	1.26851	0.954351	1.32918	0.183787		JKAMP
ENSG00000050165	1.58222	0.216221	2.26024	0.0956627	0.923788		DKK3
ENSG00000050393	10.5062	0.350471	1.02384	0.342312	0.732116		MCUR1
ENSG00000050405	19.3219	-0.675288	0.880062	-0.767319	0.442892		LIMA1
ENSG00000050426	16.2189	0.454165	1.14442	0.396852	0.691477		LETMD1
ENSG00000050438	25.7024	-1.71175	1.72086	-0.994706	0.319879		SLC4A8
ENSG00000050748	9.79576	-0.211098	1.33031	-0.158683	0.873919		MAPK9
ENSG00000050820	12.1046	-0.686108	1.54256	-0.444786	0.656475		BCAR1
ENSG00000051009	0.85845	-1.19933	3.54798	-0.338033	0.735338		FAM160A2
ENSG00000051108	26.9091	0.307944	0.734611	0.419194	0.675074		HERPUD1
ENSG00000051180	3.58225	-0.338342	1.92903	-0.175395	0.860769		RAD51
ENSG00000051341	1.02307	-1.50209	3.27559	-0.45857	0.646543		POLQ
ENSG00000051382	1.15296	1.20852	2.38858	0.50596	0.612885		PIK3CB
ENSG00000051523	28.8771	0.144167	0.970624	0.14853	0.881924		CYBA
ENSG00000051596	12.736	1.70052	1.31626	1.29193	0.196381		THOC3
ENSG00000051825	4.926	-2.02466	1.65491	-1.22343	0.221169		MPHOSPH9
ENSG00000052126	11.7915	-0.121891	1.26218	-0.096572	0.923066		PLEKHA5
ENSG00000052344	1.30476	2.20438	2.74687	0.802508	0.422259		PRSS8
ENSG00000052749	2.58657	0.121041	1.81656	0.0666324	0.946874		RRP12
ENSG00000052795	1.14262	-1.37281	3.31461	-0.41417	0.67875		FNIP2
ENSG00000052841	4.55226	-0.922623	1.72458	-0.534983	0.592662		TTC17
ENSG00000053254	8.69041	-2.06959	1.52212	-1.35968	0.173933		FOXN3
ENSG00000053371	4.47331	-0.564207	1.8247	-0.309205	0.757165		AKR7A2
ENSG00000053372	13.5342	-0.143128	1.06555	-0.134324	0.893147		MRTO4
ENSG00000053501	8.18785	1.01374	1.30117	0.779102	0.43592		USE1
ENSG00000053524	1.27236	0.872775	2.9924	0.291663	0.770544		MCF2L2
ENSG00000053770	18.8765	-1.00279	0.918811	-1.0914	0.275099		AP5M1
ENSG00000053900	3.05932	0.284112	1.99603	0.142339	0.886813		ANAPC4
ENSG00000054116	20.4303	0.615641	0.871671	0.706276	0.480016		TRAPPC3
ENSG00000054277	4.4022	-3.31385	2.11388	-1.56767	0.116959		OPN3
ENSG00000054282	3.154	-1.30102	1.81129	-0.718283	0.472583		SDCCAG8
ENSG00000054356	11.8875	-1.1966	1.20698	-0.991399	0.321491		PTPRN
ENSG00000054392	1.18784	-1.3836	2.7846	-0.496873	0.619278		HHAT
ENSG00000054523	7.47739	-1.24449	1.5408	-0.807689	0.41927		KIF1B
ENSG00000054598	4.44454	-3.45367	2.07283	-1.66616	0.0956819		FOXC1
ENSG00000054611	1.0335	1.21321	2.97881	0.407279	0.683803		TBC1D22A
ENSG00000054654	4.25425	-3.09883	1.98463	-1.56142	0.118425		SYNE2
ENSG00000054793	2.97944	-2.36996	2.36112	-1.00374	0.315502		ATP9A
ENSG00000054965	1.65575	-2.0488	2.97709	-0.688189	0.491334		FAM168A
ENSG00000054967	0.829524	-0.864279	3.10311	-0.27852	0.780613		RELT
ENSG00000054983	3.34467	-0.95453	1.96189	-0.486536	0.626587		GALC
ENSG00000055070	19.9824	0.0444292	1.1935	0.037226	0.970305		SZRD1
ENSG00000055118	8.06162	-1.12867	1.36704	-0.825627	0.409016		KCNH2
ENSG00000055130	6.58929	-1.52359	1.6235	-0.938461	0.348007		CUL1
ENSG00000055147	3.80509	-0.0264547	2.39864	-0.011029	0.9912		FAM114A2
ENSG00000055163	2.52029	0.852641	2.16583	0.393678	0.693818		CYFIP2
ENSG00000055208	2.53711	-2.3895	2.45765	-0.97227	0.330916		TAB2
ENSG00000055211	6.79649	1.34925	1.33388	1.01152	0.311768		GINM1
ENSG00000055332	27.6655	-1.26185	0.817633	-1.54329	0.12276		EIF2AK2
ENSG00000055483	6.35991	-1.45539	1.49143	-0.975835	0.329146		AC022966.1
ENSG00000055609	8.60596	-2.65669	1.52324	-1.7441	0.0811416		KMT2C
ENSG00000055917	5.56647	-0.643147	1.50505	-0.427326	0.669142		PUM2
ENSG00000055950	23.5156	0.742975	0.763134	0.973584	0.330263		MRPL43
ENSG00000056050	22.4689	-0.655432	0.945302	-0.693357	0.488085		HPF1
ENSG00000056097	14.8303	0.211459	1.02717	0.205864	0.836897		ZFR
ENSG00000056277	2.05039	0.395875	2.43324	0.162695	0.870759		ZNF280C
ENSG00000056487	6.84357	0.523808	1.29524	0.404411	0.685911		PHF21B
ENSG00000056586	9.65139	-1.49282	1.39397	-1.07091	0.284209		RC3H2
ENSG00000056972	12.1891	1.6496	0.955363	1.72668	0.0842255		TRAF3IP2
ENSG00000057019	9.72822	-2.50956	1.76386	-1.42277	0.154804		DCBLD2
ENSG00000057252	13.2153	-0.283406	0.988927	-0.286579	0.774434		SOAT1
ENSG00000057608	22.7449	-0.559463	0.87033	-0.642817	0.520343		GDI2
ENSG00000057663	7.55056	1.53528	1.23548	1.24266	0.213994		ATG5
ENSG00000057757	6.50139	2.28874	1.2693	1.80315	0.0713645		PITHD1
ENSG00000057935	7.53433	1.64329	1.26203	1.3021	0.192881		MTA3
ENSG00000058056	8.40583	-2.60647	1.53653	-1.69634	0.0898216		USP13
ENSG00000058063	1.6557	-2.04874	2.61664	-0.782966	0.433647		ATP11B
ENSG00000058262	9.02675	-1.46386	1.37316	-1.06605	0.286402		SEC61A1
ENSG00000058272	18.9973	0.209608	0.841172	0.249186	0.803217		PPP1R12A
ENSG00000058600	3.37611	-2.90227	2.01644	-1.4393	0.150065		POLR3E
ENSG00000058668	2.10838	-0.502243	2.10578	-0.238507	0.811488		ATP2B4
ENSG00000058729	2.86762	0.309466	1.95348	0.158417	0.874128		RIOK2
ENSG00000058799	4.30873	-3.3601	2.05853	-1.63228	0.10262		YIPF1
ENSG00000058804	4.61925	-2.80313	1.9555	-1.43346	0.151727		NDC1
ENSG00000058866	2.77042	-0.155724	1.89279	-0.0822724	0.93443		DGKG
ENSG00000059122	3.2516	-0.147734	1.71846	-0.0859686	0.931491		FLYWCH1
ENSG00000059145	2.81533	-0.804707	2.11129	-0.381146	0.703095		UNKL
ENSG00000059573	6.41661	0.164902	1.37736	0.119723	0.904703		ALDH18A1
ENSG00000059588	4.9495	1.97344	1.61381	1.22285	0.221387		TARBP1
ENSG00000059691	2.87759	2.34484	1.9939	1.176	0.239593		GATB
ENSG00000059728	1.08831	0.374686	2.85203	0.131375	0.895478		MXD1
ENSG00000059758	2.17572	-1.97611	2.57548	-0.767277	0.442917		CDK17
ENSG00000059769	2.00475	-1.38859	2.54823	-0.544922	0.585807		DNAJC25
ENSG00000059804	3.75877	-0.121141	1.68661	-0.071825	0.942741		SLC2A3
ENSG00000059915	1.84749	0.847091	2.5185	0.336348	0.736608		PSD
ENSG00000060069	3.98941	-3.03833	1.97622	-1.53744	0.124185		CTDP1
ENSG00000060138	2.76659	-2.16114	3.12451	-0.691671	0.489144		YBX3
ENSG00000060339	19.9755	-0.836664	0.979272	-0.854373	0.392898		CCAR1
ENSG00000060491	2.78901	-2.14379	2.18127	-0.982814	0.325699		OGFR
ENSG00000060656	0.974665	-1.1997	2.99596	-0.400438	0.688834		PTPRU
ENSG00000060688	5.47016	0.374192	1.53484	0.243798	0.807387		SNRNP40
ENSG00000060709	14.3741	0.426602	1.09355	0.390107	0.696457		RIMBP2
ENSG00000060749	3.72866	-1.60034	1.82121	-0.878722	0.379552		QSER1
ENSG00000060762	25.0744	1.00462	0.937483	1.07162	0.283892		MPC1
ENSG00000060971	2.83666	0.492256	2.16364	0.227513	0.820025		ACAA1
ENSG00000061273	2.97636	-1.48872	1.9292	-0.771679	0.440304		HDAC7
ENSG00000061337	1.18128	-1.50716	2.687	-0.56091	0.574859		LZTS1
ENSG00000061656	4.57605	1.11526	1.6331	0.682908	0.494665		SPAG4
ENSG00000061676	4.62595	-1.87505	1.75243	-1.06997	0.284631		NCKAP1
ENSG00000061794	26.2418	-0.0045293	0.813737	-0.005566	0.995559		MRPS35
ENSG00000061918	4.62301	-1.29745	1.76434	-0.735374	0.462112		GUCY1B1
ENSG00000061936	8.24857	1.53423	1.12201	1.3674	0.171501		SFSWAP
ENSG00000061938	2.46834	2.14105	1.90688	1.1228	0.261522		TNK2
ENSG00000061987	2.41757	-2.51983	2.30198	-1.09464	0.273676		MON2
ENSG00000062194	18.0496	0.705677	0.914557	0.771606	0.440348		GPBP1
ENSG00000062485	21.7349	-0.134685	0.828222	-0.16262	0.870818		CS
ENSG00000062598	0.897321	-0.621252	2.97927	-0.208525	0.834819		ELMO2
ENSG00000062650	7.72119	-2.72929	1.54214	-1.76981	0.0767581		WAPL
ENSG00000062725	6.7736	-0.187252	1.64891	-0.113561	0.909586		APPBP2
ENSG00000062822	2.52789	-0.786004	2.02606	-0.387948	0.698055		POLD1
ENSG00000063015	1.38526	0.411599	2.37169	0.173546	0.862222		SEZ6
ENSG00000063046	35.1021	0.355359	0.768446	0.462439	0.643767		EIF4B
ENSG00000063169	1.47576	0.382717	2.3559	0.16245	0.870951		BICRA
ENSG00000063176	3.35046	1.3621	1.73696	0.784187	0.43293		SPHK2
ENSG00000063180	5.08963	-1.07512	1.76587	-0.608833	0.542635		CA11
ENSG00000063241	12.8416	-0.169561	1.35085	-0.125522	0.90011		ISOC2
ENSG00000063244	11.7557	0.256097	1.00145	0.255727	0.798162		U2AF2
ENSG00000063245	9.27127	-2.18239	1.45809	-1.49675	0.134459		EPN1
ENSG00000063322	6.28874	-1.95011	1.62393	-1.20086	0.229807		MED29
ENSG00000063587	5.08347	0.569669	1.4742	0.386426	0.699181		ZNF275
ENSG00000063601	1.1813	-1.50716	2.65856	-0.566908	0.570777		MTMR1
ENSG00000063660	1.34296	-1.07368	4.30715	-0.249279	0.803145		GPC1
ENSG00000063854	8.19463	-0.704949	1.35697	-0.519501	0.603412		HAGH
ENSG00000063978	2.78908	-2.14389	2.24542	-0.954784	0.339687		RNF4
ENSG00000064012	1.66608	3.3976	3.59322	0.945559	0.344374		CASP8
ENSG00000064042	19.1315	-1.31143	0.984986	-1.33142	0.18305		LIMCH1
ENSG00000064102	6.44712	0.595106	1.29569	0.459295	0.646022		INTS13
ENSG00000064115	10.1161	-0.452094	1.1955	-0.378163	0.70531		TM7SF3
ENSG00000064199	4.77315	0.488111	1.52745	0.319559	0.749303		SPA17
ENSG00000064225	13.121	1.14778	1.1075	1.03637	0.300027		ST3GAL6
ENSG00000064309	6.02783	-0.896926	1.54839	-0.579262	0.562412		CDON
ENSG00000064313	3.39031	-0.5398	1.77619	-0.303909	0.761197		TAF2
ENSG00000064393	11.6417	-1.87743	1.39392	-1.34687	0.178024		HIPK2
ENSG00000064419	18.6244	-0.133355	0.915811	-0.145615	0.884226		TNPO3
ENSG00000064490	13.4165	0.549753	0.955539	0.575333	0.565066		RFXANK
ENSG00000064545	6.96002	0.961238	1.4314	0.671536	0.501879		TMEM161A
ENSG00000064601	7.10255	0.48072	1.31315	0.366082	0.714304		CTSA
ENSG00000064607	15.1785	-2.06008	1.41777	-1.45304	0.146212		SUGP2
ENSG00000064651	2.63051	-2.81991	2.32525	-1.21273	0.225233		SLC12A2
ENSG00000064652	2.94486	-0.158653	1.77276	-0.0894949	0.928689		SNX24
ENSG00000064666	6.23849	-0.220378	1.60857	-0.137002	0.891029		CNN2
ENSG00000064703	1.25244	-1.04522	2.58794	-0.403881	0.6863		DDX20
ENSG00000064726	4.05102	-2.86241	2.03561	-1.40616	0.159676		BTBD1
ENSG00000064763	7.56806	-0.749787	1.34284	-0.558361	0.576598		FAR2
ENSG00000064932	1.2266	-1.23662	3.04085	-0.40667	0.68425		SBNO2
ENSG00000064933	4.68971	-0.175341	1.81831	-0.0964309	0.923178		PMS1
ENSG00000064961	4.84085	0.505785	1.49147	0.339117	0.734521		HMG20B
ENSG00000064995	11.2315	-1.58968	1.25285	-1.26885	0.204494		TAF11
ENSG00000064999	1.45891	-1.75202	2.55943	-0.684537	0.493636		ANKS1A
ENSG00000065000	20.1886	-0.878379	1.05291	-0.834237	0.404147		AP3D1
ENSG00000065029	2.90438	0.454144	2.04421	0.222161	0.824189		ZNF76
ENSG00000065054	1.85976	-0.243536	2.06114	-0.118156	0.905944		SLC9A3R2
ENSG00000065057	9.72001	0.217481	1.17196	0.185571	0.852781		NTHL1
ENSG00000065060	5.4521	0.492105	1.55403	0.316663	0.751499		UHRF1BP1
ENSG00000065135	22.6316	0.40073	0.744315	0.538388	0.590309		GNAI3
ENSG00000065150	12.5268	-0.124572	1.01279	-0.122998	0.902108		IPO5
ENSG00000065154	5.686	-0.383232	1.4482	-0.264626	0.791297		OAT
ENSG00000065183	13.9237	0.0968166	0.977185	0.0990771	0.921077		WDR3
ENSG00000065243	7.19662	-0.94287	1.51578	-0.622036	0.533918		PKN2
ENSG00000065268	8.84747	-1.35967	1.35788	-1.00132	0.316672		WDR18
ENSG00000065308	2.50484	-2.1311	2.16463	-0.984512	0.324864		TRAM2
ENSG00000065328	4.13774	-3.3342	1.94308	-1.71594	0.0861731		MCM10
ENSG00000065357	1.52692	-0.863803	2.6557	-0.325263	0.744982		DGKA
ENSG00000065413	2.70182	-2.21516	2.38763	-0.927767	0.353528		ANKRD44
ENSG00000065427	31.0288	-0.336003	0.749306	-0.44842	0.65385		KARS1
ENSG00000065457	9.19814	-1.20464	1.32371	-0.91005	0.362796		ADAT1
ENSG00000065485	3.22858	-0.784165	1.82352	-0.430028	0.667175		PDIA5
ENSG00000065526	9.32263	-3.83107	1.74514	-2.19528	0.0281435		SPEN
ENSG00000065534	1.53648	-1.51696	2.53901	-0.597461	0.550199		MYLK
ENSG00000065559	9.55267	-1.78779	1.76297	-1.01407	0.310547		MAP2K4
ENSG00000065600	15.3209	-0.519774	1.07966	-0.481425	0.630215		PACC1
ENSG00000065609	9.26301	-2.46108	1.59154	-1.54635	0.12202		SNAP91
ENSG00000065613	3.43811	-1.42738	1.78583	-0.79928	0.424128		SLK
ENSG00000065615	2.74699	-2.22112	2.12218	-1.04662	0.295274		CYB5R4
ENSG00000065665	2.89643	-0.0622313	1.76723	-0.035214	0.971909		SEC61A2
ENSG00000065717	0.671314	-0.856609	3.73315	-0.22946	0.818511		TLE2
ENSG00000065802	4.80735	-0.902173	1.65009	-0.546741	0.584557		ASB1
ENSG00000065809	5.11593	-0.48546	1.63257	-0.297359	0.766193		FAM107B
ENSG00000065833	6.24215	0.18598	1.34185	0.138599	0.889767		ME1
ENSG00000065882	0.871492	-1.05929	3.5907	-0.295009	0.767987		TBC1D1
ENSG00000065883	4.29608	-3.26142	1.94697	-1.67513	0.0939092		CDK13
ENSG00000065970	4.63495	-3.07513	2.08889	-1.47214	0.140984		FOXJ2
ENSG00000065989	1.29754	-1.50715	2.62805	-0.573486	0.566316		PDE4A
ENSG00000066027	2.32184	0.101075	1.91235	0.0528535	0.957849		PPP2R5A
ENSG00000066032	10.1235	-2.10367	1.41257	-1.48926	0.13642		CTNNA2
ENSG00000066044	17.894	0.368322	0.914538	0.402741	0.687139		ELAVL1
ENSG00000066084	4.12326	-0.529425	1.7209	-0.307644	0.758353		DIP2B
ENSG00000066117	11.8717	-0.612699	1.15899	-0.528647	0.59705		SMARCD1
ENSG00000066135	5.56759	-1.04301	1.72905	-0.603228	0.546357		KDM4A
ENSG00000066136	3.15438	-0.78903	1.88251	-0.419138	0.675115		NFYC
ENSG00000066230	1.75264	-1.73093	2.43827	-0.7099	0.477766		SLC9A3
ENSG00000066279	7.28543	-2.63272	1.55681	-1.6911	0.090818		ASPM
ENSG00000066322	4.20967	-2.13115	1.95269	-1.09139	0.275101		ELOVL1
ENSG00000066379	16.3621	0.520609	0.964929	0.539531	0.58952		ZNRD1
ENSG00000066422	2.24436	0.0965441	1.9491	0.0495327	0.960495		ZBTB11
ENSG00000066427	4.86415	1.20761	1.45025	0.832693	0.405018		ATXN3
ENSG00000066455	2.3311	-0.486297	1.94425	-0.25012	0.802494		GOLGA5
ENSG00000066557	2.4834	0.275203	2.22902	0.123464	0.90174		LRRC40
ENSG00000066583	9.34623	0.605627	1.17679	0.514645	0.606801		ISOC1
ENSG00000066629	0.626184	-0.361592	3.95223	-0.0914908	0.927103		EML1
ENSG00000066651	3.08702	0.135303	1.74119	0.0777071	0.938061		TRMT11
ENSG00000066654	10.2191	-4.35364	1.74761	-2.49119	0.0127315		THUMPD1
ENSG00000066697	14.8332	-0.525437	1.07369	-0.489376	0.624576		MSANTD3
ENSG00000066735	6.86382	-1.142	1.41056	-0.809607	0.418166		KIF26A
ENSG00000066739	1.29111	-1.21215	2.65837	-0.455974	0.648408		ATG2B
ENSG00000066777	3.82216	-1.79793	1.85984	-0.966711	0.333688		ARFGEF1
ENSG00000066855	21.1535	-2.66689	1.19766	-2.22675	0.0259641		MTFR1
ENSG00000066926	1.5656	-1.21806	2.4385	-0.49951	0.61742		FECH
ENSG00000066933	6.96349	-1.50576	1.44642	-1.04103	0.297862		MYO9A
ENSG00000067057	14.0218	-0.0015613	1.05469	-0.0014803	0.998819		PFKP
ENSG00000067064	26.6629	0.67806	0.769005	0.881737	0.377919		IDI1
ENSG00000067113	3.3568	3.6979	2.5833	1.43147	0.152297		PLPP1
ENSG00000067141	0.861849	-0.630187	2.94308	-0.214125	0.83045		NEO1
ENSG00000067167	18.4097	-0.170152	0.899921	-0.189075	0.850034		TRAM1
ENSG00000067177	1.6725	-0.384192	2.5086	-0.15315	0.87828		PHKA1
ENSG00000067182	6.21001	0.215816	1.38614	0.155695	0.876273		TNFRSF1A
ENSG00000067191	1.05564	-0.372327	2.89347	-0.128678	0.897612		CACNB1
ENSG00000067208	3.35632	-0.169733	2.10042	-0.0808093	0.935594		EVI5
ENSG00000067221	2.55066	-0.357101	1.99533	-0.178969	0.857962		STOML1
ENSG00000067248	17.1183	0.0636977	0.927683	0.0686632	0.945258		DHX29
ENSG00000067334	9.8594	-0.379883	1.23656	-0.30721	0.758684		DNTTIP2
ENSG00000067365	7.29068	2.99836	1.53386	1.95478	0.0506085		METTL22
ENSG00000067445	3.06883	1.28578	2.42339	0.530572	0.595716		TRO
ENSG00000067533	34.6851	-0.817436	0.708654	-1.15351	0.248703		RRP15
ENSG00000067596	7.48911	-0.340484	1.41713	-0.240263	0.810127		DHX8
ENSG00000067606	0.742455	-0.0452128	3.04663	-0.0148403	0.98816		PRKCZ
ENSG00000067704	7.82231	-1.44569	1.441	-1.00326	0.315736		IARS2
ENSG00000067829	16.9671	1.24403	0.933774	1.33226	0.182776		IDH3G
ENSG00000067836	5.0804	1.17222	1.64674	0.71184	0.476564		ROGDI
ENSG00000067840	3.63436	0.546122	1.69678	0.321858	0.74756		PDZD4
ENSG00000067900	7.98589	-0.935328	1.39074	-0.672541	0.50124		ROCK1
ENSG00000067955	31.2838	-1.80004	0.911975	-1.97378	0.0484068		CBFB
ENSG00000067992	1.52052	-0.372117	2.64073	-0.140914	0.887938		PDK3
ENSG00000068001	3.30386	0.817408	1.74748	0.467763	0.639954		HYAL2
ENSG00000068024	2.53236	0.971847	2.32162	0.418608	0.675503		HDAC4
ENSG00000068028	4.60885	4.35441	2.16209	2.01398	0.0440113		RASSF1
ENSG00000068079	0.50371	3.39753	4.99746	0.679851	0.496599		IFI35
ENSG00000068097	2.53821	0.340331	1.91294	0.17791	0.858794		HEATR6
ENSG00000068120	9.84437	2.12745	1.12364	1.89336	0.05831		COASY
ENSG00000068137	1.6462	-1.50715	2.62586	-0.573964	0.565992		PLEKHH3
ENSG00000068305	8.47045	-0.756571	1.39317	-0.543057	0.587091		MEF2A
ENSG00000068308	1.98889	-0.497375	2.07066	-0.240201	0.810174		OTUD5
ENSG00000068323	3.11504	-2.03524	2.11176	-0.963762	0.335165		TFE3
ENSG00000068354	1.52471	1.89352	2.19775	0.86157	0.388924		TBC1D25
ENSG00000068366	7.38961	-1.87638	1.66057	-1.12996	0.258492		ACSL4
[truncated: 10,566 more rows]
